# Supplementary material for: Coevolution of specific gut microbiota of Min pig with host cold adaptation through enhanced vitamin B1 synthesis
Source: Front Microbiol. 2024 Aug 30;15:1448090. doi: 10.3389/fmicb.2024.1448090 (PMC11401075; doi:10.3389/fmicb.2024.1448090)
Supplement: Supplementary file 2 [file Table_1.xls]

## Sheet: TableS1
Table S1 Statistical analysis of seasonal variations in the gut microbiota of Min Pigs across different taxonomic levels based on 16S rRNA amplicon sequencing data.
Phylum	summer: mean rel. freq. (%)	summer: std. dev. (%)	winter: mean rel. freq. (%)	winter: std. dev. (%)	p-values	p-values (corrected)	Difference between means	95.0% lower CI	95.0% upper CI	MF1	MF1: parent seq. count	MF1: rel. freq. (%)	MF2	MF2: parent seq. count	MF2: rel. freq. (%)	MF3	MF3: parent seq. count	MF3: rel. freq. (%)	MF4	MF4: parent seq. count	MF4: rel. freq. (%)	MF5	MF5: parent seq. count	MF5: rel. freq. (%)	Fh1	Fh1: parent seq. count	Fh1: rel. freq. (%)	Fh2	Fh2: parent seq. count	Fh2: rel. freq. (%)	Fh3	Fh3: parent seq. count	Fh3: rel. freq. (%)	Fh4	Fh4: parent seq. count	Fh4: rel. freq. (%)	Fh5	Fh5: parent seq. count	Fh5: rel. freq. (%)
Acidobacteriota	0.0033173	0.00442307	0.0364903	0.0166233	0.0141865	0.0141865	-0.033173	-0.0559336	-0.0104124	0	18087	0	2	18087	0.0110577	1	18087	0.00552883	0	18087	0	0	18087	0	3	18087	0.0165865	5	18087	0.0276442	12	18087	0.066346	6	18087	0.033173	7	18087	0.0387018
Chloroflexi	0	0	0.0442307	0.0277545	0.0333027	0.0333027	-0.0442307	-0.0827601	-0.00570121	0	18087	0	0	18087	0	0	18087	0	0	18087	0	0	18087	0	3	18087	0.0165865	14	18087	0.0774037	14	18087	0.0774037	6	18087	0.033173	3	18087	0.0165865
Desulfobacterota	0.157019	0.0506243	0.327307	0.0430255	0.000974975	0.000974975	-0.170288	-0.247239	-0.0933369	33	18087	0.182451	35	18087	0.193509	39	18087	0.215624	16	18087	0.0884613	19	18087	0.105048	56	18087	0.309615	49	18087	0.270913	56	18087	0.309615	72	18087	0.398076	63	18087	0.348316
Fibrobacterota	0.066346	0.0787349	0.246586	0.115689	0.036461	0.036461	-0.18024	-0.34545	-0.0150296	9	18087	0.0497595	1	18087	0.00552883	40	18087	0.221153	4	18087	0.0221153	6	18087	0.033173	48	18087	0.265384	19	18087	0.105048	25	18087	0.138221	77	18087	0.42572	54	18087	0.298557
Order	summer: mean rel. freq. (%)	summer: std. dev. (%)	winter: mean rel. freq. (%)	winter: std. dev. (%)	p-values	p-values (corrected)	Difference between means	95.0% lower CI	95.0% upper CI	MF1	MF1: parent seq. count	MF1: rel. freq. (%)	MF2	MF2: parent seq. count	MF2: rel. freq. (%)	MF3	MF3: parent seq. count	MF3: rel. freq. (%)	MF4	MF4: parent seq. count	MF4: rel. freq. (%)	MF5	MF5: parent seq. count	MF5: rel. freq. (%)	Fh1	Fh1: parent seq. count	Fh1: rel. freq. (%)	Fh2	Fh2: parent seq. count	Fh2: rel. freq. (%)	Fh3	Fh3: parent seq. count	Fh3: rel. freq. (%)	Fh4	Fh4: parent seq. count	Fh4: rel. freq. (%)	Fh5	Fh5: parent seq. count	Fh5: rel. freq. (%)
Acetobacterales	0.033173	0.0167698	0	0	0.0167297	0.0167297	0.033173	0.00989281	0.0564532	4	18087	0.0221153	2	18087	0.0110577	6	18087	0.033173	7	18087	0.0387018	11	18087	0.0608172	0	18087	0	0	18087	0	0	18087	0	0	18087	0	0	18087	0
Bradymonadales	0.0221153	0.0174837	0.0608172	0.0152419	0.0105501	0.0105501	-0.0387018	-0.0655322	-0.0118714	6	18087	0.033173	2	18087	0.0110577	9	18087	0.0497595	3	18087	0.0165865	0	18087	0	14	18087	0.0774037	7	18087	0.0387018	14	18087	0.0774037	11	18087	0.0608172	9	18087	0.0497595
Christensenellales	6.21441	1.62789	2.71908	0.871197	0.00878936	0.00878936	3.49533	1.24688	5.74378	1081	18087	5.97667	1663	18087	9.19445	1157	18087	6.39686	866	18087	4.78797	853	18087	4.71609	585	18087	3.23437	421	18087	2.32764	313	18087	1.73052	752	18087	4.15768	388	18087	2.14519
Clostridia_UCG-014	1.47288	0.628009	0.516393	0.18907	0.0355119	0.0355119	0.956488	0.0982143	1.81476	464	18087	2.56538	227	18087	1.25505	115	18087	0.635816	285	18087	1.57572	241	18087	1.33245	106	18087	0.586056	148	18087	0.818267	72	18087	0.398076	46	18087	0.254326	95	18087	0.525239
Clostridiales	3.72643	1.14213	9.35589	3.70378	0.0356756	0.0356756	-5.62946	-10.6897	-0.569252	986	18087	5.45143	604	18087	3.33942	825	18087	4.56129	552	18087	3.05192	403	18087	2.22812	2444	18087	13.5125	1726	18087	9.54277	790	18087	4.36778	1096	18087	6.0596	2405	18087	13.2968
Desulfovibrionales	0.134904	0.0407186	0.257644	0.0437582	0.00344296	0.00344296	-0.12274	-0.19172	-0.0537599	27	18087	0.149278	33	18087	0.182451	30	18087	0.165865	13	18087	0.0718748	19	18087	0.105048	39	18087	0.215624	42	18087	0.232211	42	18087	0.232211	61	18087	0.337259	49	18087	0.270913
Fibrobacterales	0.066346	0.0787349	0.246586	0.115689	0.036461	0.036461	-0.18024	-0.34545	-0.0150296	9	18087	0.0497595	1	18087	0.00552883	40	18087	0.221153	4	18087	0.0221153	6	18087	0.033173	48	18087	0.265384	19	18087	0.105048	25	18087	0.138221	77	18087	0.42572	54	18087	0.298557
Oscillospirales	24.1146	3.57797	18.2186	3.17066	0.0393321	0.0393321	5.89595	0.369897	11.422	3269	18087	18.0738	4911	18087	27.1521	4315	18087	23.8569	4197	18087	23.2045	5116	18087	28.2855	2943	18087	16.2714	4234	18087	23.4091	3101	18087	17.1449	3611	18087	19.9646	2587	18087	14.3031
Pseudomonadales	0.126057	0.0478683	0.00110577	0.00221153	0.00637409	0.00637409	0.124952	0.0585402	0.191363	11	18087	0.0608172	22	18087	0.121634	17	18087	0.0939902	28	18087	0.154807	36	18087	0.199038	0	18087	0	1	18087	0.00552883	0	18087	0	0	18087	0	0	18087	0
Rhizobiales	0.00884613	0.00749967	0.0342788	0.0107208	0.00573723	0.00573723	-0.0254326	-0.0408324	-0.0100329	2	18087	0.0110577	1	18087	0.00552883	4	18087	0.0221153	0	18087	0	1	18087	0.00552883	9	18087	0.0497595	7	18087	0.0387018	6	18087	0.033173	6	18087	0.033173	3	18087	0.0165865
Xanthomonadales	0.00110577	0.00221153	0.018798	0.0102545	0.0243893	0.0243893	-0.0176923	-0.0317799	-0.00360459	0	18087	0	0	18087	0	1	18087	0.00552883	0	18087	0	0	18087	0	4	18087	0.0221153	5	18087	0.0276442	5	18087	0.0276442	3	18087	0.0165865	0	18087	0
Family	summer: mean rel. freq. (%)	summer: std. dev. (%)	winter: mean rel. freq. (%)	winter: std. dev. (%)	p-values	p-values (corrected)	Difference between means	95.0% lower CI	95.0% upper CI	MF1	MF1: parent seq. count	MF1: rel. freq. (%)	MF2	MF2: parent seq. count	MF2: rel. freq. (%)	MF3	MF3: parent seq. count	MF3: rel. freq. (%)	MF4	MF4: parent seq. count	MF4: rel. freq. (%)	MF5	MF5: parent seq. count	MF5: rel. freq. (%)	Fh1	Fh1: parent seq. count	Fh1: rel. freq. (%)	Fh2	Fh2: parent seq. count	Fh2: rel. freq. (%)	Fh3	Fh3: parent seq. count	Fh3: rel. freq. (%)	Fh4	Fh4: parent seq. count	Fh4: rel. freq. (%)	Fh5	Fh5: parent seq. count	Fh5: rel. freq. (%)
Acetobacteraceae	0.033173	0.0167698	0	0	0.0167297	0.0167297	0.033173	0.00989281	0.0564532	4	18087	0.0221153	2	18087	0.0110577	6	18087	0.033173	7	18087	0.0387018	11	18087	0.0608172	0	18087	0	0	18087	0	0	18087	0	0	18087	0	0	18087	0
Bradymonadales	0.0221153	0.0174837	0.0608172	0.0152419	0.0105501	0.0105501	-0.0387018	-0.0655322	-0.0118714	6	18087	0.033173	2	18087	0.0110577	9	18087	0.0497595	3	18087	0.0165865	0	18087	0	14	18087	0.0774037	7	18087	0.0387018	14	18087	0.0774037	11	18087	0.0608172	9	18087	0.0497595
Burkholderiaceae	0.0530768	0.0236127	0.014375	0.00898329	0.0270319	0.0270319	0.0387018	0.00648401	0.0709197	15	18087	0.0829325	11	18087	0.0608172	11	18087	0.0608172	2	18087	0.0110577	9	18087	0.0497595	3	18087	0.0165865	0	18087	0	3	18087	0.0165865	5	18087	0.0276442	2	18087	0.0110577
Christensenellaceae	6.21441	1.62789	2.71908	0.871197	0.00878936	0.00878936	3.49533	1.24688	5.74378	1081	18087	5.97667	1663	18087	9.19445	1157	18087	6.39686	866	18087	4.78797	853	18087	4.71609	585	18087	3.23437	421	18087	2.32764	313	18087	1.73052	752	18087	4.15768	388	18087	2.14519
Clostridia_UCG-014	1.47288	0.628009	0.516393	0.18907	0.0355119	0.0355119	0.956488	0.0982143	1.81476	464	18087	2.56538	227	18087	1.25505	115	18087	0.635816	285	18087	1.57572	241	18087	1.33245	106	18087	0.586056	148	18087	0.818267	72	18087	0.398076	46	18087	0.254326	95	18087	0.525239
Clostridiaceae	3.72643	1.14213	9.34373	3.69019	0.0354878	0.0354878	-5.61729	-10.6587	-0.575897	986	18087	5.45143	604	18087	3.33942	825	18087	4.56129	552	18087	3.05192	403	18087	2.22812	2433	18087	13.4517	1726	18087	9.54277	790	18087	4.36778	1096	18087	6.0596	2405	18087	13.2968
Desulfovibrionaceae	0.134904	0.0407186	0.257644	0.0437582	0.00344296	0.00344296	-0.12274	-0.19172	-0.0537599	27	18087	0.149278	33	18087	0.182451	30	18087	0.165865	13	18087	0.0718748	19	18087	0.105048	39	18087	0.215624	42	18087	0.232211	42	18087	0.232211	61	18087	0.337259	49	18087	0.270913
Fibrobacteraceae	0.066346	0.0787349	0.246586	0.115689	0.036461	0.036461	-0.18024	-0.34545	-0.0150296	9	18087	0.0497595	1	18087	0.00552883	40	18087	0.221153	4	18087	0.0221153	6	18087	0.033173	48	18087	0.265384	19	18087	0.105048	25	18087	0.138221	77	18087	0.42572	54	18087	0.298557
Gemellaceae	0.00110577	0.00221153	0.0165865	0.0104902	0.0403424	0.0403424	-0.0154807	-0.0298973	-0.00106416	0	18087	0	0	18087	0	0	18087	0	1	18087	0.00552883	0	18087	0	0	18087	0	5	18087	0.0276442	3	18087	0.0165865	5	18087	0.0276442	2	18087	0.0110577
Prevotellaceae	3.21004	1.36375	1.32029	0.356812	0.0482639	0.0482639	1.88976	0.0220183	3.75749	322	18087	1.78028	264	18087	1.45961	855	18087	4.72715	822	18087	4.5447	640	18087	3.53845	237	18087	1.31033	182	18087	1.00625	183	18087	1.01178	359	18087	1.98485	233	18087	1.28822
Pseudomonadaceae	0.116105	0.0459924	0.00110577	0.00221153	0.00742665	0.00742665	0.115	0.0511941	0.178805	11	18087	0.0608172	19	18087	0.105048	17	18087	0.0939902	22	18087	0.121634	36	18087	0.199038	0	18087	0	1	18087	0.00552883	0	18087	0	0	18087	0	0	18087	0
Rhizobiaceae	0.0033173	0.0066346	0.0254326	0.0102545	0.00881653	0.00881653	-0.0221153	-0.0366202	-0.00761049	0	18087	0	0	18087	0	3	18087	0.0165865	0	18087	0	0	18087	0	6	18087	0.033173	7	18087	0.0387018	5	18087	0.0276442	2	18087	0.0110577	3	18087	0.0165865
Sutterellaceae	0	0	0.00774037	0.00442307	0.0248962	0.0248962	-0.00774037	-0.0138806	-0.00160017	0	18087	0	0	18087	0	0	18087	0	0	18087	0	0	18087	0	2	18087	0.0110577	0	18087	0	2	18087	0.0110577	1	18087	0.00552883	2	18087	0.0110577
Xanthomonadaceae	0.00110577	0.00221153	0.0176923	0.0107208	0.0348762	0.0348762	-0.0165865	-0.0313248	-0.00184823	0	18087	0	0	18087	0	1	18087	0.00552883	0	18087	0	0	18087	0	4	18087	0.0221153	5	18087	0.0276442	5	18087	0.0276442	2	18087	0.0110577	0	18087	0
Genus	summer: mean rel. freq. (%)	summer: std. dev. (%)	winter: mean rel. freq. (%)	winter: std. dev. (%)	p-values	p-values (corrected)	Difference between means	95.0% lower CI	95.0% upper CI	MF1	MF1: parent seq. count	MF1: rel. freq. (%)	MF2	MF2: parent seq. count	MF2: rel. freq. (%)	MF3	MF3: parent seq. count	MF3: rel. freq. (%)	MF4	MF4: parent seq. count	MF4: rel. freq. (%)	MF5	MF5: parent seq. count	MF5: rel. freq. (%)	Fh1	Fh1: parent seq. count	Fh1: rel. freq. (%)	Fh2	Fh2: parent seq. count	Fh2: rel. freq. (%)	Fh3	Fh3: parent seq. count	Fh3: rel. freq. (%)	Fh4	Fh4: parent seq. count	Fh4: rel. freq. (%)	Fh5	Fh5: parent seq. count	Fh5: rel. freq. (%)
Lachnospiraceae_NK4A136_group	4.37994	0.883683	1.66528	0.574056	0.0014018	0.0014018	2.71466	1.46381	3.9655	705	18087	3.89783	627	18087	3.46658	665	18087	3.67667	934	18087	5.16393	1030	18087	5.6947	309	18087	1.70841	298	18087	1.64759	138	18087	0.762979	466	18087	2.57644	295	18087	1.63101
Desulfovibrio	0.128269	0.0346865	0.252115	0.044998	0.00280278	0.00280278	-0.123846	-0.1901	-0.0575915	26	18087	0.14375	29	18087	0.160336	29	18087	0.160336	13	18087	0.0718748	19	18087	0.105048	36	18087	0.199038	42	18087	0.232211	42	18087	0.232211	60	18087	0.33173	48	18087	0.265384
[Eubacterium]_hallii_group	0.0254326	0.013811	0.099519	0.0286221	0.00383274	0.00383274	-0.0740864	-0.113352	-0.0348208	2	18087	0.0110577	2	18087	0.0110577	8	18087	0.0442307	4	18087	0.0221153	7	18087	0.0387018	18	18087	0.099519	9	18087	0.0497595	17	18087	0.0939902	22	18087	0.121634	24	18087	0.132692
Lachnospiraceae_NC2004_group	0.0398076	0.017623	0.085144	0.0154807	0.00492432	0.00492432	-0.0453364	-0.0724606	-0.0182122	8	18087	0.0442307	12	18087	0.066346	7	18087	0.0387018	7	18087	0.0387018	2	18087	0.0110577	17	18087	0.0939902	12	18087	0.066346	14	18087	0.0774037	14	18087	0.0774037	20	18087	0.110577
UCG-009	0.306297	0.0513438	0.185769	0.0396537	0.0065951	0.0065951	0.120529	0.044889	0.196168	56	18087	0.309615	52	18087	0.287499	73	18087	0.403605	48	18087	0.265384	48	18087	0.265384	36	18087	0.199038	37	18087	0.204567	44	18087	0.243269	26	18087	0.14375	25	18087	0.138221
Pseudomonas	0.116105	0.0459924	0.00110577	0.00221153	0.00742665	0.00742665	0.115	0.0511941	0.178805	11	18087	0.0608172	19	18087	0.105048	17	18087	0.0939902	22	18087	0.121634	36	18087	0.199038	0	18087	0	1	18087	0.00552883	0	18087	0	0	18087	0	0	18087	0
Prevotellaceae_UCG-001	1.64206	0.617063	0.126057	0.066106	0.00766993	0.00766993	1.51601	0.662053	2.36996	180	18087	0.99519	191	18087	1.05601	337	18087	1.86322	486	18087	2.68701	291	18087	1.60889	25	18087	0.138221	14	18087	0.0774037	5	18087	0.0276442	38	18087	0.210096	32	18087	0.176923
Christensenellaceae_R-7_group	6.17128	1.64558	2.67596	0.877041	0.00922931	0.00922931	3.49533	1.22322	5.76744	1076	18087	5.94902	1660	18087	9.17786	1150	18087	6.35816	853	18087	4.71609	842	18087	4.65528	571	18087	3.15696	414	18087	2.28894	302	18087	1.66971	749	18087	4.1411	384	18087	2.12307
Lachnospiraceae_AC2044_group	2.07552	0.736748	0.424614	0.104458	0.0103866	0.0103866	1.65091	0.633462	2.66836	151	18087	0.834854	567	18087	3.13485	415	18087	2.29447	364	18087	2.0125	380	18087	2.10096	81	18087	0.447835	80	18087	0.442307	41	18087	0.226682	97	18087	0.536297	85	18087	0.469951
Sarcina	0.014375	0.00898329	0.0530768	0.0187002	0.0105002	0.0105002	-0.0387018	-0.0643504	-0.0130533	4	18087	0.0221153	1	18087	0.00552883	5	18087	0.0276442	2	18087	0.0110577	1	18087	0.00552883	13	18087	0.0718748	6	18087	0.033173	5	18087	0.0276442	12	18087	0.066346	12	18087	0.066346
Bradymonadales	0.0221153	0.0174837	0.0608172	0.0152419	0.0105501	0.0105501	-0.0387018	-0.0655322	-0.0118714	6	18087	0.033173	2	18087	0.0110577	9	18087	0.0497595	3	18087	0.0165865	0	18087	0	14	18087	0.0774037	7	18087	0.0387018	14	18087	0.0774037	11	18087	0.0608172	9	18087	0.0497595
Ruminococcus	2.77105	0.592957	1.3811	0.616125	0.011708	0.011708	1.38995	0.403756	2.37614	460	18087	2.54326	430	18087	2.3774	388	18087	2.14519	535	18087	2.95793	693	18087	3.83148	402	18087	2.22259	330	18087	1.82451	90	18087	0.497595	260	18087	1.4375	167	18087	0.923315
28-4	0.0729806	0.0230361	0.0276442	0.0152419	0.0136064	0.0136064	0.0453364	0.0126203	0.0780526	13	18087	0.0718748	20	18087	0.110577	12	18087	0.066346	7	18087	0.0387018	14	18087	0.0774037	7	18087	0.0387018	5	18087	0.0276442	0	18087	0	8	18087	0.0442307	5	18087	0.0276442
Dubosiella	0.00221153	0.00270856	0.0199038	0.00898329	0.0144591	0.0144591	-0.0176923	-0.0299691	-0.00541543	1	18087	0.00552883	0	18087	0	0	18087	0	1	18087	0.00552883	0	18087	0	4	18087	0.0221153	4	18087	0.0221153	1	18087	0.00552883	6	18087	0.033173	3	18087	0.0165865
[Ruminococcus]_torques_group	0.0563941	0.0250695	0.131586	0.0433088	0.0220015	0.0220015	-0.0751921	-0.135479	-0.0149057	8	18087	0.0442307	3	18087	0.0165865	15	18087	0.0829325	15	18087	0.0829325	10	18087	0.0552883	34	18087	0.18798	30	18087	0.165865	17	18087	0.0939902	13	18087	0.0718748	25	18087	0.138221
[Ruminococcus]_gnavus_group	0.0862498	0.0420482	0.014375	0.00898329	0.0251824	0.0251824	0.0718748	0.0141002	0.129649	10	18087	0.0552883	4	18087	0.0221153	21	18087	0.116105	25	18087	0.138221	18	18087	0.099519	1	18087	0.00552883	2	18087	0.0110577	1	18087	0.00552883	5	18087	0.0276442	4	18087	0.0221153
UCG-002	4.72605	1.83646	1.67413	1.08299	0.0263427	0.0263427	3.05192	0.489794	5.61404	1170	18087	6.46873	1282	18087	7.08796	374	18087	2.06778	771	18087	4.26273	677	18087	3.74302	180	18087	0.99519	692	18087	3.82595	231	18087	1.27716	230	18087	1.27163	181	18087	1.00072
Domibacillus	0	0	0.0066346	0.0041374	0.0326779	0.0326779	-0.0066346	-0.0123782	-0.000890968	0	18087	0	0	18087	0	0	18087	0	0	18087	0	0	18087	0	1	18087	0.00552883	2	18087	0.0110577	2	18087	0.0110577	1	18087	0.00552883	0	18087	0
Subdoligranulum	0.120529	0.0798452	0.255432	0.0676599	0.0334369	0.0334369	-0.134904	-0.256141	-0.0136656	20	18087	0.110577	49	18087	0.270913	13	18087	0.0718748	7	18087	0.0387018	20	18087	0.110577	65	18087	0.359374	39	18087	0.215624	45	18087	0.248797	29	18087	0.160336	53	18087	0.293028
Clostridia_UCG-014	1.47288	0.628009	0.516393	0.18907	0.0355119	0.0355119	0.956488	0.0982143	1.81476	464	18087	2.56538	227	18087	1.25505	115	18087	0.635816	285	18087	1.57572	241	18087	1.33245	106	18087	0.586056	148	18087	0.818267	72	18087	0.398076	46	18087	0.254326	95	18087	0.525239
Clostridium_sensu_stricto_1	3.68552	1.14071	9.27406	3.68322	0.0358643	0.0358643	-5.58854	-10.6204	-0.556709	981	18087	5.42379	597	18087	3.30071	814	18087	4.50047	543	18087	3.00216	398	18087	2.20048	2415	18087	13.3521	1720	18087	9.50959	784	18087	4.3346	1075	18087	5.9435	2393	18087	13.2305
Roseburia	0.476585	0.263938	1.28932	0.538673	0.0362301	0.0362301	-0.812738	-1.55231	-0.0731701	49	18087	0.270913	40	18087	0.221153	69	18087	0.381489	101	18087	0.558412	172	18087	0.950959	363	18087	2.00697	329	18087	1.81899	108	18087	0.597114	164	18087	0.906729	202	18087	1.11682
Fibrobacter	0.066346	0.0787349	0.246586	0.115689	0.036461	0.036461	-0.18024	-0.34545	-0.0150296	9	18087	0.0497595	1	18087	0.00552883	40	18087	0.221153	4	18087	0.0221153	6	18087	0.033173	48	18087	0.265384	19	18087	0.105048	25	18087	0.138221	77	18087	0.42572	54	18087	0.298557
Acetobacter	0.0243269	0.0158707	0	0	0.0374524	0.0374524	0.0243269	0.00229475	0.046359	4	18087	0.0221153	2	18087	0.0110577	6	18087	0.033173	1	18087	0.00552883	9	18087	0.0497595	0	18087	0	0	18087	0	0	18087	0	0	18087	0	0	18087	0
Gemella	0.00110577	0.00221153	0.0165865	0.0104902	0.0403424	0.0403424	-0.0154807	-0.0298973	-0.00106416	0	18087	0	0	18087	0	0	18087	0	1	18087	0.00552883	0	18087	0	0	18087	0	5	18087	0.0276442	3	18087	0.0165865	5	18087	0.0276442	2	18087	0.0110577
Lachnospiraceae_UCG-001	0.0895671	0.0402353	0.0309615	0.0162514	0.0404689	0.0404689	0.0586056	0.00368489	0.113526	12	18087	0.066346	10	18087	0.0552883	24	18087	0.132692	9	18087	0.0497595	26	18087	0.14375	4	18087	0.0221153	10	18087	0.0552883	2	18087	0.0110577	8	18087	0.0442307	4	18087	0.0221153
Peptococcus	0.0121634	0.0149993	0.0453364	0.0219488	0.0409409	0.0409409	-0.033173	-0.0645437	-0.00180232	5	18087	0.0276442	0	18087	0	6	18087	0.033173	0	18087	0	0	18087	0	7	18087	0.0387018	12	18087	0.066346	13	18087	0.0718748	7	18087	0.0387018	2	18087	0.0110577
Faecalibacterium	0.0199038	0.0102545	0.149278	0.0920513	0.0477855	0.0477855	-0.129375	-0.256734	-0.00201513	1	18087	0.00552883	6	18087	0.033173	2	18087	0.0110577	4	18087	0.0221153	5	18087	0.0276442	33	18087	0.182451	23	18087	0.127163	56	18087	0.309615	9	18087	0.0497595	14	18087	0.0774037
Ochrobactrum	0	0	0.018798	0.013361	0.0481276	0.0481276	-0.018798	-0.0373461	-0.000249951	0	18087	0	0	18087	0	0	18087	0	0	18087	0	0	18087	0	0	18087	0	7	18087	0.0387018	5	18087	0.0276442	2	18087	0.0110577	3	18087	0.0165865
Faecalibaculum	0	0	0.0962017	0.0687534	0.0488885	0.0488885	-0.0962017	-0.191647	-0.000756627	0	18087	0	0	18087	0	0	18087	0	0	18087	0	0	18087	0	35	18087	0.193509	7	18087	0.0387018	22	18087	0.121634	23	18087	0.127163	0	18087	0
