# Supplementary material for: Coevolution of specific gut microbiota of Min pig with host cold adaptation through enhanced vitamin B1 synthesis
Source: Front Microbiol. 2024 Aug 30;15:1448090. doi: 10.3389/fmicb.2024.1448090 (PMC11401075; doi:10.3389/fmicb.2024.1448090)
Supplement: Supplementary file 3 [file Table_2.xls]

## Sheet: TableS2
Table S2 Statistical analysis and random forest results of the top 30 KEGG level 3 pathways with the greatest seasonal differences between winter and summer.
KEGG Level 3 pathway	Fh_1	Fh_2	Fh_3	MF_1	MF_2	MF_3	Mean Decrease Accuracy	P-value (Weltch’s T-test)
Lipopolysaccharide biosynthesis	0.00764454	0.00676285	0.00783978	0.00410912	0.00540366	0.0035914	2.79235	0.0150934
Thiamine metabolism	0.00996058	0.00948107	0.0098848	0.00824888	0.00881928	0.00772471	3.84832	0.0327154
Lysine degradation	0.00576614	0.00420734	0.00592869	0.00409764	0.00444344	0.00328658	2.21621	0.133298
Arginine and proline metabolism	0.0108605	0.0105905	0.011163	0.00951078	0.0100811	0.00929896	2.61098	0.0256671
O-Antigen nucleotide sugar biosynthesis	0.00621423	0.00574547	0.00658638	0.00503862	0.00539602	0.00494077	3.58985	0.0386087
Folate biosynthesis	0.00734813	0.00735639	0.00755098	0.00621339	0.00659538	0.00636776	3.31891	0.00468551
Valine, leucine and isoleucine degradation	0.00360554	0.00270005	0.00396234	0.00242361	0.00271905	0.00211606	2.77339	0.109561
Alanine, aspartate and glutamate metabolism	0.0121243	0.0123984	0.0123527	0.01092	0.0109971	0.0121804	1.94763	0.20371
Nitrogen metabolism	0.00734764	0.00733104	0.00767159	0.00610771	0.00654733	0.00715004	3.61636	0.11911
Phenylalanine metabolism	0.00635463	0.00619941	0.00663169	0.00507897	0.00617855	0.00545751	3.59249	0.141418
Phenylalanine, tyrosine and tryptophan biosynthesis	0.0156	0.0173418	0.016329	0.0143963	0.0159444	0.0167915	-1.001	0.613677
Biotin metabolism	0.00457061	0.00465671	0.0046891	0.00372295	0.0043399	0.00384461	3.71055	0.0849731
Fatty acid degradation	0.0031331	0.00235673	0.00307169	0.00226425	0.00213834	0.00231618	2.43926	0.145714
Pantothenate and CoA biosynthesis	0.00697842	0.00685231	0.00722007	0.00623422	0.00637123	0.00661096	3.14621	0.0292394
Riboflavin metabolism	0.00433394	0.00423986	0.00447281	0.00366503	0.00373407	0.00388706	2.90402	0.00523609
Tyrosine metabolism	0.00561748	0.00531315	0.0057658	0.004882	0.00475633	0.00535755	1.99567	0.104706
Carbon fixation pathways in prokaryotes	0.0150371	0.0142894	0.0148552	0.0145941	0.0140292	0.0138945	1.99969	0.394304
Methane metabolism	0.00932886	0.00929786	0.00927216	0.0102744	0.00970316	0.00950782	3.48186	0.101525
Lysine biosynthesis	0.01992	0.0204976	0.0200033	0.0209717	0.0203325	0.0208435	1.60218	0.0243403
Pentose and glucuronate interconversions	0.00641813	0.00700524	0.00645163	0.00692031	0.00745266	0.00723967	1.41121	0.0427512
Teichoic acid biosynthesis	0.00375567	0.00380503	0.00354864	0.00503306	0.00357246	0.0043742	1.41705	0.246646
Cysteine and methionine metabolism	0.0167058	0.01817	0.0171797	0.0174917	0.0175303	0.0190372	1.001	0.21054
Peptidoglycan biosynthesis	0.0323168	0.0341075	0.0329181	0.0345163	0.0340385	0.0330758	-1.001	0.112053
D-Amino acid metabolism	0.011252	0.0115862	0.011279	0.0128129	0.0121815	0.0116042	2.80841	0.100963
Glycerophospholipid metabolism	0.00570272	0.00615328	0.00575544	0.00663161	0.00644876	0.00709579	3.13805	0.0180061
Glycine, serine and threonine metabolism	0.0144647	0.0155042	0.0144179	0.015673	0.0160051	0.0156596	3.55712	0.0498416
Pentose phosphate pathway	0.00682748	0.0072221	0.00686971	0.00798622	0.00791316	0.00811274	4.11461	0.00295094
Glycerolipid metabolism	0.00445628	0.00459949	0.00443795	0.00595161	0.00503617	0.00613235	2.90733	0.060778
Purine metabolism	0.0310477	0.0314006	0.0300501	0.0333905	0.0315	0.0328768	2.75328	0.0372984
Pyrimidine metabolism	0.0207603	0.0212927	0.0194835	0.022703	0.0218807	0.0224476	2.62723	0.0383227
