# Supplementary material for: Coevolution of specific gut microbiota of Min pig with host cold adaptation through enhanced vitamin B1 synthesis
Source: Front Microbiol. 2024 Aug 30;15:1448090. doi: 10.3389/fmicb.2024.1448090 (PMC11401075; doi:10.3389/fmicb.2024.1448090)
Supplement: Supplementary file 4 [file Table_3.xls]

## Sheet: TableS3
Table S3 Significantly upregulated genes in the gut microbiota of Min Pigs during winter and their enriched KEGG metabolic pathways
KEGG Level 1 pathway	KEGG Level 2 pathway	KEGG Level 3 pathway	out (92)	All (1752)	Pvalue	Qvalue	Pathway ID	Genes	K_IDs
Metabolism	Glycan biosynthesis and metabolism	Lipopolysaccharide biosynthesis	10	21	2.15e-08	1.57e-06	ko00540	K16363;K00748;K00979;K00912;K03269;K01627;K03270;K02536;K07031;K15669	K16363+K00748+K00979+K00912+K03269+K01627+K03270+K02536+K07031+K15669
Metabolism	Metabolism of cofactors and vitamins	Thiamine metabolism	6	15	6.08e-05	0.00222	ko00730	K00941;K00788;K00946;K03149;K03147;K03150	K00941+K00788+K00946+K03149+K03147+K03150
Metabolism	Metabolism of cofactors and vitamins	Folate biosynthesis	7	33	0.00121862	0.0297	ko00790	K11754;K00796;K00950;K09457;K01633;K06920;K14652	K11754+K00796+K00950+K09457+K01633+K06920+K14652
Metabolism	Metabolism of cofactors and vitamins	Pantothenate and CoA biosynthesis	4	20	0.018049	0.282	ko00770	K00859;K01579;K01918;K00606	K00859+K01579+K01918+K00606
Metabolism	Global and overview maps	Metabolic pathways	67	1091	0.0193225	0.282	ko01100	K05349;K00133;K00859;K11754;K00266;K01775;K00796;K00950;K00721;K00941;K11717;K00812;K09457;K00788;K16363;K01633;K00946;K03149;K01270;K03147;K01579;K06920;K21574;K00097;K01012;K11752;K00748;K03517;K03183;K01960;K01918;K14652;K00606;K00979;K00184;K13747;K15519;K00647;K00912;K01840;K03150;K03269;K00290;K01627;K03270;K03814;K02536;K01480;K09474;K22451;K01847;K01728;K13990;K03390;K14335;K16651;K03389;…	K05349+K00133+K00859+K11754+K00266+K01775+K00796+K00950+K00721+K00941+K11717+K00812+K09457+K00788+K16363+K01633+K00946+K03149+K01270+K03147+K01579+K06920+K21574+K00097+K01012+K11752+K00748+K03517+K03183+K01960+K01918+K14652+K00606+K00979+K00184+K13747+K15519+K00647+K00912+K01840+K03150+K03269+K00290+K01627+K03270+K03814+K02536+K01480+K09474+K22451+K01847+K01728+K13990+K03390+K14335+K16651+K03389+…
Genetic Information Processing	Replication and repair	Homologous recombination	4	26	0.0438151	0.533	ko03440	K02342;K02340;K03655;K03583	K02342+K02340+K03655+K03583
Metabolism	Glycan biosynthesis and metabolism	Other types of O-glycan biosynthesis	1	1	0.0525114	0.548	ko00514	K09667	K09667
Metabolism	Biosynthesis of other secondary metabolites	Monobactam biosynthesis	2	8	0.0621154	0.567	ko00261	K00133;K00956	K00133+K00956
Metabolism	Metabolism of other amino acids	beta-Alanine metabolism	2	10	0.0932776	0.686	ko00410	K01579;K01918	K01579+K01918
Metabolism	Metabolism of cofactors and vitamins	Riboflavin metabolism	3	21	0.093986	0.686	ko00740	K11752;K14652;K09474	K11752+K14652+K09474
Metabolism	Metabolism of cofactors and vitamins	Biotin metabolism	2	11	0.110227	0.728	ko00780	K01012;K00647	K01012+K00647
Metabolism	Lipid metabolism	Fatty acid biosynthesis	2	12	0.127908	0.728	ko00061	K16363;K00647	K16363+K00647
Metabolism	Metabolism of other amino acids	Selenocompound metabolism	2	13	0.146198	0.728	ko00450	K11717;K00956	K11717+K00956
Metabolism	Global and overview maps	Fatty acid metabolism	2	13	0.146198	0.728	ko01212	K16363;K00647	K16363+K00647
Metabolism	Glycan biosynthesis and metabolism	Lipoarabinomannan (LAM) biosynthesis	1	3	0.149487	0.728	ko00571	K14335	K14335
Metabolism	Biosynthesis of other secondary metabolites	Biosynthesis of various plant secondary metabolites	1	4	0.194226	0.886	ko00999	K05349	K05349
Metabolism	Metabolism of cofactors and vitamins	Vitamin B6 metabolism	1	5	0.236635	0.927	ko00750	K00097	K00097
Metabolism	Metabolism of other amino acids	Cyanoamino acid metabolism	1	6	0.276835	0.927	ko00460	K05349	K05349
Metabolism	Amino acid metabolism	Arginine and proline metabolism	3	35	0.277677	0.927	ko00330	K00812;K13747;K01480	K00812+K13747+K01480
Cellular Processes	Cell motility	Flagellar assembly	3	35	0.277677	0.927	ko02040	K03092;K02415;K02557	K03092+K02415+K02557
Genetic Information Processing	Replication and repair	Mismatch repair	2	21	0.303032	0.927	ko03430	K02342;K02340	K02342+K02340
Cellular Processes	Cellular community - prokaryotes	Biofilm formation - Vibrio cholerae	2	21	0.303032	0.927	ko05111	K03092;K02454	K03092+K02454
Genetic Information Processing	Folding, sorting and degradation	Sulfur relay system	1	7	0.31494	0.927	ko04122	K03154	K03154
Metabolism	Carbohydrate metabolism	Starch and sucrose metabolism	3	39	0.336564	0.927	ko00500	K05349;K21574;K22451	K05349+K21574+K22451
Metabolism	Amino acid metabolism	Alanine, aspartate and glutamate metabolism	2	23	0.342531	0.927	ko00250	K00266;K00812	K00266+K00812
Metabolism	Biosynthesis of other secondary metabolites	Novobiocin biosynthesis	1	8	0.351058	0.927	ko00401	K00812	K00812
Metabolism	Metabolism of other amino acids	Glutathione metabolism	1	8	0.351058	0.927	ko00480	K01270	K01270
Genetic Information Processing	Replication and repair	DNA replication	2	25	0.381329	0.927	ko03030	K02342;K02340	K02342+K02340
Metabolism	Amino acid metabolism	Lysine biosynthesis	2	26	0.400378	0.927	ko00300	K00133;K00290	K00133+K00290
Metabolism	Global and overview maps	2-Oxocarboxylic acid metabolism	2	26	0.400378	0.927	ko01210	K00133;K00812	K00133+K00812
Metabolism	Metabolism of cofactors and vitamins	One carbon pool by folate	1	10	0.417737	0.927	ko00670	K13990	K13990
Metabolism	Energy metabolism	Carbon fixation in photosynthetic organisms	1	10	0.417737	0.927	ko00710	K01623	K01623
Metabolism	Global and overview maps	Biosynthesis of amino acids	7	122	0.462468	0.927	ko01230	K00133;K00266;K00812;K01960;K00290;K01713;K01623	K00133+K00266+K00812+K01960+K00290+K01713+K01623
Genetic Information Processing	Folding, sorting and degradation	RNA degradation	1	12	0.477631	0.927	ko03018	K03654	K03654
Metabolism	Amino acid metabolism	Valine, leucine and isoleucine degradation	1	13	0.505251	0.927	ko00280	K01847	K01847
Metabolism	Amino acid metabolism	Tyrosine metabolism	1	13	0.505251	0.927	ko00350	K00812	K00812
Metabolism	Amino acid metabolism	Phenylalanine, tyrosine and tryptophan biosynthesis	2	32	0.508245	0.927	ko00400	K00812;K01713	K00812+K01713
Environmental Information Processing	Membrane transport	ABC transporters	11	208	0.540662	0.927	ko02010	K16957;K09810;K05776;K06861;K16959;K07091;K11720;K09808;K16783;K11085;K13892	K16957+K09810+K05776+K06861+K16959+K07091+K11720+K09808+K16783+K11085+K13892
Metabolism	Energy metabolism	Carbon fixation pathways in prokaryotes	2	34	0.541363	0.927	ko00720	K01960;K01847	K01960+K01847
Metabolism	Carbohydrate metabolism	Pentose and glucuronate interconversions	2	36	0.572933	0.927	ko00040	K01728;K21681	K01728+K21681
Metabolism	Nucleotide metabolism	Purine metabolism	4	76	0.574183	0.927	ko00230	K15519;K00956;K01241;K00839	K15519+K00956+K01241+K00839
Metabolism	Amino acid metabolism	Cysteine and methionine metabolism	2	37	0.588126	0.927	ko00270	K00133;K00812	K00133+K00812
Metabolism	Carbohydrate metabolism	Citrate cycle (TCA cycle)	1	17	0.602005	0.927	ko00020	K01960	K01960
Metabolism	Amino acid metabolism	Lysine degradation	1	17	0.602005	0.927	ko00310	K00290	K00290
Metabolism	Energy metabolism	Nitrogen metabolism	1	17	0.602005	0.927	ko00910	K00266	K00266
Metabolism	Amino acid metabolism	Histidine metabolism	1	18	0.623109	0.927	ko00340	K13990	K13990
Metabolism	Global and overview maps	Biosynthesis of secondary metabolites	16	322	0.643072	0.927	ko01110	K05349;K00133;K00266;K00812;K01579;K11752;K03183;K01918;K14652;K00606;K01840;K00290;K22451;K00956;K01713;K01623	K05349+K00133+K00266+K00812+K01579+K11752+K03183+K01918+K14652+K00606+K01840+K00290+K22451+K00956+K01713+K01623
Metabolism	Amino acid metabolism	Arginine biosynthesis	1	19	0.643106	0.927	ko00220	K00812	K00812
Metabolism	Amino acid metabolism	Phenylalanine metabolism	1	20	0.662052	0.927	ko00360	K00812	K00812
Metabolism	Glycan biosynthesis and metabolism	O-Antigen nucleotide sugar biosynthesis	1	20	0.662052	0.927	ko00541	K01840	K01840
Cellular Processes	Cell motility	Bacterial chemotaxis	1	20	0.662052	0.927	ko02030	K02557	K02557
Metabolism	Energy metabolism	Sulfur metabolism	2	43	0.670956	0.927	ko00920	K00184;K00956	K00184+K00956
Metabolism	Lipid metabolism	Glycerolipid metabolism	1	21	0.680003	0.927	ko00561	K03715	K03715
Environmental Information Processing	Membrane transport	Bacterial secretion system	1	22	0.697011	0.927	ko03070	K02454	K02454
Metabolism	Metabolism of cofactors and vitamins	Ubiquinone and other terpenoid-quinone biosynthesis	1	23	0.713124	0.927	ko00130	K03183	K03183
Metabolism	Nucleotide metabolism	Pyrimidine metabolism	2	47	0.718429	0.927	ko00240	K15519;K08320	K15519+K08320
Metabolism	Metabolism of other amino acids	D-Amino acid metabolism	1	24	0.728388	0.927	ko00470	K01775	K01775
Metabolism	Global and overview maps	Carbon metabolism	5	115	0.736429	0.927	ko01200	K01960;K01847;K03390;K03389;K01623	K01960+K01847+K03390+K03389+K01623
Metabolism	Carbohydrate metabolism	Fructose and mannose metabolism	2	52	0.769642	0.938	ko00051	K01840;K01623	K01840+K01623
Metabolism	Carbohydrate metabolism	Glyoxylate and dicarboxylate metabolism	1	28	0.781816	0.938	ko00630	K01847	K01847
Metabolism	Metabolism of cofactors and vitamins	Nicotinate and nicotinamide metabolism	1	30	0.804488	0.938	ko00760	K03517	K03517
Metabolism	Amino acid metabolism	Glycine, serine and threonine metabolism	1	31	0.814933	0.938	ko00260	K00133	K00133
Metabolism	Carbohydrate metabolism	Pentose phosphate pathway	1	32	0.824827	0.938	ko00030	K01623	K01623
Metabolism	Metabolism of cofactors and vitamins	Porphyrin metabolism	1	33	0.834196	0.938	ko00860	K16651	K16651
Metabolism	Carbohydrate metabolism	Glycolysis / Gluconeogenesis	1	36	0.859432	0.938	ko00010	K01623	K01623
Metabolism	Energy metabolism	Methane metabolism	3	90	0.864375	0.938	ko00680	K03390;K03389;K01623	K03390+K03389+K01623
Metabolism	Glycan biosynthesis and metabolism	Peptidoglycan biosynthesis	1	39	0.880862	0.938	ko00550	K03814	K03814
Metabolism	Carbohydrate metabolism	Propanoate metabolism	1	40	0.887261	0.938	ko00640	K01847	K01847
Cellular Processes	Cellular community - prokaryotes	Quorum sensing	2	69	0.88822	0.938	ko02024	K11752;K01728	K11752+K01728
Metabolism	Carbohydrate metabolism	Pyruvate metabolism	1	42	0.899055	0.938	ko00620	K01960	K01960
Environmental Information Processing	Signal transduction	Two-component system	5	155	0.923522	0.95	ko02020	K03092;K11636;K16692;K09474;K08641	K03092+K11636+K16692+K09474+K08641
Metabolism	Carbohydrate metabolism	Amino sugar and nucleotide sugar metabolism	1	74	0.983085	0.997	ko00520	K01840	K01840
Metabolism	Global and overview maps	Microbial metabolism in diverse environments	8	319	0.997245	0.997	ko01120	K00133;K00266;K01960;K01847;K03390;K03389;K00956;K01623	K00133+K00266+K01960+K01847+K03390+K03389+K00956+K01623
