# Supplementary material for: Coevolution of specific gut microbiota of Min pig with host cold adaptation through enhanced vitamin B1 synthesis
Source: Front Microbiol. 2024 Aug 30;15:1448090. doi: 10.3389/fmicb.2024.1448090 (PMC11401075; doi:10.3389/fmicb.2024.1448090)
Supplement: Supplementary file 5 [file Table_4.xls]

## Sheet: TableS4
Table S4 Statistical analysis of seasonally differential genes in the gut microbiota of Min Pigs.
ID	Fh_1	Fh_2	Fh_3	MF_1	MF_2	MF_3	Fh	MF	foldchange	pvalue	Fh_vs_MF_sig	KEGG_ID	KEGG_name	KEGG_description	EC.
K00018	0.000632455	0.000662875	0.000656432	0.000762282	0.000864824	0.000800815	0.000650587	0.000809307	0.803882	0.0253534	down	K00018	hprA	glycerate dehydrogenase	[EC:1.1.1.29]
K00040	0.000502924	0.000535574	0.000493461	0.000545623	0.000554611	0.000576675	0.000510653	0.00055897	0.913561	0.0422539	down	K00040	uxuB	fructuronate reductase	[EC:1.1.1.57]
K00068	1.38112e-05	9.78516e-06	1.49074e-05	2.54271e-05	1.90595e-05	2.13818e-05	1.28346e-05	2.19561e-05	0.584557	0.0209	down	K00068	srlD	sorbitol-6-phosphate 2-dehydrogenase	[EC:1.1.1.140]
K00170	0.000113187	0.000123479	0.000125829	0.000148501	0.000143939	0.000137875	0.000120832	0.000143438	0.842393	0.011606	down	K00170	porB	pyruvate ferredoxin oxidoreductase beta subunit	[EC:1.2.7.1]
K00603	7.40411e-05	0.000104934	5.99666e-05	0.000187878	0.000176002	0.000122497	7.96473e-05	0.000162126	0.491268	0.0334328	down	K00603	fctD	glutamate formiminotransferase / 5-formyltetrahydrofolate cyclo-ligase	[EC:2.1.2.5 6.3.3.2]
K00634	0.000127161	0.000146498	0.000111679	0.000272193	0.000231295	0.000231723	0.000128446	0.000245071	0.524119	0.00308519	down	K00634	ptb	phosphate butyryltransferase	[EC:2.3.1.19]
K00655	0.000830634	0.000961089	0.000846522	0.00110767	0.00112888	0.000988406	0.000879415	0.00107498	0.818073	0.0312713	down	K00655	plsC	1-acyl-sn-glycerol-3-phosphate acyltransferase	[EC:2.3.1.51]
K00762	0.00113334	0.00104906	0.00114534	0.00127065	0.00117772	0.00128922	0.00110925	0.00124586	0.890345	0.0417611	down	K00762	pyrE	orotate phosphoribosyltransferase	[EC:2.4.2.10]
K00790	0.00242072	0.00258403	0.00248541	0.0029174	0.00279569	0.00267398	0.00249672	0.00279569	0.89306	0.0301098	down	K00790	murA	UDP-N-acetylglucosamine 1-carboxyvinyltransferase	[EC:2.5.1.7]
K00805	0.000408861	0.000500068	0.000437621	0.000562662	0.000549846	0.000631236	0.00044885	0.000581248	0.772218	0.0231997	down	K00805	hepS	heptaprenyl diphosphate synthase component 1	[EC:2.5.1.30]
K00848	0.000475465	0.000531194	0.000498514	0.00058394	0.000690112	0.000664204	0.000501724	0.000646085	0.776561	0.0281431	down	K00848	rhaB	rhamnulokinase	[EC:2.7.1.5]
K00881	4.90339e-07	7.45536e-07	2.10557e-06	3.70811e-06	3.27585e-06	4.0025e-06	1.11381e-06	3.66215e-06	0.304142	0.023386	down	K00881	alsK	allose kinase	[EC:2.7.1.55]
K00945	0.000994407	0.00106435	0.000981026	0.001176	0.00115935	0.00123077	0.00101326	0.00118871	0.852404	0.00703544	down	K00945	cmk	CMP/dCMP kinase	[EC:2.7.4.25]
K00975	0.00148818	0.00172778	0.00159762	0.0021417	0.00206041	0.00218241	0.00160453	0.00212817	0.753945	0.006737	down	K00975	glgC	glucose-1-phosphate adenylyltransferase	[EC:2.7.7.27]
K00991	0.000782172	0.000885697	0.000808032	0.000902661	0.000931929	0.000992935	0.0008253	0.000942508	0.875642	0.0470535	down	K00991	ispD	2-C-methyl-D-erythritol 4-phosphate cytidylyltransferase	[EC:2.7.7.60]
K01061	1.22585e-06	3.72768e-07	5.05336e-07	2.82523e-06	2.77951e-06	1.79059e-06	7.01317e-07	2.46511e-06	0.284497	0.0164657	down	K01061	E3.1.1.45	carboxymethylenebutenolidase	[EC:3.1.1.45]
K01198	0.000414009	0.000452447	0.000425156	0.000509689	0.000529397	0.000503367	0.000430538	0.000514151	0.837376	0.00556137	down	K01198	xynB	xylan 1,4-beta-xylosidase	[EC:3.2.1.37]
K01209	0.00072374	0.000630537	0.000685741	0.000765549	0.00089381	0.000865382	0.000680006	0.00084158	0.808011	0.0322767	down	K01209	abfA	alpha-L-arabinofuranosidase	[EC:3.2.1.55]
K01439	0.000583993	0.000629978	0.000560502	0.000813931	0.00069587	0.000864855	0.000591491	0.000791552	0.747255	0.042198	down	K01439	dapE	succinyl-diaminopimelate desuccinylase	[EC:3.5.1.18]
K01470	8.205e-05	8.6389e-05	0.000107973	0.000116099	0.000148207	0.00016326	9.21375e-05	0.000142522	0.646479	0.0474341	down	K01470	E3.5.2.10	creatinine amidohydrolase	[EC:3.5.2.10]
K01478	0.000287665	0.000309397	0.000227317	0.000579084	0.000473211	0.00050284	0.000274793	0.000518378	0.530102	0.00442239	down	K01478	arcA	arginine deiminase	[EC:3.5.3.6]
K01486	0.000301313	0.000410231	0.000372096	0.000549419	0.000608017	0.000459866	0.000361213	0.000539101	0.670029	0.0332452	down	K01486	ade	adenine deaminase	[EC:3.5.4.2]
K01493	0.00105202	0.00114691	0.00101792	0.00123851	0.00121107	0.00127553	0.00107228	0.0012417	0.863558	0.0309906	down	K01493	comEB	dCMP deaminase	[EC:3.5.4.12]
K01507	0.000270585	0.00030306	0.000247278	0.000401094	0.000392308	0.000343372	0.000273641	0.000378925	0.722152	0.0123871	down	K01507	ppa	inorganic pyrophosphatase	[EC:3.6.1.1]
K01560	0.000326157	0.000376496	0.00032771	0.000411777	0.000436681	0.000465237	0.000343454	0.000437898	0.784324	0.0141056	down	K01560	E3.8.1.2	2-haloacid dehalogenase	[EC:3.8.1.2]
K01571	0.000626898	0.000640974	0.000643461	0.000796892	0.000924881	0.000814403	0.000637111	0.000845392	0.753628	0.0332567	down	K01571	oadA	oxaloacetate decarboxylase (Na+ extruding) subunit alpha	[EC:7.2.4.2]
K01584	5.39373e-06	2.05022e-06	1.68445e-07	1.05946e-05	1.03239e-05	6.63572e-06	2.53747e-06	9.18474e-06	0.27627	0.0302726	down	K01584	adiA	arginine decarboxylase	[EC:4.1.1.19]
K01586	0.00134083	0.00150701	0.00149765	0.00166556	0.0015867	0.00175225	0.0014485	0.00166817	0.868313	0.038776	down	K01586	lysA	diaminopimelate decarboxylase	[EC:4.1.1.20]
K01628	0.00033057	0.000321326	0.00035643	0.000456893	0.00047877	0.000495046	0.000336109	0.000476903	0.704774	0.000774205	down	K01628	fucA	L-fuculose-phosphate aldolase	[EC:4.1.2.17]
K01629	0.000190497	0.000220399	0.000207104	0.000240145	0.000253729	0.000288496	0.000206	0.00026079	0.789907	0.0414391	down	K01629	rhaD	rhamnulose-1-phosphate aldolase	[EC:4.1.2.19]
K01643	0.000210437	0.000222636	0.0001089	0.000500684	0.000348729	0.00031546	0.000180658	0.000388291	0.465263	0.0463123	down	K01643	citF	citrate lyase subunit alpha / citrate CoA-transferase	[EC:2.8.3.10]
K01644	0.00014939	0.00017604	9.46663e-05	0.000356685	0.000278348	0.000244468	0.000140032	0.000293167	0.477652	0.0238769	down	K01644	citE	citrate lyase subunit beta / citryl-CoA lyase	[EC:4.1.3.34]
K01646	4.60101e-05	5.26535e-05	5.28076e-05	0.000107182	9.89703e-05	8.54217e-05	5.04904e-05	9.71914e-05	0.519495	0.0109027	down	K01646	citD	citrate lyase subunit gamma (acyl carrier protein)	-
K01734	0.000258572	0.000327383	0.000302528	0.00035024	0.000384664	0.000432796	0.000296161	0.000389234	0.760883	0.0424243	down	K01734	mgsA	methylglyoxal synthase	[EC:4.2.3.3]
K01778	0.000963761	0.00109268	0.000937567	0.00123498	0.00123083	0.0011859	0.000998001	0.00121723	0.819893	0.0343264	down	K01778	dapF	diaminopimelate epimerase	[EC:5.1.1.7]
K01787	0.000158706	0.0002286	0.000183942	0.000240674	0.000280929	0.000267325	0.000190416	0.000262976	0.724082	0.0498895	down	K01787	RENBP	N-acylglucosamine 2-epimerase	[EC:5.1.3.8]
K01818	0.000322725	0.000365406	0.000326952	0.000454156	0.000416331	0.000397722	0.000338361	0.000422736	0.800407	0.0183582	down	K01818	fucI	L-fucose/D-arabinose isomerase	[EC:5.3.1.25 5.3.1.3]
K01835	0.00214891	0.00213316	0.0022351	0.00244321	0.00229478	0.00236937	0.00217239	0.00236912	0.916961	0.0242417	down	K01835	pgm	phosphoglucomutase	[EC:5.4.2.2]
K01839	0.000522211	0.000594192	0.000520328	0.000848629	0.000769626	0.000944905	0.000545577	0.000854387	0.63856	0.0132646	down	K01839	deoB	phosphopentomutase	[EC:5.4.2.7]
K02032	0.000326647	0.000343785	0.00031154	0.000517282	0.000407694	0.000499259	0.000327324	0.000474745	0.689473	0.040986	down	K02032	ddpF	peptide/nickel transport system ATP-binding protein	-
K02171	2.20652e-05	2.26457e-05	2.95622e-05	4.04361e-05	5.05275e-05	4.803e-05	2.47577e-05	4.63312e-05	0.534363	0.00590263	down	K02171	blaI	BlaI family transcriptional regulator, penicillinase repressor	-
K02314	0.00270667	0.00269064	0.00257385	0.00305143	0.0029834	0.00300556	0.00265705	0.00301346	0.881727	0.00534792	down	K02314	dnaB	replicative DNA helicase	[EC:5.6.2.3]
K02413	5.30383e-05	4.69688e-05	5.96297e-05	7.44272e-05	7.03811e-05	8.21565e-05	5.32122e-05	7.56549e-05	0.703355	0.0112242	down	K02413	fliJ	flagellar protein FliJ	-
K02552	2.36997e-06	7.45536e-07	6.73781e-07	4.67929e-06	9.92681e-06	6.63572e-06	1.2631e-06	7.08061e-06	0.178388	0.0495979	down	K02552	menF	menaquinone-specific isochorismate synthase	[EC:5.4.4.2]
K03076	0.00204904	0.00204836	0.0019543	0.00232366	0.00214806	0.00221138	0.00201724	0.0022277	0.905523	0.0338101	down	K03076	secY	preprotein translocase subunit SecY	-
K03117	1.53639e-05	1.4072e-05	1.05278e-05	2.07478e-05	1.79675e-05	1.79059e-05	1.33213e-05	1.88737e-05	0.705809	0.0401253	down	K03117	tatB	sec-independent protein translocase protein TatB	-
K03151	0.000908598	0.00099352	0.000917269	0.00124496	0.00126041	0.00130208	0.000939796	0.00126915	0.740494	0.00113684	down	K03151	thiI	tRNA uracil 4-sulfurtransferase	[EC:2.8.1.4]
K03410	7.45315e-05	5.32126e-05	8.94445e-05	9.51749e-05	0.000114158	0.000127237	7.23962e-05	0.00011219	0.645299	0.0479597	down	K03410	cheC	chemotaxis protein CheC	-
K03431	0.000796882	0.000926049	0.000815781	0.0013147	0.0010718	0.0012216	0.000846237	0.0012027	0.703614	0.019621	down	K03431	glmM	phosphoglucosamine mutase	[EC:5.4.2.10]
K03581	0.00143751	0.00175984	0.0014045	0.00211672	0.00203391	0.00219063	0.00153395	0.00211375	0.7257	0.023836	down	K03581	recD	exodeoxyribonuclease V alpha subunit	[EC:3.1.11.5]
K03621	0.000739022	0.000888958	0.000709408	0.00117503	0.00102911	0.00113218	0.000779129	0.00111211	0.700588	0.0105111	down	K03621	plsX	phosphate acyltransferase	[EC:2.3.1.274]
K03629	0.00184972	0.00182936	0.00186149	0.00191807	0.00194585	0.00192246	0.00184686	0.00192879	0.957519	0.0030849	down	K03629	recF	DNA replication and repair protein RecF	-
K03703	0.00226267	0.00245114	0.00219223	0.00271337	0.00261492	0.00248113	0.00230201	0.00260314	0.884322	0.0434496	down	K03703	uvrC	excinuclease ABC subunit C	-
K03763	0.00158028	0.00183076	0.0015748	0.003127	0.00259298	0.00263196	0.00166194	0.00278398	0.596967	0.0107652	down	K03763	polC	DNA polymerase III subunit alpha, Gram-positive type	[EC:2.7.7.7]
K03784	0.00070241	0.000861839	0.000740907	0.000971968	0.000981762	0.00103875	0.000768386	0.000997494	0.770316	0.0268312	down	K03784	deoD	purine-nucleoside phosphorylase	[EC:2.4.2.1]
K03801	1.21767e-05	2.68393e-05	1.22965e-05	4.87352e-05	3.07731e-05	4.43434e-05	1.71042e-05	4.12839e-05	0.414306	0.029756	down	K03801	lipB	lipoyl(octanoyl) transferase	[EC:2.3.1.181]
K03816	0.000500799	0.000598199	0.000538857	0.000690504	0.000633926	0.000717395	0.000545952	0.000680608	0.802153	0.0237683	down	K03816	xpt	xanthine phosphoribosyltransferase	[EC:2.4.2.22]
K04093	7.84542e-06	8.1077e-06	7.83271e-06	1.13892e-05	1.29049e-05	1.09542e-05	7.92861e-06	1.17494e-05	0.674809	0.0211109	down	K04093	pheA1	chorismate mutase	[EC:5.4.99.5]
K04480	6.53785e-06	4.19364e-06	5.39025e-06	8.3874e-06	1.01254e-05	1.11649e-05	5.37391e-06	9.89254e-06	0.543229	0.013735	down	K04480	mtaB	methanol---5-hydroxybenzimidazolylcobamide Co-methyltransferase	[EC:2.1.1.90]
K04565	0.00011098	0.000179674	0.000137115	0.000231757	0.000295323	0.00022572	0.00014259	0.000250933	0.568237	0.0228124	down	K04565	SOD1	superoxide dismutase, Cu-Zn family	[EC:1.15.1.1]
K05343	0.000259961	0.000239503	0.000281472	0.000346444	0.000338405	0.000353168	0.000260312	0.000346006	0.752336	0.0120251	down	K05343	treS	maltose alpha-D-glucosyltransferase / alpha-amylase	[EC:5.4.99.16 3.2.1.1]
K05396	0.000132718	0.000167	0.000137704	0.000202887	0.000203996	0.00025932	0.000145807	0.000222067	0.656591	0.0345152	down	K05396	dcyD	D-cysteine desulfhydrase	[EC:4.4.1.15]
K05825	0.000335555	0.000393643	0.000283578	0.000598507	0.000484131	0.000457548	0.000337592	0.000513396	0.657567	0.0347081	down	K05825	LYSN	2-aminoadipate transaminase	[EC:2.6.1.-]
K06016	2.51707e-05	4.06317e-05	3.18362e-05	4.69695e-05	4.54648e-05	5.89841e-05	3.25462e-05	5.04728e-05	0.644826	0.044453	down	K06016	pydC	beta-ureidopropionase / N-carbamoyl-L-amino-acid hydrolase	[EC:3.5.1.6 3.5.1.87]
K06881	0.00150869	0.00150347	0.00146623	0.00157727	0.00154958	0.00153949	0.0014928	0.00155545	0.959723	0.0242666	down	K06881	nrnA	bifunctional oligoribonuclease and PAP phosphatase NrnA	[EC:3.1.3.7 3.1.13.3]
K07141	0.000112288	0.000154885	0.000144526	0.000180373	0.000202408	0.000217715	0.000137233	0.000200165	0.685598	0.0209954	down	K07141	mocA	molybdenum cofactor cytidylyltransferase	[EC:2.7.7.76]
K07406	9.19385e-05	8.50843e-05	9.57612e-05	0.000142674	0.000177094	0.000174214	9.0928e-05	0.000164661	0.552214	0.0158916	down	K07406	melA	alpha-galactosidase	[EC:3.2.1.22]
K07651	1.87963e-06	1.58426e-06	3.28468e-06	5.82704e-06	3.47439e-06	4.95046e-06	2.24953e-06	4.75063e-06	0.473522	0.048053	down	K07651	resE	two-component system, OmpR family, sensor histidine kinase ResE	[EC:2.7.13.3]
K07699	0.000582359	0.000705277	0.000630912	0.000811459	0.00105711	0.000913412	0.000639516	0.000927326	0.689635	0.0375781	down	K07699	spo0A	two-component system, response regulator, stage 0 sporulation protein A	-
K07718	0.000503006	0.000392059	0.000613562	0.000726791	0.000700436	0.000826937	0.000502876	0.000751388	0.669262	0.0391678	down	K07718	yesM	two-component system, sensor histidine kinase YesM	[EC:2.7.13.3]
K07793	0.000199976	0.000227295	0.0002178	0.000337438	0.000301974	0.000373391	0.000215024	0.000337601	0.636917	0.0168909	down	K07793	tctA	putative tricarboxylic transport membrane protein	-
K07816	0.000505703	0.000494383	0.000491187	0.000641504	0.000629261	0.00067737	0.000497091	0.000649378	0.765488	0.00532355	down	K07816	E2.7.6.5	GTP pyrophosphokinase	[EC:2.7.6.5]
K08094	1.96135e-05	1.53767e-05	2.05503e-05	2.64865e-05	2.36258e-05	2.3383e-05	1.85135e-05	2.44985e-05	0.755702	0.0425591	down	K08094	hxlB	6-phospho-3-hexuloisomerase	[EC:5.3.1.27]
K08591	0.000513139	0.000634544	0.000574567	0.000709574	0.000780446	0.000871175	0.000574084	0.000787065	0.729398	0.0249304	down	K08591	plsY	acyl phosphate:glycerol-3-phosphate acyltransferase	[EC:2.3.1.275]
K08744	0.000154212	0.000211546	0.000173751	0.000267779	0.000314779	0.000247312	0.000179836	0.000276623	0.650112	0.0217913	down	K08744	CRLS	cardiolipin synthase (CMP-forming)	[EC:2.7.8.41]
K08963	0.000296246	0.000355714	0.000357525	0.000442678	0.000459512	0.000433744	0.000336495	0.000445312	0.75564	0.0217569	down	K08963	mtnA	methylthioribose-1-phosphate isomerase	[EC:5.3.1.23]
K09692	9.49623e-05	8.40592e-05	0.000116396	0.000139054	0.000152079	0.000156624	9.84724e-05	0.000149252	0.659771	0.0168873	down	K09692	tagG	teichoic acid transport system permease protein	-
K09903	0.00107466	0.00110572	0.00103981	0.00116797	0.00120363	0.00116283	0.0010734	0.00117814	0.911095	0.0139781	down	K09903	pyrH	uridylate kinase	[EC:2.7.4.22]
K09988	7.84542e-05	8.89983e-05	9.76983e-05	0.000160685	0.000173521	0.000167684	8.83836e-05	0.000167296	0.528306	0.000622201	down	K09988	lyxA	D-lyxose ketol-isomerase	[EC:5.3.1.15]
K10118	0.000550814	0.000533245	0.000624343	0.000813401	0.000765556	0.000942482	0.000569467	0.00084048	0.67755	0.0195668	down	K10118	msmF	raffinose/stachyose/melibiose transport system permease protein	-
K10119	0.000583748	0.000583102	0.00068911	0.000841477	0.000835838	0.0010317	0.000618653	0.000903004	0.685106	0.0286885	down	K10119	msmG	raffinose/stachyose/melibiose transport system permease protein	-
K10200	1.12778e-05	4.19364e-06	6.40092e-06	1.91586e-05	2.51148e-05	1.92752e-05	7.29078e-06	2.11829e-05	0.344183	0.00849654	down	K10200	ngcE	N-acetylglucosamine transport system substrate-binding protein	-
K10823	0.000585546	0.00064815	0.000567492	0.00095634	0.000876637	0.000980506	0.000600396	0.000937828	0.640199	0.0013632	down	K10823	oppF	oligopeptide transport system ATP-binding protein	-
K11071	0.000772038	0.000869481	0.00076331	0.0010531	0.000954364	0.0011583	0.00080161	0.00105526	0.759635	0.0300277	down	K11071	potB	spermidine/putrescine transport system permease protein	-
K11072	0.00105382	0.00107665	0.000950453	0.00132715	0.00116193	0.00142141	0.00102697	0.0013035	0.787859	0.0480697	down	K11072	potA	spermidine/putrescine transport system ATP-binding protein	[EC:7.6.2.11]
K11690	1.7407e-05	2.31116e-05	1.7771e-05	2.57802e-05	3.64314e-05	3.28626e-05	1.94299e-05	3.16914e-05	0.613096	0.0385283	down	K11690	dctM	C4-dicarboxylate transporter, DctM subunit	-
K13015	9.97022e-06	1.33265e-05	1.03594e-05	2.30433e-05	1.86624e-05	2.29617e-05	1.12187e-05	2.15558e-05	0.520449	0.00584901	down	K13015	wbpA	UDP-N-acetyl-D-glucosamine dehydrogenase	[EC:1.1.1.136]
K13940	0.00010387	8.47115e-05	0.000129787	0.0001372	0.000173124	0.000196017	0.000106123	0.00016878	0.628764	0.0474034	down	K13940	sulD	dihydroneopterin aldolase / 2-amino-4-hydroxy-6-hydroxymethyldihydropteridine diphosphokinase	[EC:4.1.2.25 2.7.6.3]
K15581	0.000527931	0.000540513	0.000463309	0.000883591	0.000822437	0.000883814	0.000510585	0.000863281	0.591447	0.000410362	down	K15581	oppB	oligopeptide transport system permease protein	-
K15582	0.000618644	0.000643211	0.000523107	0.00104825	0.000945033	0.00102927	0.000594987	0.00100752	0.590547	0.00114164	down	K15582	oppC	oligopeptide transport system permease protein	-
K15583	0.000652314	0.000704625	0.000568672	0.00101002	0.000979082	0.00106214	0.00064187	0.00101708	0.631091	0.00272254	down	K15583	oppD	oligopeptide transport system ATP-binding protein	-
K15633	0.00151098	0.0017097	0.00137965	0.00194791	0.00202825	0.00186864	0.00153344	0.00194826	0.787082	0.0323238	down	K15633	gpmI	2,3-bisphosphoglycerate-independent phosphoglycerate mutase	[EC:5.4.2.12]
K15899	8.74437e-06	6.43025e-06	1.12016e-05	1.60685e-05	1.97544e-05	1.57993e-05	8.79208e-06	1.72074e-05	0.510948	0.0111219	down	K15899	pseF	pseudaminic acid cytidylyltransferase	[EC:2.7.7.81]
K16329	0.00033245	0.000390195	0.000324173	0.000491325	0.000427151	0.000502735	0.000348939	0.000473737	0.736568	0.0169383	down	K16329	psuG	pseudouridylate synthase	[EC:4.2.1.70]
K16786	0.00100691	0.000981405	0.000957107	0.00146885	0.00118774	0.00145543	0.000981807	0.00137068	0.716293	0.0481446	down	K16786	ecfA1	energy-coupling factor transport system ATP-binding protein	[EC:7.-.-.-]
K16870	0	0	0	1.67748e-06	1.09195e-06	2.10658e-06	0	1.62534e-06	0	0.0312079	down	K16870	wbbL	N-acetylglucosaminyl-diphospho-decaprenol L-rhamnosyltransferase	[EC:2.4.1.289]
K16905	1.5936e-05	1.49107e-05	1.6255e-05	3.08127e-05	3.11702e-05	3.73917e-05	1.57006e-05	3.31249e-05	0.473981	0.012381	down	K16905	K16905	fluoroquinolone transport system permease protein	-
K16906	1.34026e-05	8.38728e-06	1.80237e-05	3.77875e-05	3.8119e-05	4.08676e-05	1.32712e-05	3.89247e-05	0.340945	0.00637698	down	K16906	K16906	fluoroquinolone transport system permease protein	-
K16907	1.65898e-05	1.91975e-05	2.78777e-05	5.50037e-05	5.06268e-05	4.99259e-05	2.12217e-05	5.18521e-05	0.409273	0.00480195	down	K16907	K16907	fluoroquinolone transport system ATP-binding protein	[EC:7.6.2.-]
K16950	1.25036e-05	1.06239e-05	6.82204e-06	2.05712e-05	2.74973e-05	1.83272e-05	9.98319e-06	2.21319e-05	0.451077	0.0278562	down	K16950	asrA	anaerobic sulfite reductase subunit A	-
K16951	1.52005e-05	1.04375e-05	7.66426e-06	2.06595e-05	2.17397e-05	1.91698e-05	1.11008e-05	2.0523e-05	0.540893	0.0391547	down	K16951	asrB	anaerobic sulfite reductase subunit B	-
K17077	0.000496141	0.000598945	0.000532624	0.000723789	0.000711256	0.000676	0.00054257	0.000703682	0.771045	0.0188106	down	K17077	artQ	arginine/lysine/histidine transport system permease protein	-
K17319	0.000560621	0.000493265	0.000668644	0.000751246	0.000721084	0.000905407	0.000574177	0.000792579	0.724441	0.0470039	down	K17319	lplB	putative aldouronate transport system permease protein	-
K17320	0.000545012	0.000505287	0.000626027	0.000814284	0.000723863	0.000943641	0.000558775	0.000827263	0.675451	0.0323731	down	K17320	lplC	putative aldouronate transport system permease protein	-
K17899	2.57428e-05	2.80508e-05	1.12016e-05	6.26848e-05	4.70531e-05	3.94983e-05	2.16651e-05	4.97454e-05	0.435519	0.0341699	down	K17899	oraS	D-ornithine 4,5-aminomutase subunit alpha	[EC:5.4.3.5]
K19068	0.000232584	0.000279576	0.000250226	0.000298238	0.000298301	0.000320937	0.000254129	0.000305825	0.83096	0.0432243	down	K19068	wbjC	UDP-2-acetamido-2,6-beta-L-arabino-hexul-4-ose reductase	[EC:1.1.1.367]
K20143	0	0	2.52668e-07	7.06308e-07	7.94145e-07	7.37302e-07	8.42227e-08	7.45918e-07	0.112911	0.0105182	down	K20143	acrC	acrylyl-CoA reductase (NADH)	[EC:1.3.1.95]
K21028	2.45169e-07	1.95703e-06	1.76868e-06	3.35496e-06	2.58097e-06	3.89717e-06	1.32363e-06	3.2777e-06	0.403828	0.0480753	down	K21028	ynjE	molybdopterin synthase sulfurtransferase	[EC:2.8.1.11]
K22605	0.000138602	0.000126368	0.000123386	0.000141262	0.000156546	0.000160942	0.000129452	0.000152917	0.846555	0.0390787	down	K22605	baiA	3alpha-hydroxycholanate dehydrogenase (NADP+)	[EC:1.1.1.392]
K22699	1.38112e-05	2.60938e-05	2.27401e-05	3.97298e-05	4.98326e-05	3.40212e-05	2.08817e-05	4.11945e-05	0.506904	0.0284105	down	K22699	thi4	sulfide-dependent adenosine diphosphate thiazole synthase	[EC:2.4.2.59]
K22958	2.28825e-06	2.14342e-06	6.40092e-06	9.53515e-06	1.63792e-05	1.16915e-05	3.61086e-06	1.25353e-05	0.288056	0.0270017	down	K22958	lpdC	gallate decarboxylase subunit C	[EC:4.1.1.59]
K22960	8.98954e-07	4.6596e-07	1.43179e-06	3.17838e-06	4.16926e-06	3.37052e-06	9.32233e-07	3.57272e-06	0.260931	0.00312699	down	K22960	lpdD	gallate decarboxylase subunit D	-
K23535	0.000573124	0.000792691	0.00065441	0.000897187	0.000961015	0.00106624	0.000673408	0.000974815	0.690806	0.0227775	down	K23535	nupB	general nucleoside transport system permease protein	-
K23536	0.000541661	0.000725966	0.000587874	0.00080678	0.000794642	0.000998728	0.0006185	0.000866716	0.713613	0.0467256	down	K23536	nupC	general nucleoside transport system permease protein	-
K23537	0.000609573	0.000857925	0.000662833	0.000926587	0.0010179	0.00107646	0.00071011	0.00100698	0.705187	0.0383183	down	K23537	nupA	general nucleoside transport system ATP-binding protein	-
K00003	0.000743844	0.000939934	0.000826056	0.000974969	0.00099288	0.0011247	0.000836611	0.00103085	0.811574	0.0602871	no	K00003	hom	homoserine dehydrogenase	[EC:1.1.1.3]
K00005	9.09578e-05	8.41524e-05	9.70245e-05	0.000112568	9.64886e-05	0.000154201	9.07116e-05	0.000121086	0.74915	0.215617	no	K00005	gldA	glycerol dehydrogenase	[EC:1.1.1.6]
K00009	0.000146203	0.000138763	0.000131387	0.000221074	0.000116839	0.000277752	0.000138784	0.000205222	0.676265	0.293565	no	K00009	mtlD	mannitol-1-phosphate 5-dehydrogenase	[EC:1.1.1.17]
K00010	0.000146938	0.000231209	0.000247025	0.000173928	0.00021164	0.000319673	0.000208391	0.00023508	0.886467	0.647279	no	K00010	iolG	myo-inositol 2-dehydrogenase / D-chiro-inositol 1-dehydrogenase	[EC:1.1.1.18 1.1.1.369]
K00011	0	0	1.68445e-07	0	0	0	5.61485e-08	0	#DIV/0!	0.42265	no	K00011	AKR1B	aldehyde reductase	[EC:1.1.1.21]
K00013	0.00105831	0.00124849	0.00104504	0.00113203	0.00108937	0.0013125	0.00111728	0.00117797	0.948481	0.55712	no	K00013	hisD	histidinol dehydrogenase	[EC:1.1.1.23]
K00014	0.00103388	0.00100489	0.00110534	0.000818787	0.00103159	0.000925314	0.00104804	0.000925232	1.13273	0.173361	no	K00014	aroE	shikimate dehydrogenase	[EC:1.1.1.25]
K00021	2.53342e-05	2.18069e-05	3.41102e-05	3.90235e-05	2.10448e-05	2.94921e-05	2.70838e-05	2.98535e-05	0.907223	0.687715	no	K00021	HMGCR	hydroxymethylglutaryl-CoA reductase (NADPH)	[EC:1.1.1.34]
K00023	0	1.86384e-07	0	1.76577e-07	3.97073e-07	8.42631e-07	6.2128e-08	4.72093e-07	0.131601	0.162612	no	K00023	phbB	acetoacetyl-CoA reductase	[EC:1.1.1.36]
K00024	0.000393252	0.000473508	0.000388014	0.000438794	0.000389826	0.000380658	0.000418258	0.000403093	1.03762	0.673627	no	K00024	mdh	malate dehydrogenase	[EC:1.1.1.37]
K00030	0.000127161	0.000153021	0.000129619	0.000160244	0.000234769	0.000226984	0.0001366	0.000207332	0.658848	0.0829595	no	K00030	IDH3	isocitrate dehydrogenase (NAD+)	[EC:1.1.1.41]
K00032	8.17231e-08	2.79576e-07	0	8.82884e-08	3.97073e-07	2.00125e-06	1.20433e-07	8.2887e-07	0.145298	0.354375	no	K00032	E1.1.1.43	phosphogluconate 2-dehydrogenase	[EC:1.1.1.43]
K00034	2.61514e-06	2.05022e-06	2.77935e-06	3.35496e-06	3.17658e-06	5.89841e-06	2.48157e-06	4.14332e-06	0.598933	0.193857	no	K00034	gdh	glucose 1-dehydrogenase	[EC:1.1.1.47]
K00038	8.17231e-08	1.86384e-07	0	4.41442e-07	2.97804e-07	0	8.9369e-08	2.46416e-07	0.362676	0.354801	no	K00038	E1.1.1.53	3alpha(or 20beta)-hydroxysteroid dehydrogenase	[EC:1.1.1.53]
K00041	0.000372657	0.00044378	0.00042962	0.000421312	0.000421095	0.000392034	0.000415353	0.000411481	1.00941	0.881958	no	K00041	uxaB	tagaturonate reductase	[EC:1.1.1.58]
K00048	0.000267643	0.000350309	0.000255111	0.000297267	0.000323713	0.000354642	0.000291021	0.000325208	0.894877	0.387949	no	K00048	fucO	lactaldehyde reductase	[EC:1.1.1.77]
K00053	0.000822952	0.000957361	0.000890823	0.000856486	0.000838717	0.001014	0.000890379	0.000903068	0.985949	0.861853	no	K00053	ilvC	ketol-acid reductoisomerase	[EC:1.1.1.86]
K00054	0.000154457	0.00020027	0.000163897	0.000322341	0.00010721	0.000374549	0.000172875	0.000268033	0.644974	0.364633	no	K00054	mvaA	hydroxymethylglutaryl-CoA reductase	[EC:1.1.1.88]
K00055	3.35882e-05	6.80301e-06	1.27176e-05	5.48271e-05	1.4791e-05	3.37052e-05	1.77029e-05	3.44411e-05	0.514006	0.308733	no	K00055	E1.1.1.90	aryl-alcohol dehydrogenase	[EC:1.1.1.90]
K00057	0.00148001	0.00141484	0.00150186	0.00136388	0.0013021	0.00142668	0.00146557	0.00136422	1.07429	0.0911572	no	K00057	gpsA	glycerol-3-phosphate dehydrogenase (NAD(P)+)	[EC:1.1.1.94]
K00060	0.000187963	0.000278364	0.000164318	0.000421489	0.000331357	0.000298186	0.000210215	0.000350344	0.600026	0.0506788	no	K00060	tdh	threonine 3-dehydrogenase	[EC:1.1.1.103]
K00064	5.88406e-06	2.3298e-06	7.58004e-07	0	0	1.05329e-07	2.99062e-06	3.51096e-08	85.1796	0.190522	no	K00064	E1.1.1.122	D-threo-aldose 1-dehydrogenase	[EC:1.1.1.122]
K00065	3.9554e-05	5.11624e-05	3.22573e-05	3.01064e-05	3.43468e-05	3.12827e-05	4.09912e-05	3.19119e-05	1.28451	0.237378	no	K00065	kduD	2-dehydro-3-deoxy-D-gluconate 5-dehydrogenase	[EC:1.1.1.127]
K00066	6.53785e-06	8.48047e-06	7.4116e-06	5.47388e-06	8.04072e-06	5.05578e-06	7.47664e-06	6.19013e-06	1.20783	0.316009	no	K00066	algD	GDP-mannose 6-dehydrogenase	[EC:1.1.1.132]
K00073	1.87963e-06	2.51618e-06	4.4638e-06	1.41262e-06	1.98536e-07	3.26519e-06	2.95321e-06	1.62545e-06	1.81686	0.325569	no	K00073	allD	ureidoglycolate dehydrogenase (NAD+)	[EC:1.1.1.350]
K00075	0.00159082	0.00154074	0.00158928	0.00149093	0.00157072	0.00142162	0.00157362	0.00149442	1.05299	0.199416	no	K00075	murB	UDP-N-acetylmuramate dehydrogenase	[EC:1.3.1.98]
K00076	4.90339e-07	8.38728e-06	4.4638e-06	2.11892e-06	5.26121e-06	1.57993e-06	4.44714e-06	2.98669e-06	1.48899	0.607842	no	K00076	hdhA	7-alpha-hydroxysteroid dehydrogenase	[EC:1.1.1.159]
K00086	2.68052e-05	1.2115e-05	2.36666e-05	4.76758e-05	7.84218e-06	5.14005e-05	2.08622e-05	3.56395e-05	0.585369	0.403263	no	K00086	dhaT	1,3-propanediol dehydrogenase	[EC:1.1.1.202]
K00090	0	0	0	8.82884e-08	0	2.42256e-06	0	8.36951e-07	0	0.402006	no	K00090	ghrB	glyoxylate/hydroxypyruvate/2-ketogluconate reductase	[EC:1.1.1.79 1.1.1.81 1.1.1.215]
K00099	0.00160594	0.00157755	0.00165936	0.00148625	0.00161767	0.001354	0.00161428	0.00148597	1.08635	0.228538	no	K00099	dxr	1-deoxy-D-xylulose-5-phosphate reductoisomerase	[EC:1.1.1.267]
K00100	9.84764e-05	0.000174642	0.000174257	0.000124045	0.000163495	0.000121971	0.000149125	0.000136504	1.09246	0.689401	no	K00100	bdhAB	butanol dehydrogenase	[EC:1.1.1.-]
K00104	0.000117354	0.000215367	0.000163897	0.000145323	0.000169054	0.00015852	0.000165539	0.000157632	1.05016	0.809076	no	K00104	glcD	glycolate oxidase	[EC:1.1.3.15]
K00112	6.06386e-05	0.000102325	7.89167e-05	7.47803e-05	8.55691e-05	6.74105e-05	8.06267e-05	7.592e-05	1.062	0.74649	no	K00112	glpB	glycerol-3-phosphate dehydrogenase subunit B	[EC:1.1.5.3]
K00113	0.000117518	0.00015796	0.000147053	0.000148943	0.00015605	0.000117231	0.000140844	0.000140741	1.00073	0.995467	no	K00113	glpC	glycerol-3-phosphate dehydrogenase subunit C	-
K00116	8.17231e-07	1.25809e-05	9.18027e-06	6.18019e-07	5.95609e-06	2.84388e-06	7.52614e-06	3.13933e-06	2.39737	0.340942	no	K00116	mqo	malate dehydrogenase (quinone)	[EC:1.1.5.4]
K00125	2.68052e-05	2.46027e-05	3.88267e-05	4.48505e-05	1.84639e-05	2.68589e-05	3.00782e-05	3.00578e-05	1.00068	0.998316	no	K00125	fdhB	formate dehydrogenase (coenzyme F420) beta subunit	[EC:1.17.98.3 1.8.98.6]
K00128	0.00101508	0.000695585	0.00107308	0.000827969	0.000817672	0.000711496	0.000927916	0.000785712	1.18099	0.350159	no	K00128	ALDH	aldehyde dehydrogenase (NAD+)	[EC:1.2.1.3]
K00131	8.04973e-05	0.000181818	0.000121281	0.000155123	6.78001e-05	0.000321042	0.000127865	0.000181322	0.705184	0.557725	no	K00131	gapN	glyceraldehyde-3-phosphate dehydrogenase (NADP+)	[EC:1.2.1.9]
K00132	2.36997e-06	4.93917e-06	3.53735e-06	3.53154e-06	1.73719e-05	1.29554e-05	3.6155e-06	1.12863e-05	0.320344	0.197781	no	K00132	E1.2.1.10	acetaldehyde dehydrogenase (acetylating)	[EC:1.2.1.10]
K00135	0.000189107	0.000212478	0.000146379	0.000377698	9.70842e-05	0.000416365	0.000182655	0.000297049	0.614897	0.373437	no	K00135	gabD	succinate-semialdehyde dehydrogenase / glutarate-semialdehyde dehydrogenase	[EC:1.2.1.16 1.2.1.79 1.2.1.20]
K00137	4.08616e-07	0	0	0	3.97073e-07	1.68526e-06	1.36205e-07	6.94111e-07	0.19623	0.388365	no	K00137	prr	aminobutyraldehyde dehydrogenase	[EC:1.2.1.19]
K00145	0.000864794	0.00103406	0.000921817	0.00092182	0.000939275	0.00106635	0.000940223	0.000975815	0.963526	0.625741	no	K00145	argC	N-acetyl-gamma-glutamyl-phosphate reductase	[EC:1.2.1.38]
K00147	0.001176	0.00139257	0.00120405	0.00118854	0.00126339	0.00149799	0.00125754	0.00131664	0.955113	0.63785	no	K00147	proA	glutamate-5-semialdehyde dehydrogenase	[EC:1.2.1.41]
K00150	6.62775e-05	5.97361e-05	7.82429e-05	8.80236e-05	0.000139869	0.000186327	6.80855e-05	0.000138073	0.493112	0.127982	no	K00150	gap2	glyceraldehyde-3-phosphate dehydrogenase (NAD(P))	[EC:1.2.1.59]
K00169	0.000155683	0.000143422	0.000158002	0.000215336	0.000195558	0.000164102	0.000152369	0.000191665	0.794974	0.108647	no	K00169	porA	pyruvate ferredoxin oxidoreductase alpha subunit	[EC:1.2.7.1]
K00171	4.94425e-05	5.72199e-05	4.98598e-05	6.0301e-05	6.98848e-05	5.5719e-05	5.21741e-05	6.19682e-05	0.841948	0.130134	no	K00171	porD	pyruvate ferredoxin oxidoreductase delta subunit	[EC:1.2.7.1]
K00185	8.4992e-06	1.22081e-05	1.6255e-05	3.32847e-05	6.5517e-06	8.63696e-06	1.23208e-05	1.61578e-05	0.762528	0.703042	no	K00185	dmsC	dimethyl sulfoxide reductase membrane subunit	-
K00186	6.86474e-06	2.51618e-06	1.42336e-05	7.6811e-06	6.75023e-06	3.47585e-06	7.87152e-06	5.96906e-06	1.31872	0.64408	no	K00186	vorA	2-oxoisovalerate ferredoxin oxidoreductase alpha subunit	[EC:1.2.7.7]
K00187	4.64187e-05	4.51049e-05	3.73106e-05	5.62397e-05	3.57365e-05	4.0025e-05	4.29448e-05	4.40004e-05	0.976008	0.888136	no	K00187	vorB	2-oxoisovalerate ferredoxin oxidoreductase beta subunit	[EC:1.2.7.7]
K00188	1.02971e-05	1.09967e-05	6.40092e-06	1.74811e-05	1.84639e-05	1.07435e-05	9.23156e-06	1.55628e-05	0.59318	0.103549	no	K00188	vorD	2-oxoisovalerate ferredoxin oxidoreductase delta subunit	[EC:1.2.7.7]
K00196	5.80234e-05	6.28114e-05	7.57162e-05	7.39857e-05	7.55431e-05	8.11032e-05	6.5517e-05	7.68773e-05	0.852228	0.152631	no	K00196	cooF	anaerobic carbon-monoxide dehydrogenase iron sulfur subunit	-
K00204	6.21096e-06	5.03237e-06	8.75916e-06	6.70992e-06	3.17658e-06	4.0025e-06	6.66749e-06	4.62967e-06	1.44017	0.254397	no	K00204	fwdH	4Fe-4S ferredoxin	-
K00207	5.06683e-06	7.45536e-07	5.05336e-07	3.53154e-06	5.95609e-07	1.05329e-07	2.1059e-06	1.41083e-06	1.49267	0.724883	no	K00207	DPYD	dihydropyrimidine dehydrogenase (NADP+)	[EC:1.3.1.2]
K00208	0.000197933	0.000240529	0.000181668	0.000226283	0.000204294	0.000174425	0.00020671	0.000201667	1.02501	0.838146	no	K00208	fabI	enoyl-	-
K00215	0.00113203	0.00108177	0.0011194	0.00110334	0.00103457	0.0011879	0.00111107	0.0011086	1.00222	0.962014	no	K00215	dapB	4-hydroxy-tetrahydrodipicolinate reductase	[EC:1.17.1.8]
K00220	3.10548e-06	5.87109e-06	4.21113e-06	1.59802e-05	4.96341e-07	4.21315e-06	4.3959e-06	6.89657e-06	0.637404	0.64758	no	K00220	tyrC	cyclohexadieny/prephenate dehydrogenase	[EC:1.3.1.43 1.3.1.12]
K00226	0.000245741	0.000269604	0.000242898	0.000433673	0.000213427	0.000438063	0.000252748	0.000361721	0.698738	0.278728	no	K00226	pyrD	dihydroorotate dehydrogenase (fumarate)	[EC:1.3.98.1]
K00230	1.11961e-05	9.87835e-06	8.75916e-06	2.18955e-05	1.86624e-05	1.32714e-05	9.94453e-06	1.79431e-05	0.554225	0.0768648	no	K00230	hemG	menaquinone-dependent protoporphyrinogen oxidase	[EC:1.3.5.3]
K00244	0.000441632	0.000236148	0.000219484	0.000780911	0.000155156	0.00043564	0.000299088	0.000457236	0.654122	0.483834	no	K00244	frdA	fumarate reductase flavoprotein subunit	[EC:1.3.5.4]
K00245	6.7013e-06	1.48175e-05	3.95847e-06	5.12073e-06	1.03239e-05	5.05578e-06	8.49243e-06	6.83347e-06	1.24277	0.683583	no	K00245	frdB	fumarate reductase iron-sulfur subunit	[EC:1.3.5.4]
K00246	1.30757e-06	7.08259e-06	2.77935e-06	3.53154e-07	9.43047e-06	1.26395e-06	3.72317e-06	3.68252e-06	1.01104	0.991064	no	K00246	frdC	fumarate reductase subunit C	-
K00247	8.17231e-07	1.86384e-07	1.68445e-07	2.38379e-06	0	7.37302e-07	3.90687e-07	1.04036e-06	0.375529	0.458	no	K00247	frdD	fumarate reductase subunit D	-
K00259	0.000183387	0.000219188	0.000155644	0.000119454	0.000174216	0.000115335	0.000186073	0.000136335	1.36482	0.133043	no	K00259	ald	alanine dehydrogenase	[EC:1.4.1.1]
K00264	8.98954e-07	4.6596e-07	1.26334e-06	4.41442e-07	9.92681e-08	3.15987e-07	8.76085e-07	2.85566e-07	3.06789	0.10896	no	K00264	GLT1	glutamate synthase (NADH)	[EC:1.4.1.14]
K00265	0.00225776	0.00264553	0.00222222	0.00225727	0.00216762	0.00294868	0.00237517	0.00245786	0.966359	0.787544	no	K00265	gltB	glutamate synthase (NADPH) large chain	[EC:1.4.1.13]
K00278	0.000813881	0.000755507	0.000698796	0.000582351	0.000632437	0.000439327	0.000756061	0.000551372	1.37124	0.0504178	no	K00278	nadB	L-aspartate oxidase	[EC:1.4.3.16]
K00282	0.000439098	0.000575367	0.000377318	0.00065148	0.000673634	0.000469135	0.000463928	0.000598083	0.775691	0.19988	no	K00282	gcvPA	glycine dehydrogenase subunit 1	[EC:1.4.4.2]
K00283	0.000380421	0.000535947	0.000359378	0.000675318	0.000600672	0.000443013	0.000425249	0.000573001	0.742143	0.172375	no	K00283	gcvPB	glycine dehydrogenase subunit 2	[EC:1.4.4.2]
K00286	0.000907699	0.0011047	0.000965276	0.00104074	0.00109096	0.00117768	0.000992558	0.00110313	0.899767	0.202802	no	K00286	proC	pyrroline-5-carboxylate reductase	[EC:1.5.1.2]
K00294	0.00070952	0.00039793	0.000759604	0.000267161	0.000335526	0.000129449	0.000622351	0.000244045	2.55015	0.0586774	no	K00294	E1.2.1.88	1-pyrroline-5-carboxylate dehydrogenase	[EC:1.2.1.88]
K00302	2.39449e-05	2.70257e-05	8.75916e-06	0.000103739	1.88609e-05	3.18093e-05	1.99099e-05	5.14697e-05	0.386827	0.354204	no	K00302	soxA	sarcosine oxidase, subunit alpha	[EC:1.5.3.1]
K00303	1.98587e-05	2.10614e-05	9.93828e-06	9.54398e-05	1.93573e-05	4.78193e-05	1.69528e-05	5.42055e-05	0.312751	0.23326	no	K00303	soxB	sarcosine oxidase, subunit beta	[EC:1.5.3.1]
K00319	1.34026e-05	1.03443e-05	1.88659e-05	1.66865e-05	7.64365e-06	1.02169e-05	1.42043e-05	1.15157e-05	1.23347	0.504343	no	K00319	mtd	methylenetetrahydromethanopterin dehydrogenase	[EC:1.5.98.1]
K00320	7.19163e-06	2.98214e-06	9.60139e-06	8.91713e-06	4.6656e-06	6.2144e-06	6.59172e-06	6.59905e-06	0.99889	0.997635	no	K00320	mer	5,10-methylenetetrahydromethanopterin reductase	[EC:1.5.98.2]
K00324	3.09731e-05	3.16853e-05	3.00675e-05	3.18721e-05	4.88399e-05	3.69704e-05	3.09086e-05	3.92275e-05	0.787932	0.239036	no	K00324	pntA	H+-translocating NAD(P) transhydrogenase subunit alpha	[EC:1.6.1.2 7.1.1.1]
K00325	3.17086e-05	2.60938e-05	2.51826e-05	4.49388e-05	8.6264e-05	3.85504e-05	2.76616e-05	5.65844e-05	0.488856	0.190794	no	K00325	pntB	H+-translocating NAD(P) transhydrogenase subunit beta	[EC:1.6.1.2 7.1.1.1]
K00330	5.70427e-05	8.07043e-05	5.23865e-05	4.14956e-05	5.50938e-05	4.29742e-05	6.33778e-05	4.65212e-05	1.36234	0.185602	no	K00330	nuoA	NADH-quinone oxidoreductase subunit A	[EC:7.1.1.2]
K00331	7.27336e-05	9.60809e-05	5.81979e-05	4.69695e-05	8.13006e-05	3.8761e-05	7.56708e-05	5.5677e-05	1.3591	0.308215	no	K00331	nuoB	NADH-quinone oxidoreductase subunit B	[EC:7.1.1.2]
K00332	1.34843e-05	1.08103e-05	1.19596e-05	2.58685e-05	2.82914e-05	1.23235e-05	1.20847e-05	2.21611e-05	0.545312	0.177032	no	K00332	nuoC	NADH-quinone oxidoreductase subunit C	[EC:7.1.1.2]
K00333	7.08539e-05	7.98655e-05	5.4071e-05	6.00361e-05	6.9587e-05	6.11961e-05	6.82635e-05	6.36064e-05	1.07322	0.61241	no	K00333	nuoD	NADH-quinone oxidoreductase subunit D	[EC:7.1.1.2]
K00334	0.000151596	0.00022655	0.000134841	0.00018311	0.000184539	0.000185695	0.000170996	0.000184448	0.927066	0.680367	no	K00334	nuoE	NADH-quinone oxidoreductase subunit E	[EC:7.1.1.2]
K00335	0.000317331	0.000476677	0.000344387	0.000457334	0.000455144	0.000366439	0.000379465	0.000426306	0.890123	0.47077	no	K00335	nuoF	NADH-quinone oxidoreductase subunit F	[EC:7.1.1.2]
K00336	0.000411966	0.000703133	0.000459435	0.000530525	0.000736669	0.000509897	0.000524845	0.000592364	0.886018	0.592072	no	K00336	nuoG	NADH-quinone oxidoreductase subunit G	[EC:7.1.1.2]
K00337	0.000180036	0.000224034	0.000151264	0.000127047	0.000140464	0.000110069	0.000185111	0.00012586	1.47077	0.0915639	no	K00337	nuoH	NADH-quinone oxidoreductase subunit H	[EC:7.1.1.2]
K00338	7.61659e-05	0.000118261	7.84955e-05	7.04542e-05	8.67604e-05	6.11961e-05	9.0974e-05	7.28035e-05	1.24958	0.325109	no	K00338	nuoI	NADH-quinone oxidoreductase subunit I	[EC:7.1.1.2]
K00339	8.77706e-05	0.000120963	8.73389e-05	6.35677e-05	9.65879e-05	5.80362e-05	9.86909e-05	7.27306e-05	1.35694	0.188967	no	K00339	nuoJ	NADH-quinone oxidoreductase subunit J	[EC:7.1.1.2]
K00340	4.06981e-05	6.14135e-05	4.10164e-05	3.05478e-05	4.78472e-05	3.12827e-05	4.77094e-05	3.65592e-05	1.30499	0.279904	no	K00340	nuoK	NADH-quinone oxidoreductase subunit K	[EC:7.1.1.2]
K00341	0.000207332	0.000281253	0.00021342	0.000144263	0.00018712	0.000130713	0.000234002	0.000154032	1.51917	0.0576498	no	K00341	nuoL	NADH-quinone oxidoreductase subunit L	[EC:7.1.1.2]
K00342	0.0001878	0.000261124	0.000178299	0.00012228	0.000156645	0.000110701	0.000209074	0.000129875	1.60981	0.0743769	no	K00342	nuoM	NADH-quinone oxidoreductase subunit M	[EC:7.1.1.2]
K00343	0.000181507	0.000247518	0.000166592	0.000125723	0.000131729	0.000115546	0.000198539	0.000124332	1.59684	0.0914787	no	K00343	nuoN	NADH-quinone oxidoreductase subunit N	[EC:7.1.1.2]
K00355	9.31644e-06	1.6029e-05	1.38967e-05	1.15658e-05	1.99529e-05	7.58368e-06	1.30807e-05	1.30341e-05	1.00358	0.991723	no	K00355	NQO1	NAD(P)H dehydrogenase (quinone)	[EC:1.6.5.2]
K00362	6.86474e-06	3.35491e-06	1.54128e-05	1.22721e-05	8.43779e-06	8.63696e-06	8.54413e-06	9.78228e-06	0.873429	0.769576	no	K00362	nirB	nitrite reductase (NADH) large subunit	[EC:1.7.1.15]
K00363	0	0	0	0	7.94145e-07	4.21315e-07	0	4.05154e-07	0	0.219401	no	K00363	nirD	nitrite reductase (NADH) small subunit	[EC:1.7.1.15]
K00366	6.52151e-05	7.76289e-05	9.46663e-05	5.93298e-05	6.24397e-05	9.84825e-05	7.91701e-05	7.34173e-05	1.07836	0.726604	no	K00366	nirA	ferredoxin-nitrite reductase	[EC:1.7.7.1]
K00372	1.22585e-05	7.82813e-06	1.01067e-05	1.26252e-05	1.98536e-06	1.67473e-05	1.00644e-05	1.04526e-05	0.962862	0.93917	no	K00372	nasA	assimilatory nitrate reductase catalytic subunit	[EC:1.7.99.-]
K00380	5.14856e-06	9.41239e-06	5.97981e-06	2.71046e-05	1.82653e-05	1.00062e-05	6.84692e-06	1.84587e-05	0.370932	0.135216	no	K00380	cysJ	sulfite reductase (NADPH) flavoprotein alpha-component	[EC:1.8.1.2]
K00385	1.50371e-05	1.58426e-05	4.88492e-06	2.40145e-05	2.58097e-05	1.43247e-05	1.19215e-05	2.1383e-05	0.557525	0.132307	no	K00385	asrC	anaerobic sulfite reductase subunit C	-
K00390	0.000552285	0.000453472	0.000451012	0.000424844	0.000471722	0.000276804	0.00048559	0.000391123	1.24153	0.251859	no	K00390	cysH	phosphoadenosine phosphosulfate reductase	[EC:1.8.4.8 1.8.4.10]
K00392	4.2496e-06	6.89621e-06	4.88492e-06	1.53622e-05	4.96341e-05	7.37302e-06	5.34357e-06	2.41231e-05	0.221513	0.284189	no	K00392	sir	sulfite reductase (ferredoxin)	[EC:1.8.7.1]
K00394	1.87963e-05	9.13281e-06	1.00225e-05	7.23965e-06	1.54858e-05	1.5378e-05	1.26505e-05	1.27012e-05	0.996014	0.990792	no	K00394	aprA	adenylylsulfate reductase, subunit A	[EC:1.8.99.2]
K00395	3.26892e-06	3.4481e-06	4.12691e-06	3.7964e-06	3.97073e-06	3.05454e-06	3.61465e-06	3.60722e-06	1.00206	0.985491	no	K00395	aprB	adenylylsulfate reductase, subunit B	[EC:1.8.99.2]
K00399	2.90117e-05	2.5255e-05	3.33522e-05	3.76992e-05	2.21368e-05	3.33892e-05	2.92063e-05	3.10751e-05	0.939863	0.743247	no	K00399	mcrA	methyl-coenzyme M reductase alpha subunit	[EC:2.8.4.1]
K00400	3.87368e-05	3.15921e-05	5.96297e-05	5.06776e-05	2.24346e-05	3.0756e-05	4.33195e-05	3.46227e-05	1.25119	0.504485	no	K00400	K00400	methyl coenzyme M reductase system, component A2	-
K00401	1.39747e-05	8.01451e-06	2.45088e-05	1.57153e-05	7.24657e-06	7.58368e-06	1.54993e-05	1.01819e-05	1.52225	0.405644	no	K00401	mcrB	methyl-coenzyme M reductase beta subunit	[EC:2.8.4.1]
K00402	1.19316e-05	1.01579e-05	2.02977e-05	2.34847e-05	1.30041e-05	1.79059e-05	1.41291e-05	1.81316e-05	0.779251	0.409841	no	K00402	mcrG	methyl-coenzyme M reductase gamma subunit	[EC:2.8.4.1]
K00404	1.22585e-06	6.9894e-06	3.53735e-06	9.71173e-07	1.13166e-05	9.4796e-07	3.91753e-06	4.4119e-06	0.887947	0.905919	no	K00404	ccoN	cytochrome c oxidase cbb3-type subunit I	[EC:7.1.1.9]
K00405	0	8.48047e-06	4.4638e-06	1.5009e-06	8.04072e-06	2.52789e-06	4.31476e-06	4.02317e-06	1.07248	0.931526	no	K00405	ccoO	cytochrome c oxidase cbb3-type subunit II	-
K00406	1.14412e-06	5.49833e-06	5.81137e-06	1.05946e-06	8.7356e-06	1.26395e-06	4.15127e-06	3.68633e-06	1.12612	0.883649	no	K00406	ccoP	cytochrome c oxidase cbb3-type subunit III	-
K00407	5.72062e-07	2.05022e-06	5.05336e-07	1.76577e-07	2.97804e-06	2.10658e-07	1.04254e-06	1.12176e-06	0.92938	0.944816	no	K00407	ccoQ	cytochrome c oxidase cbb3-type subunit IV	-
K00425	0.00025988	0.000378359	0.000320636	0.000362954	0.000303463	0.000312827	0.000319625	0.000326414	0.9792	0.872219	no	K00425	cydA	cytochrome bd ubiquinol oxidase subunit I	[EC:7.1.1.7]
K00426	0.000203899	0.000305577	0.00024652	0.000284819	0.000261274	0.000250051	0.000251998	0.000265381	0.949573	0.702561	no	K00426	cydB	cytochrome bd ubiquinol oxidase subunit II	[EC:7.1.1.7]
K00440	1.42198e-05	1.18354e-05	2.24875e-05	1.95117e-05	7.34584e-06	1.70633e-05	1.61809e-05	1.46403e-05	1.10523	0.770176	no	K00440	frhA	coenzyme F420 hydrogenase subunit alpha	[EC:1.12.98.1]
K00441	4.11067e-05	3.24308e-05	5.23865e-05	5.99479e-05	2.9979e-05	4.33955e-05	4.19747e-05	4.44408e-05	0.944508	0.826096	no	K00441	frhB	coenzyme F420 hydrogenase subunit beta	[EC:1.12.98.1]
K00442	8.41748e-06	7.54855e-06	1.21281e-05	1.14775e-05	4.16926e-06	9.05828e-06	9.3647e-06	8.23501e-06	1.13718	0.68612	no	K00442	frhD	coenzyme F420 hydrogenase subunit delta	-
K00443	8.09059e-06	6.80301e-06	1.76868e-05	1.05063e-05	3.47439e-06	7.89966e-06	1.08601e-05	7.29346e-06	1.48902	0.433356	no	K00443	frhG	coenzyme F420 hydrogenase subunit gamma	[EC:1.12.98.1]
K00476	4.08616e-06	7.54855e-06	1.17912e-06	1.93352e-05	6.45243e-06	1.09542e-05	4.27127e-06	1.22473e-05	0.348753	0.156903	no	K00476	ASPH	aspartate beta-hydroxylase	[EC:1.14.11.16]
K00527	0.00020014	2.25525e-05	3.30995e-05	0.000316073	3.8119e-05	0.000139666	8.5264e-05	0.000164619	0.517947	0.474414	no	K00527	rtpR	ribonucleoside-triphosphate reductase (thioredoxin)	[EC:1.17.4.2]
K00549	0.000136069	0.000282744	0.000188827	0.000247826	0.000133416	0.000484723	0.000202547	0.000288655	0.701692	0.504234	no	K00549	metE	5-methyltetrahydropteroyltriglutamate--homocysteine methyltransferase	[EC:2.1.1.14]
K00568	0	0	0	0	0	9.4796e-07	0	3.15987e-07	0	0.42265	no	K00568	ubiG	2-polyprenyl-6-hydroxyphenyl methylase / 3-demethylubiquinone-9 3-methyltransferase	[EC:2.1.1.222 2.1.1.64]
K00575	0.000389574	0.000278178	0.000282567	0.000271134	0.000332846	0.000266587	0.000316773	0.000290189	1.09161	0.57072	no	K00575	cheR	chemotaxis protein methyltransferase CheR	[EC:2.1.1.80]
K00577	1.66715e-05	8.20089e-06	1.44863e-05	1.34198e-05	5.95609e-06	8.74229e-06	1.31196e-05	9.37274e-06	1.39976	0.326696	no	K00577	mtrA	tetrahydromethanopterin S-methyltransferase subunit A	[EC:2.1.1.86]
K00578	4.90339e-06	3.35491e-06	6.99048e-06	9.27029e-06	3.47439e-06	4.31848e-06	5.08293e-06	5.68772e-06	0.893667	0.79017	no	K00578	mtrB	tetrahydromethanopterin S-methyltransferase subunit B	[EC:2.1.1.86]
K00579	1.45467e-05	1.49107e-05	1.76025e-05	2.2955e-05	8.23926e-06	1.39034e-05	1.56867e-05	1.50326e-05	1.04351	0.894157	no	K00579	mtrC	tetrahydromethanopterin S-methyltransferase subunit C	[EC:2.1.1.86]
K00580	1.07057e-05	8.76005e-06	1.66761e-05	1.78343e-05	7.34584e-06	1.11649e-05	1.20473e-05	1.2115e-05	0.994412	0.986967	no	K00580	mtrD	tetrahydromethanopterin S-methyltransferase subunit D	[EC:2.1.1.86]
K00581	4.16788e-06	6.89621e-06	1.81079e-05	1.70397e-05	5.85682e-06	1.08489e-05	9.72399e-06	1.12485e-05	0.864473	0.790915	no	K00581	mtrE	tetrahydromethanopterin S-methyltransferase subunit E	[EC:2.1.1.86]
K00582	3.75926e-06	2.98214e-06	3.79002e-06	5.56217e-06	1.78683e-06	2.73855e-06	3.51048e-06	3.36252e-06	1.044	0.90946	no	K00582	mtrF	tetrahydromethanopterin S-methyltransferase subunit F	[EC:2.1.1.86]
K00583	4.98511e-06	3.16853e-06	6.23248e-06	6.00361e-06	2.97804e-06	4.42381e-06	4.79537e-06	4.46849e-06	1.07315	0.806146	no	K00583	mtrG	tetrahydromethanopterin S-methyltransferase subunit G	[EC:2.1.1.86]
K00584	2.14932e-05	1.14626e-05	3.10782e-05	2.26018e-05	7.84218e-06	1.39034e-05	2.13447e-05	1.47825e-05	1.44392	0.411287	no	K00584	mtrH	tetrahydromethanopterin S-methyltransferase subunit H	[EC:2.1.1.86]
K00595	0.000316514	0.000321233	0.00034885	0.000251181	0.000296712	0.000413626	0.000328866	0.000320506	1.02608	0.88013	no	K00595	cobL-cbiET	precorrin-6B C5,15-methyltransferase / cobalt-precorrin-6B C5,C15-methyltransferase	[EC:2.1.1.132 2.1.1.289 2.1.1.196]
K00602	0.00215128	0.00205227	0.00212426	0.00205597	0.00192233	0.00203464	0.00210927	0.00200431	1.05237	0.11563	no	K00602	purH	phosphoribosylaminoimidazolecarboxamide formyltransferase / IMP cyclohydrolase	[EC:2.1.2.3 3.5.4.10]
K00608	2.20652e-05	1.96635e-05	2.12241e-05	1.56271e-05	2.11441e-05	3.63384e-05	2.09843e-05	2.43699e-05	0.861075	0.64022	no	K00608	pyrBI	aspartate carbamoyltransferase	[EC:2.1.3.2]
K00610	0.000370614	0.000361305	0.000407132	0.000357215	0.000400051	0.000358118	0.000379684	0.000371795	1.02122	0.711751	no	K00610	pyrI	aspartate carbamoyltransferase regulatory subunit	-
K00613	1.14412e-06	2.14342e-06	1.68445e-07	3.53154e-07	0	1.4746e-06	1.15199e-06	6.09253e-07	1.89083	0.496886	no	K00613	GATM	glycine amidinotransferase	[EC:2.1.4.1]
K00619	2.38632e-05	2.74916e-05	2.43404e-05	2.631e-05	3.9608e-05	2.89654e-05	2.52317e-05	3.16278e-05	0.79777	0.252335	no	K00619	argA	amino-acid N-acetyltransferase	[EC:2.3.1.1]
K00620	0.000636623	0.000760726	0.00070208	0.000716372	0.0007596	0.000946801	0.00069981	0.000807591	0.86654	0.268168	no	K00620	argJ	glutamate N-acetyltransferase / amino-acid N-acetyltransferase	[EC:2.3.1.35 2.3.1.1]
K00631	0.000133454	8.49911e-05	0.000116733	7.93713e-05	8.23926e-05	7.79433e-05	0.000111726	7.99024e-05	1.39828	0.15341	no	K00631	plsB	glycerol-3-phosphate O-acyltransferase	[EC:2.3.1.15]
K00640	0.00099882	0.00117664	0.00102154	0.00107677	0.00114724	0.00122318	0.00106567	0.00114906	0.927421	0.304231	no	K00640	cysE	serine O-acetyltransferase	[EC:2.3.1.30]
K00641	0.0003045	0.000329527	0.000260417	0.000352624	0.000283212	0.000323465	0.000298148	0.000319767	0.932391	0.490548	no	K00641	metX	homoserine O-acetyltransferase/O-succinyltransferase	[EC:2.3.1.31 2.3.1.46]
K00648	0.000827692	0.0010704	0.000774933	0.00109831	0.00104063	0.00098809	0.000891009	0.00104234	0.854815	0.232708	no	K00648	fabH	3-oxoacyl-	-
K00651	0.000695055	0.00076026	0.000717577	0.000735973	0.000806851	0.000868015	0.000724298	0.000803613	0.901301	0.161767	no	K00651	metA	homoserine O-succinyltransferase/O-acetyltransferase	[EC:2.3.1.46 2.3.1.31]
K00652	0.000256284	0.000412281	0.00023995	0.000396592	0.000387046	0.000237727	0.000302838	0.000340455	0.889511	0.643507	no	K00652	bioF	8-amino-7-oxononanoate synthase	[EC:2.3.1.47]
K00672	2.09211e-05	2.15273e-05	3.49524e-05	3.26667e-05	1.89602e-05	3.06507e-05	2.58003e-05	2.74259e-05	0.940728	0.808081	no	K00672	ftr	formylmethanofuran--tetrahydromethanopterin N-formyltransferase	[EC:2.3.1.101]
K00674	0.000152332	0.000249475	0.000209967	0.000257626	0.00023199	0.000354853	0.000203925	0.000281489	0.724449	0.178595	no	K00674	dapD	2,3,4,5-tetrahydropyridine-2,6-dicarboxylate N-succinyltransferase	[EC:2.3.1.117]
K00677	0.000419485	0.000548714	0.000367127	0.000434732	0.000412161	0.000368756	0.000445109	0.000405217	1.09845	0.545481	no	K00677	lpxA	UDP-N-acetylglucosamine acyltransferase	[EC:2.3.1.129]
K00681	8.09059e-05	0.000123479	4.767e-05	0.000104004	0.000157638	0.000123235	8.40184e-05	0.000128292	0.654899	0.183427	no	K00681	ggt	gamma-glutamyltranspeptidase / glutathione hydrolase	[EC:2.3.2.2 3.4.19.13]
K00689	1.56908e-05	6.05748e-06	9.43294e-06	4.94415e-05	2.68024e-06	2.75962e-05	1.03938e-05	2.65726e-05	0.391145	0.353462	no	K00689	E2.4.1.5	dextransucrase	[EC:2.4.1.5]
K00690	0.000190905	0.000263361	0.000169624	0.000388293	0.000121008	0.000470925	0.000207963	0.000326742	0.636476	0.378449	no	K00690	E2.4.1.7	sucrose phosphorylase	[EC:2.4.1.7]
K00691	0.000238468	0.000102698	8.42227e-05	0.00048488	7.65357e-05	0.000243204	0.000141796	0.000268207	0.528682	0.40503	no	K00691	mapA	maltose phosphorylase	[EC:2.4.1.8]
K00693	9.66785e-05	7.61378e-05	2.8383e-05	2.61334e-05	3.79204e-05	3.89717e-05	6.70664e-05	3.43418e-05	1.95291	0.244414	no	K00693	GYS	glycogen synthase	[EC:2.4.1.11]
K00694	8.18048e-05	9.92495e-05	0.00011488	9.81768e-05	5.16194e-05	0.000145038	9.86447e-05	9.8278e-05	1.00373	0.990728	no	K00694	bcsA	cellulose synthase (UDP-forming)	[EC:2.4.1.12]
K00702	0.000786503	0.000779737	0.000745792	0.000755396	0.000753743	0.000869595	0.000770677	0.000792911	0.971959	0.628285	no	K00702	E2.4.1.20	cellobiose phosphorylase	[EC:2.4.1.20]
K00703	0.001916	0.00183206	0.00189206	0.00190986	0.00189314	0.00204633	0.00188004	0.00194978	0.964234	0.291427	no	K00703	glgA	starch synthase	[EC:2.4.1.21]
K00705	0.00201856	0.0023134	0.00193603	0.00238326	0.00249461	0.00248882	0.00208933	0.00245556	0.850856	0.0741062	no	K00705	malQ	4-alpha-glucanotransferase	[EC:2.4.1.25]
K00709	5.72062e-07	1.95703e-06	4.63225e-06	2.38379e-06	6.94877e-06	8.42631e-07	2.38711e-06	3.39173e-06	0.703804	0.673463	no	K00709	ABO	histo-blood group ABO system transferase	[EC:2.4.1.40 2.4.1.37]
K00712	9.77409e-05	6.05748e-05	8.91076e-05	0.000171809	2.70009e-05	0.000183378	8.24744e-05	0.000127396	0.647387	0.46813	no	K00712	tagE	poly(glycerol-phosphate) alpha-glucosyltransferase	[EC:2.4.1.52]
K00737	7.7637e-06	1.1183e-05	1.87817e-05	2.10127e-05	1.94566e-05	2.16977e-05	1.25761e-05	2.07223e-05	0.606888	0.124218	no	K00737	MGAT3	beta-1,4-mannosyl-glycoprotein beta-1,4-N-acetylglucosaminyltransferase	[EC:2.4.1.144]
K00756	0.000583176	0.000605748	0.000490008	0.000873614	0.000913962	0.000651248	0.000559644	0.000812941	0.688418	0.0731306	no	K00756	pdp	pyrimidine-nucleoside phosphorylase	[EC:2.4.2.2]
K00765	0.000669231	0.000681233	0.000628133	0.000649273	0.000636904	0.000714235	0.000659532	0.000666804	0.989094	0.81525	no	K00765	hisG	ATP phosphoribosyltransferase	[EC:2.4.2.17]
K00766	0.000362687	0.000532126	0.000393994	0.000365161	0.000402235	0.000524222	0.000429602	0.000430539	0.997824	0.990087	no	K00766	trpD	anthranilate phosphoribosyltransferase	[EC:2.4.2.18]
K00769	1.14412e-06	4.93917e-06	1.34756e-06	6.18019e-07	2.87878e-06	8.42631e-07	2.47695e-06	1.44648e-06	1.71241	0.519105	no	K00769	gpt	xanthine phosphoribosyltransferase	[EC:2.4.2.22]
K00795	9.47988e-06	1.80792e-05	1.71814e-05	1.35964e-05	1.69749e-05	1.5694e-05	1.49135e-05	1.54218e-05	0.967044	0.874083	no	K00795	ispA	farnesyl diphosphate synthase	[EC:2.5.1.1 2.5.1.10]
K00800	0.00123712	0.00156264	0.00133796	0.00137545	0.00154531	0.00168147	0.00137924	0.00153407	0.899072	0.302277	no	K00800	aroA	3-phosphoshikimate 1-carboxyvinyltransferase	[EC:2.5.1.19]
K00801	3.68571e-05	3.43878e-05	2.5351e-05	2.82523e-05	1.32027e-05	2.71748e-05	3.21987e-05	2.28766e-05	1.40749	0.200791	no	K00801	FDFT1	farnesyl-diphosphate farnesyltransferase	[EC:2.5.1.21]
K00806	0.00117583	0.00137412	0.00121794	0.00133351	0.00137655	0.0013598	0.00125596	0.00135662	0.925805	0.234014	no	K00806	uppS	undecaprenyl diphosphate synthase	[EC:2.5.1.31]
K00813	1.63446e-07	4.6596e-07	8.42227e-08	3.53154e-07	1.78683e-06	6.31973e-07	2.37876e-07	9.23984e-07	0.257446	0.254931	no	K00813	aspC	aspartate aminotransferase	[EC:2.6.1.1]
K00817	0.00107687	0.00129537	0.0011114	0.00110519	0.00116839	0.00135548	0.00116121	0.00120969	0.959929	0.657265	no	K00817	hisC	histidinol-phosphate aminotransferase	[EC:2.6.1.9]
K00821	0.000943085	0.00112464	0.000974204	0.000947512	0.00106247	0.00115641	0.00101398	0.00105546	0.960695	0.641274	no	K00821	argD	acetylornithine/N-succinyldiaminopimelate aminotransferase	[EC:2.6.1.11 2.6.1.17]
K00823	7.51853e-06	2.19001e-05	1.07805e-05	6.79821e-06	1.14158e-05	9.79558e-06	1.33997e-05	9.33654e-06	1.43519	0.453489	no	K00823	puuE	4-aminobutyrate aminotransferase	[EC:2.6.1.19]
K00824	0.000100846	0.000136899	0.000117491	0.000118042	0.000145626	0.000165366	0.000118412	0.000143011	0.82799	0.231448	no	K00824	dat	D-alanine transaminase	[EC:2.6.1.21]
K00832	4.78897e-05	5.28399e-05	5.5587e-05	5.35028e-05	6.31345e-05	6.03534e-05	5.21055e-05	5.89969e-05	0.883191	0.135339	no	K00832	tyrB	aromatic-amino-acid transaminase	[EC:2.6.1.57]
K00833	0.000151596	0.000216299	0.000138883	0.000153798	0.000193374	0.000175478	0.000168926	0.000174217	0.969631	0.85539	no	K00833	bioA	adenosylmethionine---8-amino-7-oxononanoate aminotransferase	[EC:2.6.1.62]
K00835	5.89224e-05	2.89827e-05	4.09322e-05	3.31965e-05	2.74973e-05	2.85441e-05	4.29458e-05	2.97459e-05	1.44375	0.266369	no	K00835	avtA	valine--pyruvate aminotransferase	[EC:2.6.1.66]
K00840	0	6.52344e-07	0	0	7.94145e-07	0	2.17448e-07	2.64715e-07	0.821442	0.897165	no	K00840	astC	succinylornithine aminotransferase	[EC:2.6.1.81]
K00841	0.00041973	0.000382274	0.000291747	0.000762106	0.000224842	0.000791125	0.000364584	0.000592691	0.615133	0.340494	no	K00841	patA	aminotransferase	[EC:2.6.1.-]
K00844	0.000318393	0.000216392	0.000309771	0.000162186	0.000231096	0.000210868	0.000281519	0.000201383	1.39792	0.119269	no	K00844	HK	hexokinase	[EC:2.7.1.1]
K00845	0.00151278	0.00163459	0.00164369	0.001418	0.00167316	0.00163197	0.00159702	0.00157438	1.01438	0.816652	no	K00845	glk	glucokinase	[EC:2.7.1.2]
K00849	0.00192515	0.00180224	0.00193914	0.00173125	0.00182753	0.0018442	0.00188884	0.00180099	1.04878	0.194523	no	K00849	galK	galactokinase	[EC:2.7.1.6]
K00853	6.30903e-05	8.12634e-05	9.4919e-05	0.000102591	9.8474e-05	7.21503e-05	7.97575e-05	9.10718e-05	0.875765	0.441743	no	K00853	araB	L-ribulokinase	[EC:2.7.1.16]
K00860	2.58245e-05	3.4481e-05	3.52051e-05	2.1719e-05	3.73248e-05	2.51736e-05	3.18369e-05	2.80725e-05	1.1341	0.545116	no	K00860	cysC	adenylylsulfate kinase	[EC:2.7.1.25]
K00867	0.000112042	0.000120124	7.66426e-05	0.000221251	4.78472e-05	0.000222244	0.000102937	0.000163781	0.628502	0.405034	no	K00867	coaA	type I pantothenate kinase	[EC:2.7.1.33]
K00872	0.000264865	0.000325147	0.000264375	0.00036622	0.000297407	0.000487989	0.000284795	0.000383872	0.741902	0.210343	no	K00872	thrB	homoserine kinase	[EC:2.7.1.39]
K00874	0.000932297	0.000972365	0.000856208	0.000910607	0.0011399	0.00110932	0.00092029	0.00105328	0.873741	0.197729	no	K00874	kdgK	2-dehydro-3-deoxygluconokinase	[EC:2.7.1.45]
K00878	0.000259226	0.000268486	0.000288968	0.000257008	0.000274278	0.00034748	0.000272227	0.000292922	0.929349	0.5397	no	K00878	thiM	hydroxyethylthiazole kinase	[EC:2.7.1.50]
K00879	4.49477e-06	1.67746e-06	7.66426e-06	2.63982e-05	1.28056e-05	1.07435e-05	4.61216e-06	1.66491e-05	0.277021	0.121782	no	K00879	fucK	L-fuculokinase	[EC:2.7.1.51]
K00880	3.26892e-06	3.63449e-06	5.22181e-06	5.12073e-06	5.95609e-06	1.03222e-05	4.04174e-06	7.13301e-06	0.566624	0.186537	no	K00880	lyxK	L-xylulokinase	[EC:2.7.1.53]
K00882	0.00031161	0.000328129	0.000260753	0.000414338	0.000243108	0.000428267	0.000300164	0.000361904	0.829403	0.412778	no	K00882	fruK	1-phosphofructokinase	[EC:2.7.1.56]
K00883	1.11143e-05	1.09035e-05	9.76983e-06	2.21604e-05	1.43939e-05	1.28501e-05	1.05959e-05	1.64681e-05	0.643417	0.176004	no	K00883	dgoK	2-dehydro-3-deoxygalactonokinase	[EC:2.7.1.58]
K00885	0	0	0	0	6.94877e-07	1.26395e-06	0	6.52941e-07	0	0.215921	no	K00885	nanK	N-acylmannosamine kinase	[EC:2.7.1.60]
K00886	0	0	0	6.18019e-07	3.97073e-07	2.10658e-06	0	1.04056e-06	0	0.192151	no	K00886	ppgK	polyphosphate glucokinase	[EC:2.7.1.63]
K00887	4.1025e-05	7.11987e-05	4.42169e-05	7.45155e-05	2.46185e-05	0.000109437	5.21469e-05	6.95235e-05	0.750061	0.564221	no	K00887	dgkA	undecaprenol kinase	[EC:2.7.1.66]
K00889	1.63446e-07	5.59152e-07	7.58004e-07	8.82884e-08	9.92681e-07	1.15862e-06	4.93534e-07	7.46529e-07	0.661105	0.548549	no	K00889	PIP5K	1-phosphatidylinositol-4-phosphate 5-kinase	[EC:2.7.1.68]
K00892	6.45613e-06	9.3192e-07	1.51601e-06	6.00361e-06	1.38975e-06	1.89592e-06	2.96802e-06	3.09643e-06	0.958529	0.957895	no	K00892	gsk	inosine kinase	[EC:2.7.1.73]
K00899	8.41748e-06	9.50558e-06	7.66426e-06	1.22721e-05	8.7356e-06	1.27448e-05	8.52911e-06	1.12508e-05	0.758087	0.152198	no	K00899	mtnK	5-methylthioribose kinase	[EC:2.7.1.100]
K00917	9.69236e-05	0.00016905	0.00012566	0.000154946	0.000103934	0.000283019	0.000130545	0.000180633	0.722707	0.454744	no	K00917	lacC	tagatose 6-phosphate kinase	[EC:2.7.1.144]
K00918	1.79791e-06	1.30469e-06	1.08647e-05	1.67748e-06	5.95609e-06	6.00374e-06	4.65577e-06	4.54577e-06	1.0242	0.976502	no	K00918	pfkC	ADP-dependent phosphofructokinase/glucokinase	[EC:2.7.1.146 2.7.1.147]
K00919	0.00138839	0.00142835	0.00141738	0.00128098	0.00141308	0.00140783	0.00141138	0.00136729	1.03224	0.416948	no	K00919	ispE	4-diphosphocytidyl-2-C-methyl-D-erythritol kinase	[EC:2.7.1.148]
K00925	0.00203956	0.00184399	0.00186722	0.00215221	0.00207848	0.00194732	0.00191692	0.00205933	0.930846	0.173112	no	K00925	ackA	acetate kinase	[EC:2.7.2.1]
K00926	0.0006801	0.000547503	0.000734843	0.000614134	0.000684851	0.000598373	0.000654149	0.000632453	1.0343	0.749133	no	K00926	arcC	carbamate kinase	[EC:2.7.2.2]
K00928	0.00193005	0.00203345	0.00203002	0.00200132	0.00197226	0.00205381	0.00199784	0.00200913	0.994381	0.80034	no	K00928	lysC	aspartate kinase	[EC:2.7.2.4]
K00929	0.000859972	0.000696424	0.000864377	0.00088209	0.000890237	0.000654724	0.000806924	0.000809017	0.997414	0.983574	no	K00929	buk	butyrate kinase	[EC:2.7.2.7]
K00930	0.000769178	0.000908063	0.000804242	0.000794596	0.000844474	0.000918257	0.000827161	0.000852442	0.970343	0.670326	no	K00930	argB	acetylglutamate kinase	[EC:2.7.2.8]
K00931	0.000828918	0.000936486	0.00082235	0.000794596	0.00084229	0.00103401	0.000862585	0.0008903	0.96887	0.757884	no	K00931	proB	glutamate 5-kinase	[EC:2.7.2.11]
K00937	0.000843546	0.000714689	0.000816876	0.000921202	0.000708278	0.000869384	0.000791704	0.000832955	0.950476	0.618021	no	K00937	ppk1	polyphosphate kinase	[EC:2.7.4.1]
K00951	0.00340516	0.00366915	0.00345271	0.00382307	0.00357395	0.00349987	0.00350901	0.00363229	0.966058	0.388701	no	K00951	relA	GTP pyrophosphokinase	[EC:2.7.6.5]
K00952	3.30161e-05	1.71473e-05	2.42561e-05	3.91118e-05	2.1839e-05	3.08613e-05	2.48065e-05	3.0604e-05	0.810564	0.440874	no	K00952	nadM	nicotinamide-nucleotide adenylyltransferase	[EC:2.7.7.1]
K00955	6.78302e-06	8.38728e-06	9.18027e-06	1.2537e-05	5.03289e-05	1.21128e-05	8.11686e-06	2.49929e-05	0.324766	0.314211	no	K00955	cysNC	bifunctional enzyme CysN/CysC	[EC:2.7.7.4 2.7.1.25]
K00957	0.000366692	0.000188714	0.000396942	6.70992e-05	0.000198636	4.16049e-05	0.000317449	0.000102447	3.09868	0.0617141	no	K00957	cysD	sulfate adenylyltransferase subunit 2	[EC:2.7.7.4]
K00966	4.28229e-05	4.58505e-05	3.07413e-05	5.73875e-05	4.17919e-05	3.42319e-05	3.98049e-05	4.44704e-05	0.895087	0.605113	no	K00966	GMPP	mannose-1-phosphate guanylyltransferase	[EC:2.7.7.13]
K00968	2.69686e-06	4.38002e-06	2.6109e-06	3.70811e-06	6.65097e-06	2.21191e-06	3.22926e-06	4.19033e-06	0.770647	0.552446	no	K00968	PCYT1	choline-phosphate cytidylyltransferase	[EC:2.7.7.15]
K00969	0.00104058	0.00113955	0.00108066	0.00103059	0.00117097	0.00105202	0.00108693	0.00108453	1.00222	0.965847	no	K00969	nadD	nicotinate-nucleotide adenylyltransferase	[EC:2.7.7.18]
K00970	0.000245496	0.000247704	0.000174341	0.000193881	0.000192282	0.000190856	0.000222514	0.00019234	1.15688	0.337013	no	K00970	pcnB	poly(A) polymerase	[EC:2.7.7.19]
K00972	0.000212317	0.000185825	0.000150843	0.000307597	0.000286786	0.000184325	0.000182995	0.000259569	0.704994	0.171541	no	K00972	UAP1	UDP-N-acetylglucosamine/UDP-N-acetylgalactosamine diphosphorylase	[EC:2.7.7.23 2.7.7.83]
K00978	0.000100601	0.000160477	0.000133493	0.000134552	0.000134806	0.000154833	0.000131524	0.000141397	0.930172	0.637136	no	K00978	rfbF	glucose-1-phosphate cytidylyltransferase	[EC:2.7.7.33]
K00980	0.000105668	9.48694e-05	0.000110163	0.000145146	0.000126666	0.000116072	0.000103567	0.000129295	0.801013	0.0741419	no	K00980	tagD	glycerol-3-phosphate cytidylyltransferase	[EC:2.7.7.39]
K00992	8.17231e-06	1.55631e-05	1.22965e-05	4.85586e-06	8.04072e-06	7.26769e-06	1.20106e-05	6.72142e-06	1.78692	0.11646	no	K00992	murU	N-acetyl-alpha-D-muramate 1-phosphate uridylyltransferase	[EC:2.7.7.99]
K00997	0.000163446	0.000150598	0.000156907	0.000234141	0.000151086	0.000224982	0.000156984	0.000203403	0.771786	0.217714	no	K00997	acpS	holo-	-
K00998	0	0	0	0	4.96341e-07	1.4746e-06	0	6.56981e-07	0	0.268636	no	K00998	pssA	CDP-diacylglycerol---serine O-phosphatidyltransferase	[EC:2.7.8.8]
K01000	0.0017483	0.00183392	0.00184347	0.00173019	0.00180777	0.0016248	0.00180856	0.00172092	1.05093	0.241746	no	K01000	mraY	phospho-N-acetylmuramoyl-pentapeptide-transferase	[EC:2.7.8.13]
K01001	1.37295e-05	1.29537e-05	1.86132e-05	1.96e-05	8.13999e-06	1.25341e-05	1.50988e-05	1.34247e-05	1.1247	0.687366	no	K01001	ALG7	UDP-N-acetylglucosamine--dolichyl-phosphate N-acetylglucosaminephosphotransferase	[EC:2.7.8.15]
K01006	0.00288965	0.00239364	0.00293179	0.00250298	0.00282448	0.00220337	0.00273836	0.00251028	1.09086	0.41162	no	K01006	ppdK	pyruvate, orthophosphate dikinase	[EC:2.7.9.1]
K01026	0.000109346	0.000152648	0.000202303	7.84884e-05	0.000140067	0.000162628	0.000154766	0.000127061	1.21804	0.493481	no	K01026	pct	propionate CoA-transferase	[EC:2.8.3.1]
K01027	0	0	0	0	4.96341e-07	0	0	1.65447e-07	0	0.42265	no	K01027	OXCT	3-oxoacid CoA-transferase	[EC:2.8.3.5]
K01028	5.06683e-05	6.76574e-05	2.58564e-05	5.98596e-05	7.45504e-05	5.82468e-05	4.80607e-05	6.42189e-05	0.748388	0.316661	no	K01028	scoA	3-oxoacid CoA-transferase subunit A	[EC:2.8.3.5]
K01031	0	0	0	8.82884e-08	4.96341e-07	0	0	1.94876e-07	0	0.330461	no	K01031	pcaI	3-oxoadipate CoA-transferase, alpha subunit	[EC:2.8.3.6]
K01034	0.000324032	0.000208377	0.000376475	0.000196089	0.000252637	0.00013461	0.000302962	0.000194445	1.55808	0.155134	no	K01034	atoD	acetate CoA/acetoacetate CoA-transferase alpha subunit	[EC:2.8.3.8 2.8.3.9]
K01035	0.000344463	0.000201574	0.000349861	0.000164305	0.000230401	0.00013303	0.000298633	0.000175912	1.69762	0.111	no	K01035	atoA	acetate CoA/acetoacetate CoA-transferase beta subunit	[EC:2.8.3.8 2.8.3.9]
K01039	1.05423e-05	2.99146e-05	1.99608e-05	1.80991e-05	3.57365e-05	1.44301e-05	2.01392e-05	2.27552e-05	0.885037	0.777352	no	K01039	gctA	glutaconate CoA-transferase, subunit A	[EC:2.8.3.12]
K01040	1.0624e-05	3.22444e-05	1.78552e-05	1.80108e-05	2.96812e-05	1.46407e-05	2.02412e-05	2.07776e-05	0.974186	0.948925	no	K01040	gctB	glutaconate CoA-transferase, subunit B	[EC:2.8.3.12]
K01042	9.13665e-05	7.52991e-05	9.85405e-05	0.000122986	0.000123688	8.46844e-05	8.8402e-05	0.000110453	0.800361	0.226685	no	K01042	selA	L-seryl-tRNA(Ser) seleniumtransferase	[EC:2.9.1.1]
K01048	2.32094e-05	2.26457e-05	2.56879e-05	2.18955e-05	2.31295e-05	3.03347e-05	2.38476e-05	2.51199e-05	0.949352	0.685326	no	K01048	pldB	lysophospholipase	[EC:3.1.1.5]
K01051	0.000291506	0.000381062	0.000348092	0.000311658	0.000340192	0.000338106	0.00034022	0.000329985	1.03102	0.741069	no	K01051	E3.1.1.11	pectinesterase	[EC:3.1.1.11]
K01058	2.67235e-05	4.93917e-05	2.5351e-05	2.55154e-05	5.93624e-05	1.5378e-05	3.38221e-05	3.34186e-05	1.01207	0.98065	no	K01058	pldA	phospholipase A1/A2	[EC:3.1.1.32 3.1.1.4]
K01060	7.7637e-06	8.29409e-06	8.75916e-06	3.05478e-05	1.3699e-05	1.89592e-05	8.27231e-06	2.10687e-05	0.392636	0.123319	no	K01060	cah	cephalosporin-C deacetylase	[EC:3.1.1.41]
K01071	9.71688e-05	0.000105587	7.50424e-05	0.000201563	3.60343e-05	0.000201073	9.25992e-05	0.000146223	0.633273	0.433715	no	K01071	MCH	medium-chain acyl-	-
K01081	0.000475302	0.000452633	0.000533466	0.000430053	0.00044353	0.00034769	0.000487134	0.000407091	1.19662	0.108892	no	K01081	E3.1.3.5	5'-nucleotidase	[EC:3.1.3.5]
K01089	0.00027508	0.000367549	0.000220158	0.000214629	0.000231791	0.000166104	0.000287596	0.000204175	1.40858	0.182379	no	K01089	hisB	imidazoleglycerol-phosphate dehydratase / histidinol-phosphatase	[EC:4.2.1.19 3.1.3.15]
K01091	0.00170156	0.00184334	0.00184473	0.00165249	0.00197831	0.00197133	0.00179654	0.00186738	0.962064	0.592567	no	K01091	gph	phosphoglycolate phosphatase	[EC:3.1.3.18]
K01093	4.90339e-07	4.6596e-07	8.42227e-07	8.82884e-08	2.97804e-07	2.10658e-07	5.99508e-07	1.98917e-07	3.01386	0.0616446	no	K01093	appA	4-phytase / acid phosphatase	[EC:3.1.3.26 3.1.3.2]
K01095	5.98213e-05	6.23454e-05	4.27851e-05	3.16073e-05	6.17448e-05	4.23422e-05	5.4984e-05	4.52314e-05	1.21561	0.421211	no	K01095	pgpA	phosphatidylglycerophosphatase A	[EC:3.1.3.27]
K01097	2.45169e-07	1.86384e-06	8.42227e-07	0	4.96341e-07	0	9.83745e-07	1.65447e-07	5.94599	0.219194	no	K01097	NANP	N-acylneuraminate-9-phosphatase	[EC:3.1.3.29]
K01101	0.000114903	0.000121709	9.07921e-05	0.000205359	6.89914e-05	0.000234883	0.000109134	0.000169745	0.642934	0.357084	no	K01101	E3.1.3.41	4-nitrophenyl phosphatase	[EC:3.1.3.41]
K01114	3.75926e-06	4.19364e-06	3.28468e-06	4.76758e-06	1.48902e-06	4.7398e-06	3.74586e-06	3.66547e-06	1.02193	0.948672	no	K01114	plc	phospholipase C	[EC:3.1.4.3]
K01119	0.000472033	0.000545919	0.000391635	0.000562133	0.000479465	0.000410888	0.000469862	0.000484162	0.970465	0.830049	no	K01119	cpdB	2',3'-cyclic-nucleotide 2'-phosphodiesterase / 3'-nucleotidase	[EC:3.1.4.16 3.1.3.6]
K01129	0.000868799	0.00103518	0.000980773	0.00105072	0.00125316	0.000982823	0.000961583	0.00109557	0.877702	0.245032	no	K01129	dgt	dGTPase	[EC:3.1.5.1]
K01130	5.76965e-05	7.67902e-05	6.33355e-05	6.72758e-05	6.83958e-05	4.53967e-05	6.59407e-05	6.03561e-05	1.09253	0.586162	no	K01130	E3.1.6.1	arylsulfatase	[EC:3.1.6.1]
K01139	9.80677e-07	1.78929e-05	1.06963e-05	2.11892e-06	1.98536e-05	2.00125e-06	9.85661e-06	7.99127e-06	1.23342	0.820756	no	K01139	spoT	GTP diphosphokinase / guanosine-3',5'-bis(diphosphate) 3'-diphosphatase	[EC:2.7.6.5 3.1.7.2]
K01151	0.000718346	0.000631469	0.000665865	0.000624376	0.000778858	0.000760158	0.000671893	0.000721131	0.931722	0.435361	no	K01151	nfo	deoxyribonuclease IV	[EC:3.1.21.2]
K01159	0.000852944	0.000848886	0.000862777	0.000765726	0.000883089	0.000744359	0.000854869	0.000797725	1.07163	0.315925	no	K01159	ruvC	crossover junction endodeoxyribonuclease RuvC	[EC:3.1.21.10]
K01173	0.000793858	0.00075383	0.000886107	0.000572286	0.000724558	0.000481563	0.000811265	0.000592802	1.36853	0.0709544	no	K01173	ENDOG	endonuclease G, mitochondrial	-
K01179	0.00237659	0.00208582	0.00178182	0.00199258	0.0021835	0.00182229	0.00208141	0.00199946	1.04099	0.708409	no	K01179	E3.2.1.4	endoglucanase	[EC:3.2.1.4]
K01183	0.000179301	0.000211173	0.000133409	0.000148413	0.000133615	0.000126395	0.000174627	0.000136141	1.2827	0.225195	no	K01183	E3.2.1.14	chitinase	[EC:3.2.1.14]
K01186	0.000453645	0.000408647	0.000625101	0.000375138	0.0004476	0.000291866	0.000495798	0.000371535	1.33446	0.203819	no	K01186	NEU1	sialidase-1	[EC:3.2.1.18]
K01187	0.00187497	0.00136722	0.0017184	0.0014572	0.00122338	0.00110869	0.00165353	0.00126309	1.30911	0.107309	no	K01187	malZ	alpha-glucosidase	[EC:3.2.1.20]
K01188	0	0	3.36891e-07	0	4.76487e-06	7.37302e-07	1.12297e-07	1.83406e-06	0.0612287	0.364842	no	K01188	E3.2.1.21	beta-glucosidase	[EC:3.2.1.21]
K01190	0.00461066	0.00511205	0.0043928	0.00516143	0.00469161	0.00418777	0.00470517	0.00468027	1.00532	0.947343	no	K01190	lacZ	beta-galactosidase	[EC:3.2.1.23]
K01191	0.000483801	0.000668746	0.000414544	0.00053697	0.000917734	0.000507369	0.000522364	0.000654024	0.798691	0.447628	no	K01191	MAN2C1	alpha-mannosidase	[EC:3.2.1.24]
K01197	0.000102399	0.000172871	0.00012246	0.000169426	0.000173819	9.56386e-05	0.000132577	0.000146294	0.906233	0.698858	no	K01197	hya	hyaluronoglucosaminidase	[EC:3.2.1.35]
K01200	0.000712953	0.000433995	0.000387424	0.00074383	0.000523242	0.0005989	0.000511457	0.000621991	0.822291	0.419426	no	K01200	pulA	pullulanase	[EC:3.2.1.41]
K01202	2.67235e-05	2.7678e-05	1.96239e-05	7.82236e-05	2.00522e-05	7.08863e-05	2.46751e-05	5.63873e-05	0.4376	0.223405	no	K01202	GALC	galactosylceramidase	[EC:3.2.1.46]
K01204	0	4.6596e-07	1.34756e-06	0	2.97804e-07	0	6.04508e-07	9.92681e-08	6.08964	0.328537	no	K01204	NAGA	alpha-N-acetylgalactosaminidase	[EC:3.2.1.49]
K01205	0.000863977	0.000600995	0.00100006	0.000369399	0.000640478	0.00036507	0.000821677	0.000458316	1.79282	0.0743681	no	K01205	NAGLU	alpha-N-acetylglucosaminidase	[EC:3.2.1.50]
K01206	0.00192899	0.001748	0.0021043	0.00160985	0.00181879	0.00135463	0.0019271	0.00159443	1.20865	0.125304	no	K01206	FUCA	alpha-L-fucosidase	[EC:3.2.1.51]
K01207	0.000883509	0.000757651	0.000852418	0.000872996	0.000894902	0.000825673	0.000831192	0.000864524	0.961445	0.493603	no	K01207	nagZ	beta-N-acetylhexosaminidase	[EC:3.2.1.52]
K01218	0.000520821	0.000532685	0.000528413	0.000673376	0.000551435	0.000521272	0.000527307	0.000582028	0.905982	0.360257	no	K01218	gmuG	mannan endo-1,4-beta-mannosidase	[EC:3.2.1.78]
K01226	9.2674e-05	0.000135874	8.16118e-05	0.000168101	8.01094e-05	0.000220664	0.000103387	0.000156292	0.661498	0.328005	no	K01226	treC	trehalose-6-phosphate hydrolase	[EC:3.2.1.93]
K01227	2.19835e-05	1.05307e-05	1.50759e-05	6.0919e-06	4.76487e-06	4.84513e-06	1.58634e-05	5.23397e-06	3.03085	0.0833459	no	K01227	ENGASE	mannosyl-glycoprotein endo-beta-N-acetylglucosaminidase	[EC:3.2.1.96]
K01232	0.00011049	2.97282e-05	3.3268e-05	0.00018982	3.78212e-05	0.000106593	5.78286e-05	0.000111411	0.519055	0.366669	no	K01232	glvA	maltose-6'-phosphate glucosidase	[EC:3.2.1.122]
K01233	4.90339e-07	0	1.68445e-07	1.14775e-06	3.17658e-06	1.57993e-06	2.19595e-07	1.96809e-06	0.111578	0.0983132	no	K01233	csn	chitosanase	[EC:3.2.1.132]
K01239	0.000118253	8.24749e-05	7.83271e-05	0.000184788	8.13006e-05	0.000121128	9.30185e-05	0.000129072	0.72067	0.359033	no	K01239	E3.2.2.1	purine nucleosidase	[EC:3.2.2.1]
K01244	7.36325e-05	0.000101579	7.95062e-05	6.59515e-05	7.7727e-05	4.08676e-05	8.4906e-05	6.15153e-05	1.38024	0.169498	no	K01244	MTN	5'-methylthioadenosine nucleosidase	[EC:3.2.2.16]
K01246	0.000116537	0.000123479	0.000113027	0.000205712	7.69328e-05	0.000188223	0.000117681	0.000156956	0.749772	0.432947	no	K01246	tag	DNA-3-methyladenine glycosylase I	[EC:3.2.2.20]
K01247	2.57428e-05	3.12193e-05	2.41719e-05	2.28667e-05	4.27846e-05	4.07623e-05	2.70447e-05	3.54712e-05	0.762441	0.313908	no	K01247	alkA	DNA-3-methyladenine glycosylase II	[EC:3.2.2.21]
K01250	7.93532e-05	0.000135408	8.11907e-05	0.000167483	0.00019119	9.91144e-05	9.86506e-05	0.000152596	0.646482	0.189606	no	K01250	rihA	pyrimidine-specific ribonucleoside hydrolase	[EC:3.2.2.-]
K01256	0.000445881	0.00044406	0.000326868	0.000806603	0.000222559	0.000779433	0.000405603	0.000602865	0.672792	0.409643	no	K01256	pepN	aminopeptidase N	[EC:3.4.11.2]
K01259	0.000175051	6.54208e-05	7.8664e-05	0.000340617	6.38294e-05	0.000159995	0.000106379	0.000188147	0.565402	0.428944	no	K01259	pip	proline iminopeptidase	[EC:3.4.11.5]
K01322	0.00055678	0.000285354	0.000684141	2.88703e-05	0.000258494	4.50807e-05	0.000508758	0.000110815	4.59105	0.0560681	no	K01322	PREP	prolyl oligopeptidase	[EC:3.4.21.26]
K01354	0.000109591	0.000115465	8.14433e-05	5.53569e-05	9.71835e-05	8.43684e-05	0.000102166	7.89696e-05	1.29374	0.227869	no	K01354	ptrB	oligopeptidase B	[EC:3.4.21.83]
K01363	0	0	0	0	1.29049e-06	3.15987e-07	0	5.35491e-07	0	0.301903	no	K01363	CTSB	cathepsin B	[EC:3.4.22.1]
K01364	1.71619e-06	9.3192e-07	3.20046e-06	1.23604e-06	1.58829e-06	7.37302e-07	1.94952e-06	1.18721e-06	1.6421	0.373962	no	K01364	speB	streptopain	[EC:3.4.22.10]
K01369	0	1.86384e-07	0	0	7.94145e-07	0	6.2128e-08	2.64715e-07	0.234698	0.527125	no	K01369	LGMN	legumain	[EC:3.4.22.34]
K01392	5.39373e-06	2.42299e-05	3.36891e-07	7.32794e-06	1.19122e-06	1.05329e-06	9.98684e-06	3.19082e-06	3.12987	0.451914	no	K01392	THOP1	thimet oligopeptidase	[EC:3.4.24.15]
K01428	0.000100519	0.000268766	0.000151264	0.000238909	8.43779e-05	0.000391086	0.000173516	0.000238124	0.72868	0.568017	no	K01428	ureC	urease subunit alpha	[EC:3.5.1.5]
K01429	2.53342e-05	4.83666e-05	3.19204e-05	4.27316e-05	2.01514e-05	8.44737e-05	3.52071e-05	4.91189e-05	0.716772	0.546199	no	K01429	ureB	urease subunit beta	[EC:3.5.1.5]
K01430	1.75705e-05	4.00726e-05	2.77093e-05	3.47856e-05	1.628e-05	7.27822e-05	2.84508e-05	4.12826e-05	0.68917	0.531591	no	K01430	ureA	urease subunit gamma	[EC:3.5.1.5]
K01433	9.76591e-05	0.000119659	6.3167e-05	4.74992e-05	5.78733e-05	4.97152e-05	9.34949e-05	5.16959e-05	1.80855	0.121347	no	K01433	purU	formyltetrahydrofolate deformylase	[EC:3.5.1.10]
K01438	0.000343074	0.000421041	0.000367211	0.000322606	0.000331853	0.000302083	0.000377109	0.000318848	1.18272	0.113694	no	K01438	argE	acetylornithine deacetylase	[EC:3.5.1.16]
K01442	0.000833331	0.000970315	0.000822603	0.00134808	0.000940367	0.00130387	0.000875416	0.00119744	0.731075	0.117318	no	K01442	cbh	choloylglycine hydrolase	[EC:3.5.1.24]
K01448	0.00201546	0.00180541	0.0018006	0.00200009	0.00223185	0.0018936	0.00187382	0.00204184	0.917709	0.249064	no	K01448	amiABC	N-acetylmuramoyl-L-alanine amidase	[EC:3.5.1.28]
K01451	0	0	0	1.76577e-07	5.55902e-06	7.37302e-07	0	2.15763e-06	0	0.333902	no	K01451	hipO	hippurate hydrolase	[EC:3.5.1.32]
K01452	4.08616e-07	2.79576e-07	3.36891e-07	7.06308e-07	9.92681e-08	7.37302e-07	3.41694e-07	5.14293e-07	0.664396	0.494825	no	K01452	E3.5.1.41	chitin deacetylase	[EC:3.5.1.41]
K01466	1.55274e-06	2.70257e-06	4.37958e-06	2.73694e-06	9.92681e-07	3.15987e-06	2.8783e-06	2.2965e-06	1.25334	0.611966	no	K01466	allB	allantoinase	[EC:3.5.2.5]
K01467	8.40114e-05	0.000197381	0.000119849	0.000161303	7.01826e-05	0.000315249	0.000133747	0.000182245	0.733886	0.584801	no	K01467	ampC	beta-lactamase class C	[EC:3.5.2.6]
K01473	8.00887e-06	1.42584e-05	1.33914e-05	7.6811e-06	5.55902e-06	1.72739e-05	1.18862e-05	1.01713e-05	1.1686	0.703172	no	K01473	hyuA	N-methylhydantoinase A	[EC:3.5.2.14]
K01474	4.98511e-06	1.64018e-05	4.71647e-06	1.01532e-05	5.85682e-06	1.07435e-05	8.70112e-06	8.91784e-06	0.975698	0.962046	no	K01474	hyuB	N-methylhydantoinase B	[EC:3.5.2.14]
K01479	2.77859e-06	5.31194e-06	4.71647e-06	5.73875e-06	7.14731e-06	4.31848e-06	4.269e-06	5.73485e-06	0.744397	0.260585	no	K01479	hutG	formiminoglutamase	[EC:3.5.3.8]
K01483	3.92271e-06	3.91406e-06	7.49582e-06	3.61983e-06	6.45243e-06	4.7398e-06	5.11086e-06	4.93735e-06	1.03514	0.911158	no	K01483	allA	ureidoglycolate lyase	[EC:4.3.2.3]
K01485	3.34248e-05	3.83019e-05	3.1752e-05	6.63046e-05	1.83646e-05	6.83584e-05	3.44929e-05	5.10092e-05	0.676209	0.418567	no	K01485	codA	cytosine/creatinine deaminase	[EC:3.5.4.1 3.5.4.21]
K01491	0.00176465	0.00189114	0.00160781	0.00188911	0.00179765	0.00166283	0.00175453	0.00178319	0.983928	0.799096	no	K01491	folD	methylenetetrahydrofolate dehydrogenase (NADP+) / methenyltetrahydrofolate cyclohydrolase	[EC:1.5.1.5 3.5.4.9]
K01494	6.60323e-05	7.92132e-05	5.2555e-05	0.000145941	5.68806e-05	6.40399e-05	6.59335e-05	8.89538e-05	0.74121	0.508897	no	K01494	dcd	dCTP deaminase	[EC:3.5.4.13]
K01496	8.67082e-05	0.000127953	7.26842e-05	8.74939e-05	7.05797e-05	0.000118811	9.57817e-05	9.22948e-05	1.03778	0.880799	no	K01496	hisI	phosphoribosyl-AMP cyclohydrolase	[EC:3.5.4.19]
K01499	1.91232e-05	1.83588e-05	2.43404e-05	2.6928e-05	7.84218e-06	1.19022e-05	2.06075e-05	1.55574e-05	1.3246	0.481647	no	K01499	mch	methenyltetrahydromethanopterin cyclohydrolase	[EC:3.5.4.27]
K01500	2.53342e-06	3.5413e-06	3.28468e-06	3.61983e-06	1.09195e-06	3.26519e-06	3.1198e-06	2.65899e-06	1.1733	0.629586	no	K01500	fchA	methenyltetrahydrofolate cyclohydrolase	[EC:3.5.4.9]
K01501	5.6389e-05	0.000118913	5.50816e-05	5.12073e-05	5.14209e-05	5.11898e-05	7.67945e-05	5.12727e-05	1.49777	0.349354	no	K01501	E3.5.5.1	nitrilase	[EC:3.5.5.1]
K01506	5.47545e-06	4.28683e-06	2.86357e-06	4.67929e-06	6.05536e-06	7.16236e-06	4.20862e-06	5.96567e-06	0.705473	0.167219	no	K01506	davA	5-aminopentanamidase	[EC:3.5.1.30]
K01512	7.2325e-05	6.70982e-05	5.09547e-05	9.49101e-05	5.66821e-05	9.39533e-05	6.34593e-05	8.18485e-05	0.775326	0.284767	no	K01512	acyP	acylphosphatase	[EC:3.6.1.7]
K01515	0.00046999	0.000574435	0.00053094	0.000586853	0.000585285	0.000700858	0.000525122	0.000624332	0.841093	0.11554	no	K01515	nudF	ADP-ribose pyrophosphatase	[EC:3.6.1.13 3.6.1.-]
K01518	1.63446e-07	0	0	1.76577e-07	9.92681e-07	2.10658e-07	5.44821e-08	4.59972e-07	0.118447	0.265327	no	K01518	NUDT2	bis(5'-nucleosidyl)-tetraphosphatase	[EC:3.6.1.17]
K01521	0	1.86384e-07	0	0	1.98536e-07	8.42631e-07	6.2128e-08	3.47056e-07	0.179014	0.379665	no	K01521	cdh	CDP-diacylglycerol pyrophosphatase	[EC:3.6.1.26]
K01523	4.15153e-05	6.37433e-05	5.08705e-05	6.4274e-05	3.4446e-05	8.95295e-05	5.20431e-05	6.27499e-05	0.829373	0.582697	no	K01523	hisE	phosphoribosyl-ATP pyrophosphohydrolase	[EC:3.6.1.31]
K01524	0.000575167	0.000515445	0.000561765	0.000735708	0.000580421	0.000701701	0.000550792	0.00067261	0.818889	0.108843	no	K01524	ppx-gppA	exopolyphosphatase / guanosine-5'-triphosphate,3'-diphosphate pyrophosphatase	[EC:3.6.1.11 3.6.1.40]
K01525	2.18201e-05	2.09682e-05	1.33072e-05	7.59281e-06	1.05224e-05	2.05391e-05	1.86985e-05	1.28848e-05	1.45121	0.29701	no	K01525	apaH	bis(5'-nucleosyl)-tetraphosphatase (symmetrical)	[EC:3.6.1.41]
K01529	6.3744e-06	8.76005e-06	3.28468e-06	8.82884e-06	1.55851e-05	8.11032e-06	6.13971e-06	1.08414e-05	0.56632	0.186048	no	K01529	yjjX	inosine/xanthosine triphosphatase	[EC:3.6.1.73]
K01546	2.45169e-06	3.72768e-06	3.7058e-06	4.32613e-06	5.45975e-06	8.00499e-06	3.29506e-06	5.93029e-06	0.555632	0.123077	no	K01546	kdpA	potassium-transporting ATPase potassium-binding subunit	-
K01547	1.0624e-06	1.30469e-06	1.43179e-06	1.67748e-06	4.06999e-06	3.58118e-06	1.26629e-06	3.10955e-06	0.407226	0.124514	no	K01547	kdpB	potassium-transporting ATPase ATP-binding subunit	[EC:7.2.2.6]
K01548	8.4992e-06	4.6596e-06	5.81137e-06	9.27029e-06	6.45243e-06	1.57993e-05	6.32339e-06	1.05073e-05	0.601806	0.267415	no	K01548	kdpC	potassium-transporting ATPase KdpC subunit	-
K01561	4.90339e-07	3.35491e-06	1.8529e-06	1.05946e-06	6.94877e-07	5.26644e-07	1.89938e-06	7.60328e-07	2.49811	0.301112	no	K01561	dehH	haloacetate dehalogenase	[EC:3.8.1.3]
K01569	5.72062e-07	6.52344e-07	1.68445e-06	1.85406e-06	4.96341e-06	3.89717e-06	9.6962e-07	3.57154e-06	0.271485	0.0891123	no	K01569	oxdD	oxalate decarboxylase	[EC:4.1.1.2]
K01573	7.37143e-05	8.1077e-05	7.4116e-05	6.68344e-05	7.23665e-05	6.31973e-05	7.63024e-05	6.7466e-05	1.13098	0.0698335	no	K01573	oadG	oxaloacetate decarboxylase (Na+ extruding) subunit gamma	-
K01577	0.000130839	6.4582e-05	5.82821e-05	0.000242087	2.9979e-05	0.000148198	8.45676e-05	0.000140088	0.603676	0.469118	no	K01577	oxc	oxalyl-CoA decarboxylase	[EC:4.1.1.8]
K01583	1.14412e-06	3.26172e-06	0	0	0	0	1.46861e-06	0	#DIV/0!	0.264091	no	K01583	E4.1.1.19	arginine decarboxylase	[EC:4.1.1.19]
K01585	0.000962862	0.000861001	0.0010276	0.000655012	0.000834547	0.000517691	0.000950488	0.000669084	1.42058	0.0720834	no	K01585	speA	arginine decarboxylase	[EC:4.1.1.19]
K01588	0.000820664	0.000829222	0.000830351	0.000855957	0.000818664	0.000943325	0.000826746	0.000872649	0.947398	0.339776	no	K01588	purE	5-(carboxyamino)imidazole ribonucleotide mutase	[EC:5.4.99.18]
K01589	0.000170883	0.000223381	0.000163308	0.000334525	9.9566e-05	0.000429215	0.000185857	0.000287769	0.645857	0.408167	no	K01589	purK	5-(carboxyamino)imidazole ribonucleotide synthase	[EC:6.3.4.18]
K01591	0.00127741	0.00120218	0.00127025	0.00123109	0.00123579	0.00135432	0.00124995	0.00127373	0.981324	0.644411	no	K01591	pyrF	orotidine-5'-phosphate decarboxylase	[EC:4.1.1.23]
K01595	0.000250154	0.000366431	0.000223274	0.000461131	0.000145626	0.000617648	0.000279953	0.000408135	0.685933	0.45795	no	K01595	ppc	phosphoenolpyruvate carboxylase	[EC:4.1.1.31]
K01607	0.000127488	0.000159824	0.00012625	0.000179226	0.000120909	0.000173477	0.000137854	0.00015787	0.873211	0.416989	no	K01607	pcaC	4-carboxymuconolactone decarboxylase	[EC:4.1.1.44]
K01608	4.90339e-06	8.38728e-06	7.32737e-06	1.22721e-05	1.25078e-05	8.74229e-06	6.87268e-06	1.11741e-05	0.615057	0.0559142	no	K01608	gcl	tartronate-semialdehyde synthase	[EC:4.1.1.47]
K01609	0.000324768	0.00047938	0.000344555	0.000307509	0.0003662	0.000433744	0.000382901	0.000369151	1.03725	0.832839	no	K01609	trpC	indole-3-glycerol phosphate synthase	[EC:4.1.1.48]
K01612	5.72062e-07	7.45536e-07	8.42227e-08	7.06308e-07	3.97073e-06	2.94921e-06	4.67273e-07	2.54208e-06	0.183815	0.159578	no	K01612	bsdC	vanillate/4-hydroxybenzoate decarboxylase subunit C	[EC:4.1.1.- 4.1.1.61]
K01615	1.62629e-05	5.30262e-05	2.72881e-05	4.02595e-05	6.8495e-05	2.31723e-05	3.21924e-05	4.39756e-05	0.732052	0.530533	no	K01615	gcdA	glutaconyl-CoA decarboxylase subunit alpha	[EC:7.2.4.5]
K01620	0.000936629	0.000781322	0.00108243	0.000581556	0.00072029	0.000673157	0.00093346	0.000658334	1.41791	0.0686622	no	K01620	ltaE	threonine aldolase	[EC:4.1.2.48]
K01622	2.2147e-05	2.07818e-05	3.46155e-05	3.5492e-05	2.035e-05	2.90708e-05	2.58481e-05	2.83042e-05	0.913224	0.712868	no	K01622	K01622	fructose 1,6-bisphosphate aldolase/phosphatase	[EC:4.1.2.13 3.1.3.11]
K01625	0.000637522	0.000669491	0.000546016	0.000625877	0.000760593	0.000748888	0.000617676	0.000711786	0.867784	0.174476	no	K01625	eda	2-dehydro-3-deoxyphosphogluconate aldolase / (4S)-4-hydroxy-2-oxoglutarate aldolase	[EC:4.1.2.14 4.1.3.42]
K01630	8.74437e-06	8.85324e-06	5.5587e-06	9.53515e-06	9.72828e-06	8.63696e-06	7.71877e-06	9.30013e-06	0.829963	0.278138	no	K01630	garL	2-dehydro-3-deoxyglucarate aldolase	[EC:4.1.2.20]
K01631	8.98954e-07	1.1183e-06	1.26334e-06	8.82884e-07	5.26121e-06	1.4746e-06	1.09353e-06	2.53957e-06	0.430598	0.402326	no	K01631	dgoA	2-dehydro-3-deoxyphosphogalactonate aldolase	[EC:4.1.2.21]
K01635	5.80234e-05	0.000169982	0.00010073	0.000138083	5.21158e-05	0.000234146	0.000109579	0.000141448	0.77469	0.638658	no	K01635	lacD	tagatose 1,6-diphosphate aldolase	[EC:4.1.2.40]
K01641	0.00016222	0.000182843	0.000141663	0.000315101	8.15984e-05	0.000341581	0.000162242	0.000246094	0.659269	0.417198	no	K01641	HMGCS	hydroxymethylglutaryl-CoA synthase	[EC:2.3.3.10]
K01657	0.000595026	0.000731464	0.000597728	0.000516046	0.000529298	0.000704018	0.000641406	0.000583121	1.09995	0.486407	no	K01657	trpE	anthranilate synthase component I	[EC:4.1.3.27]
K01658	0.000233728	0.000327383	0.000250478	0.000223811	0.000243207	0.000306402	0.00027053	0.000257807	1.04935	0.755652	no	K01658	trpG	anthranilate synthase component II	[EC:4.1.3.27]
K01659	1.22585e-06	1.49107e-05	7.07471e-06	8.82884e-07	3.77219e-06	3.89717e-06	7.73709e-06	2.85075e-06	2.71406	0.342587	no	K01659	prpC	2-methylcitrate synthase	[EC:2.3.3.5]
K01661	8.18048e-05	0.000133171	8.96129e-05	9.83533e-05	0.000102147	7.80487e-05	0.00010153	9.28496e-05	1.09349	0.658308	no	K01661	menB	naphthoate synthase	[EC:4.1.3.36]
K01662	0.0023484	0.00234108	0.00220647	0.00237099	0.00247853	0.00206065	0.00229865	0.00230339	0.997941	0.97427	no	K01662	dxs	1-deoxy-D-xylulose-5-phosphate synthase	[EC:2.2.1.7]
K01664	6.21096e-06	6.05748e-06	1.60023e-06	5.3856e-06	2.97804e-06	8.63696e-06	4.62289e-06	5.66687e-06	0.815775	0.664246	no	K01664	pabA	para-aminobenzoate synthetase component II	[EC:2.6.1.85]
K01665	1.36478e-05	1.80792e-05	1.16227e-05	2.14541e-05	1.74712e-05	2.78068e-05	1.44499e-05	2.2244e-05	0.649608	0.10633	no	K01665	pabB	para-aminobenzoate synthetase component I	[EC:2.6.1.85]
K01666	0.000580316	0.000350868	0.000640008	0.000180726	0.000447501	0.000251736	0.000523731	0.000293321	1.78552	0.12532	no	K01666	mhpE	4-hydroxy 2-oxovalerate aldolase	[EC:4.1.3.39]
K01667	0.000695954	0.000485996	0.000739307	0.000508365	0.000520463	0.00033937	0.000640419	0.000456066	1.40423	0.13777	no	K01667	tnaA	tryptophanase	[EC:4.1.99.1]
K01682	2.28825e-06	2.5721e-05	1.25492e-05	4.23785e-06	2.5909e-05	3.15987e-06	1.35195e-05	1.11022e-05	1.21773	0.82175	no	K01682	acnB	aconitate hydratase 2 / 2-methylisocitrate dehydratase	[EC:4.2.1.3 4.2.1.99]
K01684	5.72062e-05	6.11339e-05	4.01742e-05	4.80289e-05	5.74763e-05	6.06694e-05	5.28381e-05	5.53915e-05	0.953902	0.753416	no	K01684	dgoD	galactonate dehydratase	[EC:4.2.1.6]
K01685	0.000456587	0.000556263	0.000484702	0.000477729	0.000523639	0.000469556	0.000499184	0.000490308	1.0181	0.810729	no	K01685	uxaA	altronate hydrolase	[EC:4.2.1.7]
K01686	0.000593964	0.000648989	0.000518391	0.000616607	0.00065914	0.000653144	0.000587114	0.000642964	0.913138	0.275388	no	K01686	uxuA	mannonate dehydratase	[EC:4.2.1.8]
K01687	0.00112574	0.00137179	0.00121137	0.00127232	0.00129466	0.00155255	0.0012363	0.00137318	0.900321	0.303579	no	K01687	ilvD	dihydroxy-acid dehydratase	[EC:4.2.1.9]
K01693	0.000453727	0.000493731	0.000493713	0.000503156	0.000523739	0.000731403	0.00048039	0.000586099	0.81964	0.282495	no	K01693	hisB	imidazoleglycerol-phosphate dehydratase	[EC:4.2.1.19]
K01695	0.00041687	0.000454963	0.000384561	0.000342559	0.000380296	0.000432902	0.000418798	0.000385252	1.08707	0.372311	no	K01695	trpA	tryptophan synthase alpha chain	[EC:4.2.1.20]
K01696	0.000645041	0.000761378	0.000610362	0.000593916	0.000579627	0.000754365	0.00067226	0.000642636	1.0461	0.703698	no	K01696	trpB	tryptophan synthase beta chain	[EC:4.2.1.20]
K01697	0	0	0	1.76577e-07	0	4.42381e-06	0	1.53346e-06	0	0.400082	no	K01697	CBS	cystathionine beta-synthase	[EC:4.2.1.22]
K01699	6.3744e-06	2.60938e-06	5.22181e-06	1.24487e-05	5.36048e-06	8.53164e-06	4.7352e-06	8.78026e-06	0.5393	0.178796	no	K01699	pduC	propanediol dehydratase large subunit	[EC:4.2.1.28]
K01706	4.41305e-06	9.59877e-06	1.36441e-05	3.19604e-05	1.25078e-05	2.62269e-05	9.21863e-06	2.3565e-05	0.3912	0.115	no	K01706	gudD	glucarate dehydratase	[EC:4.2.1.40]
K01708	2.57428e-05	1.45379e-05	2.6867e-05	2.48973e-05	3.18651e-05	3.94983e-05	2.23826e-05	3.20869e-05	0.697561	0.168102	no	K01708	garD	galactarate dehydratase	[EC:4.2.1.42]
K01709	0.000147755	0.000189459	0.000164318	0.000180726	0.000180569	0.000181903	0.000167178	0.000181066	0.923297	0.370544	no	K01709	rfbG	CDP-glucose 4,6-dehydratase	[EC:4.2.1.45]
K01714	0.00154604	0.00159666	0.00166331	0.00153613	0.00171238	0.00167199	0.001602	0.00164017	0.976733	0.58399	no	K01714	dapA	4-hydroxy-tetrahydrodipicolinate synthase	[EC:4.3.3.7]
K01715	0.000432806	0.00035795	0.000485544	0.00036366	0.000484429	0.000333366	0.000425433	0.000393818	1.08028	0.622612	no	K01715	crt	enoyl-CoA hydratase	[EC:4.2.1.17]
K01720	2.28825e-06	1.63086e-05	9.18027e-06	2.11892e-06	4.96341e-06	3.89717e-06	9.25904e-06	3.65983e-06	2.52991	0.299271	no	K01720	prpD	2-methylcitrate dehydratase	[EC:4.2.1.79]
K01729	1.96135e-06	9.3192e-07	5.89559e-07	8.82884e-08	4.96341e-07	8.42631e-07	1.16094e-06	4.75753e-07	2.44022	0.236991	no	K01729	algL	poly(beta-D-mannuronate) lyase	[EC:4.2.2.3]
K01730	1.43015e-05	2.33912e-05	1.01909e-05	2.61334e-05	8.53706e-06	2.62269e-05	1.59612e-05	2.02991e-05	0.786302	0.576689	no	K01730	ogl	oligogalacturonide lyase	[EC:4.2.2.6]
K01733	0.00196732	0.00186897	0.00197367	0.00174829	0.00199549	0.00188749	0.00193665	0.00187709	1.03173	0.509034	no	K01733	thrC	threonine synthase	[EC:4.2.3.1]
K01735	0.00152128	0.00153208	0.00161724	0.00127939	0.00151295	0.00144911	0.00155687	0.00141382	1.10118	0.165359	no	K01735	aroB	3-dehydroquinate synthase	[EC:4.2.3.4]
K01736	0.00171267	0.00180606	0.00184018	0.00152139	0.00170424	0.00166978	0.0017863	0.0016318	1.09468	0.0939819	no	K01736	aroC	chorismate synthase	[EC:4.2.3.5]
K01738	0.00163667	0.00188704	0.0016805	0.00185644	0.00202596	0.00210047	0.00173474	0.00199429	0.869851	0.0703066	no	K01738	cysK	cysteine synthase	[EC:2.5.1.47]
K01739	0.000131819	0.000194771	0.000150001	0.000201386	0.000122695	0.000344004	0.000158864	0.000222695	0.713369	0.431215	no	K01739	metB	cystathionine gamma-synthase	[EC:2.5.1.48]
K01740	0.00176939	0.00195936	0.00180439	0.0017075	0.00199132	0.00194848	0.00184438	0.00188243	0.979785	0.740094	no	K01740	metY	O-acetylhomoserine (thiol)-lyase	[EC:2.5.1.49]
K01744	0.000124628	0.000203718	0.0001436	0.00020889	0.000174017	0.000210236	0.000157315	0.000197715	0.795667	0.228486	no	K01744	aspA	aspartate ammonia-lyase	[EC:4.3.1.1]
K01746	1.57726e-05	6.0668e-05	2.81304e-05	4.31731e-05	7.59401e-05	3.28626e-05	3.4857e-05	5.06586e-05	0.688076	0.444666	no	K01746	E4.3.1.4	formiminotetrahydrofolate cyclodeaminase	[EC:4.3.1.4]
K01753	9.84764e-05	9.98086e-05	7.27684e-05	0.00023882	0.000214618	0.000140509	9.03511e-05	0.000197982	0.45636	0.0578153	no	K01753	dsdA	D-serine dehydratase	[EC:4.3.1.18]
K01758	3.51409e-06	1.67746e-06	6.73781e-07	1.58919e-06	8.33852e-06	1.36927e-06	1.95511e-06	3.76566e-06	0.519194	0.520142	no	K01758	CTH	cystathionine gamma-lyase	[EC:4.4.1.1]
K01760	6.58688e-05	5.51697e-05	4.6154e-05	5.56217e-05	2.53134e-05	6.62518e-05	5.57308e-05	4.90623e-05	1.13592	0.657707	no	K01760	metC	cysteine-S-conjugate beta-lyase	[EC:4.4.1.13]
K01761	0.000531609	0.000327663	0.000543068	0.000250209	0.000309617	0.000178006	0.000467447	0.000245944	1.90062	0.0667081	no	K01761	E4.4.1.11	methionine-gamma-lyase	[EC:4.4.1.11]
K01768	0.00105366	0.000699779	0.000820582	0.000611221	0.000624	0.000612171	0.000858005	0.000615797	1.39332	0.144715	no	K01768	E4.6.1.1	adenylate cyclase	[EC:4.6.1.1]
K01770	0.00069669	0.000735844	0.000714629	0.000657043	0.000731805	0.000696329	0.000715721	0.000695059	1.02973	0.458516	no	K01770	ispF	2-C-methyl-D-erythritol 2,4-cyclodiphosphate synthase	[EC:4.6.1.12]
K01771	5.96579e-06	1.08103e-05	1.34756e-05	6.18019e-06	6.65097e-06	1.21128e-05	1.00839e-05	8.31466e-06	1.21279	0.57641	no	K01771	plc	1-phosphatidylinositol phosphodiesterase	[EC:4.6.1.13]
K01776	0.00100912	0.00119612	0.000913732	0.00121229	0.00110118	0.00120802	0.00103966	0.00117383	0.885696	0.243213	no	K01776	murI	glutamate racemase	[EC:5.1.1.3]
K01777	1.86329e-05	1.37924e-05	1.98766e-05	4.0701e-05	5.09246e-05	2.89654e-05	1.74339e-05	4.0197e-05	0.433713	0.05979	no	K01777	prdF	proline racemase	[EC:5.1.1.4]
K01779	0.000226618	0.000270257	0.000266312	0.000345031	0.000263259	0.000361173	0.000254396	0.000323154	0.787227	0.137493	no	K01779	racD	aspartate racemase	[EC:5.1.1.13]
K01780	1.25854e-05	2.2832e-05	1.10332e-05	1.42144e-05	2.60083e-05	1.30608e-05	1.54835e-05	1.77612e-05	0.871763	0.702857	no	K01780	cntK	histidine racemase	[EC:5.1.1.24]
K01788	4.14336e-05	6.51412e-05	6.04719e-05	6.91299e-05	5.94616e-05	6.22493e-05	5.56822e-05	6.36136e-05	0.87532	0.393927	no	K01788	nanE	N-acylglucosamine-6-phosphate 2-epimerase	[EC:5.1.3.9]
K01791	0.000782662	0.00091207	0.000880127	0.00107968	0.00102385	0.000936584	0.000858286	0.00101337	0.846961	0.0531945	no	K01791	wecB	UDP-N-acetylglucosamine 2-epimerase (non-hydrolysing)	[EC:5.1.3.14]
K01792	6.86474e-06	7.17578e-06	6.56937e-06	2.18072e-05	7.14731e-06	5.58243e-06	6.86996e-06	1.15123e-05	0.596749	0.463808	no	K01792	E5.1.3.15	glucose-6-phosphate 1-epimerase	[EC:5.1.3.15]
K01804	0.000606876	0.000642838	0.000606066	0.000714254	0.000683461	0.000802184	0.000618594	0.0007333	0.843575	0.0715297	no	K01804	araA	L-arabinose isomerase	[EC:5.3.1.4]
K01805	0.000292814	0.000276407	0.000205503	0.000302211	0.000239534	0.000223718	0.000258242	0.000255155	1.0121	0.935742	no	K01805	xylA	xylose isomerase	[EC:5.3.1.5]
K01807	0.000196953	0.000186664	0.000162381	0.00023211	0.000129247	0.000241203	0.000181999	0.000200853	0.906129	0.657428	no	K01807	rpiA	ribose 5-phosphate isomerase A	[EC:5.3.1.6]
K01808	0.000747685	0.000781508	0.000763142	0.00078356	0.000919124	0.000774483	0.000764112	0.000825722	0.925386	0.317371	no	K01808	rpiB	ribose 5-phosphate isomerase B	[EC:5.3.1.6]
K01812	0.000738859	0.00079325	0.000691552	0.000715225	0.000822734	0.000780171	0.00074122	0.00077271	0.959248	0.503783	no	K01812	uxaC	glucuronate isomerase	[EC:5.3.1.12]
K01813	0.00034005	0.00038218	0.000299327	0.000356774	0.00040422	0.000426792	0.000340519	0.000395929	0.860052	0.155817	no	K01813	rhaA	L-rhamnose isomerase	[EC:5.3.1.14]
K01814	0.000598867	0.000733607	0.000674708	0.000702953	0.000705399	0.000880128	0.000669061	0.000762827	0.877081	0.263635	no	K01814	hisA	phosphoribosylformimino-5-aminoimidazole carboxamide ribotide isomerase	[EC:5.3.1.16]
K01815	0.000258163	0.000308093	0.000253089	0.000252946	0.000271995	0.000286389	0.000273115	0.000270443	1.00988	0.902118	no	K01815	kduI	4-deoxy-L-threo-5-hexosulose-uronate ketol-isomerase	[EC:5.3.1.17]
K01817	0.000237978	0.000341549	0.000265807	0.000240145	0.000280234	0.000320937	0.000281778	0.000280439	1.00478	0.974207	no	K01817	trpF	phosphoribosylanthranilate isomerase	[EC:5.3.1.24]
K01820	0	0	0	0	2.4817e-06	1.68526e-06	0	1.38899e-06	0	0.198021	no	K01820	rhaA	L-rhamnose isomerase / sugar isomerase	[EC:5.3.1.14 5.3.1.-]
K01838	0.00010575	7.04531e-05	7.52109e-05	0.000189732	0.00010443	0.000151042	8.38046e-05	0.000148401	0.564716	0.103789	no	K01838	pgmB	beta-phosphoglucomutase	[EC:5.4.2.6]
K01841	8.67082e-05	0.000107357	9.03709e-05	9.3674e-05	9.9566e-05	0.000137981	9.48121e-05	0.000110407	0.858751	0.38726	no	K01841	pepM	phosphoenolpyruvate phosphomutase	[EC:5.4.2.9]
K01843	0.000625917	0.000394948	0.000616005	0.00034662	0.000464972	0.000255528	0.000545623	0.000355707	1.53391	0.124391	no	K01843	kamA	lysine 2,3-aminomutase	[EC:5.4.3.2]
K01844	0.000642425	0.000403335	0.000695342	0.000325255	0.000431816	0.000198124	0.000580368	0.000318398	1.82277	0.0852252	no	K01844	kamD	beta-lysine 5,6-aminomutase alpha subunit	[EC:5.4.3.3]
K01845	0.000477835	0.000643211	0.000495819	0.00044206	0.000548457	0.000547499	0.000538955	0.000512672	1.05127	0.701558	no	K01845	hemL	glutamate-1-semialdehyde 2,1-aminomutase	[EC:5.4.3.8]
K01854	0.000493771	0.000606959	0.000571704	0.000682205	0.000569601	0.000713287	0.000557478	0.000655031	0.851071	0.15554	no	K01854	glf	UDP-galactopyranose mutase	[EC:5.4.99.9]
K01856	1.63446e-07	3.72768e-07	8.42227e-08	4.41442e-07	9.92681e-08	6.31973e-07	2.06812e-07	3.90894e-07	0.529074	0.374611	no	K01856	catB	muconate cycloisomerase	[EC:5.5.1.1]
K01857	9.12847e-05	6.24386e-06	1.22965e-05	0.000166777	2.23353e-05	6.97277e-05	3.66084e-05	8.628e-05	0.424297	0.390333	no	K01857	pcaB	3-carboxy-cis,cis-muconate cycloisomerase	[EC:5.5.1.2]
K01878	0.000143097	0.00019766	0.000129787	0.00024862	8.27896e-05	0.000279648	0.000156848	0.000203686	0.770049	0.53094	no	K01878	glyQ	glycyl-tRNA synthetase alpha chain	[EC:6.1.1.14]
K01879	0.000281536	0.000424769	0.000278946	0.000511808	0.000163098	0.000617648	0.000328417	0.000430851	0.762251	0.541674	no	K01879	glyS	glycyl-tRNA synthetase beta chain	[EC:6.1.1.14]
K01884	5.39373e-06	5.21875e-06	1.51601e-06	3.17838e-06	9.13267e-06	1.27448e-05	4.04283e-06	8.35195e-06	0.484058	0.260516	no	K01884	cysS1	cysteinyl-tRNA synthetase, unknown class	[EC:6.1.1.16]
K01899	1.14412e-06	0	6.14826e-06	5.29731e-07	0	0	2.43079e-06	1.76577e-07	13.7662	0.354723	no	K01899	LSC1	succinyl-CoA synthetase alpha subunit	[EC:6.2.1.4 6.2.1.5]
K01902	6.6114e-05	6.61663e-05	4.8428e-05	6.37443e-05	6.68075e-05	5.11898e-05	6.02361e-05	6.05805e-05	0.994315	0.966096	no	K01902	sucD	succinyl-CoA synthetase alpha subunit	[EC:6.2.1.5]
K01903	0.000102317	8.62958e-05	5.54185e-05	5.14722e-05	6.7006e-05	6.07747e-05	8.13439e-05	5.9751e-05	1.36138	0.253119	no	K01903	sucC	succinyl-CoA synthetase beta subunit	[EC:6.2.1.5]
K01905	7.19163e-06	6.52344e-06	2.20663e-05	8.65227e-06	2.68024e-06	9.4796e-07	1.19271e-05	4.09349e-06	2.91369	0.260985	no	K01905	acdA	acetate---CoA ligase (ADP-forming) subunit alpha	[EC:6.2.1.13]
K01906	7.60842e-05	9.63605e-05	5.5587e-05	4.1319e-05	4.16926e-05	6.2144e-05	7.60106e-05	4.83852e-05	1.57095	0.129466	no	K01906	bioW	6-carboxyhexanoate--CoA ligase	[EC:6.2.1.14]
K01911	0.000105668	0.000181911	0.000149158	0.000111243	0.000118725	0.00010733	0.000145579	0.000112433	1.29481	0.270823	no	K01911	menE	o-succinylbenzoate---CoA ligase	[EC:6.2.1.26]
K01912	0.00166356	0.00150011	0.00161851	0.00116735	0.00150868	0.00107952	0.00159406	0.00125185	1.27336	0.106938	no	K01912	paaK	phenylacetate-CoA ligase	[EC:6.2.1.30]
K01914	0.00100732	0.00107814	0.000985658	0.00110555	0.00107646	0.00127616	0.00102371	0.00115273	0.888074	0.162631	no	K01914	asnA	aspartate--ammonia ligase	[EC:6.3.1.1]
K01916	0.000441795	0.000579188	0.000440316	0.000691034	0.000531283	0.000634922	0.0004871	0.00061908	0.786813	0.114763	no	K01916	nadE	NAD+ synthase	[EC:6.3.1.5]
K01919	0.000232339	0.000429988	0.000312213	0.000407628	0.000196352	0.000714551	0.000324847	0.00043951	0.739111	0.535533	no	K01919	gshA	glutamate--cysteine ligase	[EC:6.3.2.2]
K01920	1.71619e-06	8.48047e-06	3.95847e-06	3.26667e-06	2.4817e-06	3.05454e-06	4.71837e-06	2.9343e-06	1.608	0.464892	no	K01920	gshB	glutathione synthase	[EC:6.3.2.3]
K01921	0.00178426	0.00178174	0.00174231	0.00184973	0.00186535	0.00167283	0.00176944	0.00179597	0.985226	0.712246	no	K01921	ddl	D-alanine-D-alanine ligase	[EC:6.3.2.4]
K01923	0.00115115	0.00127347	0.00123883	0.00143098	0.00134707	0.00161606	0.00122115	0.0014647	0.833719	0.0740983	no	K01923	purC	phosphoribosylaminoimidazole-succinocarboxamide synthase	[EC:6.3.2.6]
K01924	0.00228931	0.00221676	0.0022741	0.00214815	0.00219422	0.00201589	0.00226005	0.00211942	1.06636	0.103975	no	K01924	murC	UDP-N-acetylmuramate--alanine ligase	[EC:6.3.2.8]
K01925	0.00140237	0.0016358	0.00138193	0.00176268	0.00162035	0.00163281	0.00147336	0.00167195	0.881227	0.119165	no	K01925	murD	UDP-N-acetylmuramoylalanine--D-glutamate ligase	[EC:6.3.2.9]
K01928	0.00213665	0.00213307	0.00204333	0.00216245	0.00225567	0.00184726	0.00210435	0.00208846	1.00761	0.910948	no	K01928	murE	UDP-N-acetylmuramoyl-L-alanyl-D-glutamate--2,6-diaminopimelate ligase	[EC:6.3.2.13]
K01929	0.00211532	0.00199589	0.00212132	0.00206877	0.00206021	0.0018897	0.00207751	0.00200623	1.03553	0.379498	no	K01929	murF	UDP-N-acetylmuramoyl-tripeptide--D-alanyl-D-alanine ligase	[EC:6.3.2.10]
K01933	0.00159442	0.0015482	0.00166247	0.00153772	0.00146847	0.0016484	0.0016017	0.00155153	1.03233	0.471632	no	K01933	purM	phosphoribosylformylglycinamidine cyclo-ligase	[EC:6.3.3.1]
K01934	0.000718428	0.000792877	0.000747982	0.000608043	0.000645144	0.000749941	0.000753096	0.000667709	1.12788	0.172117	no	K01934	MTHFS	5-formyltetrahydrofolate cyclo-ligase	[EC:6.3.3.2]
K01935	8.17231e-05	0.000125902	7.39475e-05	8.2638e-05	9.50989e-05	8.06819e-05	9.38577e-05	8.61396e-05	1.0896	0.685564	no	K01935	bioD	dethiobiotin synthetase	[EC:6.3.3.3]
K01938	0.00154628	0.0016755	0.00149099	0.00202348	0.00165778	0.00185431	0.00157093	0.00184519	0.851362	0.104508	no	K01938	fhs	formate--tetrahydrofolate ligase	[EC:6.3.4.3]
K01945	0.00191257	0.00179497	0.00196702	0.0017814	0.00168369	0.00188644	0.00189152	0.00178384	1.06036	0.238347	no	K01945	purD	phosphoribosylamine---glycine ligase	[EC:6.3.4.13]
K01959	1.47919e-05	3.18717e-05	3.41102e-05	3.99947e-05	2.3328e-05	2.2751e-05	2.69246e-05	2.86912e-05	0.938425	0.842243	no	K01959	pycA	pyruvate carboxylase subunit A	[EC:6.4.1.1]
K01961	0.00038655	0.000602393	0.000415555	0.000448505	0.000415636	0.000632605	0.000468166	0.000498915	0.938368	0.763744	no	K01961	accC	acetyl-CoA carboxylase, biotin carboxylase subunit	[EC:6.4.1.2 6.3.4.14]
K01962	0.000321989	0.000378732	0.000341523	0.000351918	0.000368682	0.000527803	0.000347415	0.000416134	0.834862	0.345115	no	K01962	accA	acetyl-CoA carboxylase carboxyl transferase subunit alpha	[EC:6.4.1.2 2.1.3.15]
K01963	0.000308668	0.000443873	0.000348682	0.000419017	0.000356373	0.000567196	0.000367075	0.000447528	0.820226	0.34928	no	K01963	accD	acetyl-CoA carboxylase carboxyl transferase subunit beta	[EC:6.4.1.2 2.1.3.15]
K01968	4.49477e-06	1.62154e-05	3.94162e-05	1.41262e-05	4.02036e-05	3.19146e-05	2.00421e-05	2.87481e-05	0.697163	0.537212	no	K01968	E6.4.1.4A	3-methylcrotonyl-CoA carboxylase alpha subunit	[EC:6.4.1.4]
K01969	6.12923e-06	1.35128e-05	4.90176e-05	2.26901e-05	4.27846e-05	3.44425e-05	2.28866e-05	3.33057e-05	0.687165	0.527727	no	K01969	E6.4.1.4B	3-methylcrotonyl-CoA carboxylase beta subunit	[EC:6.4.1.4]
K01971	5.47545e-06	5.87109e-06	2.52668e-06	3.88469e-06	1.33019e-05	6.00374e-06	4.62441e-06	7.73012e-06	0.598232	0.394476	no	K01971	ligD	bifunctional non-homologous end joining protein LigD	[EC:6.5.1.1]
K01995	0.000744743	0.00103592	0.000895877	0.00090222	0.00111061	0.0011997	0.000892181	0.00107084	0.833158	0.216508	no	K01995	livG	branched-chain amino acid transport system ATP-binding protein	-
K01996	0.000693666	0.00087265	0.000810391	0.000747803	0.000977295	0.00113134	0.000792235	0.000952145	0.832053	0.289379	no	K01996	livF	branched-chain amino acid transport system ATP-binding protein	-
K01997	0.000728071	0.000997341	0.000864041	0.000871407	0.00110992	0.00121992	0.000863151	0.00106708	0.80889	0.194109	no	K01997	livH	branched-chain amino acid transport system permease protein	-
K01998	0.00082524	0.0011102	0.000956349	0.000997218	0.00121633	0.00131356	0.000963928	0.0011757	0.819874	0.165657	no	K01998	livM	branched-chain amino acid transport system permease protein	-
K01999	0.000712626	0.000993333	0.000916427	0.000846775	0.00107428	0.00120875	0.000874129	0.00104327	0.837874	0.281184	no	K01999	livK	branched-chain amino acid transport system substrate-binding protein	-
K02000	1.79791e-06	1.14626e-05	5.72714e-06	7.06308e-06	2.77951e-06	9.69025e-06	6.32922e-06	6.51095e-06	0.972089	0.960808	no	K02000	proV	glycine betaine/proline transport system ATP-binding protein	[EC:7.6.2.9]
K02001	4.00443e-06	1.34196e-05	6.48515e-06	8.65227e-06	3.27585e-06	1.14808e-05	7.96974e-06	7.80299e-06	1.02137	0.96631	no	K02001	proW	glycine betaine/proline transport system permease protein	-
K02002	4.08616e-07	0	0	9.71173e-07	0	4.21315e-07	1.36205e-07	4.64163e-07	0.293443	0.373598	no	K02002	proX	glycine betaine/proline transport system substrate-binding protein	-
K02006	0.000247131	0.000304179	0.000283915	0.00028579	0.000242214	0.000447332	0.000278408	0.000325112	0.856345	0.536443	no	K02006	cbiO	cobalt/nickel transport system ATP-binding protein	-
K02007	0.000304419	0.000414332	0.000365948	0.000419988	0.000380197	0.000642295	0.000361566	0.000480827	0.751967	0.279227	no	K02007	cbiM	cobalt/nickel transport system permease protein	-
K02008	0.000198669	0.000282372	0.000254437	0.000269191	0.000208265	0.000368967	0.000245159	0.000282141	0.868924	0.534497	no	K02008	cbiQ	cobalt/nickel transport system permease protein	-
K02009	4.84618e-05	5.06964e-05	4.75858e-05	4.68812e-05	4.58619e-05	5.65616e-05	4.89147e-05	4.97682e-05	0.98285	0.829016	no	K02009	cbiN	cobalt/nickel transport protein	-
K02017	0.000122421	0.000175853	0.000197586	0.000182051	0.000219978	0.000242256	0.000165287	0.000214762	0.769629	0.16061	no	K02017	modC	molybdate transport system ATP-binding protein	[EC:7.3.2.5]
K02018	0.000121522	0.000168584	0.000196155	0.000157948	0.000180469	0.000265323	0.000162087	0.000201247	0.805414	0.382971	no	K02018	modB	molybdate transport system permease protein	-
K02020	0.000117109	0.000212664	0.000200955	0.000183728	0.000222261	0.000291024	0.00017691	0.000232338	0.761433	0.271474	no	K02020	modA	molybdate transport system substrate-binding protein	-
K02031	0.000766726	0.000801078	0.00075253	0.000970378	0.000878225	0.00112386	0.000773445	0.000990821	0.78061	0.0882377	no	K02031	ddpD	peptide/nickel transport system ATP-binding protein	-
K02033	0.00125919	0.00105316	0.00134512	0.00107509	0.00118993	0.0013025	0.00121916	0.00118917	1.02522	0.79724	no	K02033	ABC.PE.P	peptide/nickel transport system permease protein	-
K02034	0.000941696	0.000767063	0.00102137	0.00093365	0.000977692	0.00098651	0.000910042	0.000965951	0.942121	0.536839	no	K02034	ABC.PE.P1	peptide/nickel transport system permease protein	-
K02035	0.0014568	0.00113517	0.00140677	0.0014723	0.00105026	0.00126626	0.00133291	0.00126294	1.05541	0.680793	no	K02035	ABC.PE.S	peptide/nickel transport system substrate-binding protein	-
K02036	0.00108741	0.00113685	0.00115082	0.00119198	0.00105621	0.00137338	0.00112503	0.00120719	0.931935	0.467216	no	K02036	pstB	phosphate transport system ATP-binding protein	[EC:7.3.2.1]
K02037	0.0010928	0.0011265	0.00123395	0.00116373	0.00112441	0.00130808	0.00115108	0.00119874	0.960245	0.536965	no	K02037	pstC	phosphate transport system permease protein	-
K02038	0.00110408	0.00113415	0.00113844	0.00115075	0.00117146	0.0013026	0.00112555	0.00120827	0.931541	0.220086	no	K02038	pstA	phosphate transport system permease protein	-
K02040	0.00120656	0.00131624	0.00125441	0.001216	0.00130518	0.001352	0.00125907	0.00129106	0.975225	0.566045	no	K02040	pstS	phosphate transport system substrate-binding protein	-
K02041	0.000150943	0.000121243	0.000101825	0.000223546	0.000124879	0.00017611	0.00012467	0.000174845	0.713032	0.215118	no	K02041	phnC	phosphonate transport system ATP-binding protein	[EC:7.3.2.2]
K02042	0.000261841	0.000209682	0.000165666	0.00042043	0.000236457	0.000304822	0.000212396	0.000320569	0.66256	0.171511	no	K02042	phnE	phosphonate transport system permease protein	-
K02044	0.000223186	0.00013606	0.000115554	0.000365956	0.00013977	0.000212975	0.000158267	0.000239567	0.660637	0.355998	no	K02044	phnD	phosphonate transport system substrate-binding protein	-
K02045	1.30757e-05	7.08259e-06	7.24315e-06	1.01532e-05	2.5909e-05	2.38043e-05	9.13381e-06	1.99555e-05	0.457709	0.147744	no	K02045	cysA	sulfate/thiosulfate transport system ATP-binding protein	[EC:7.3.2.3]
K02046	6.29268e-06	6.89621e-06	1.12858e-05	8.65227e-06	3.08724e-05	1.65366e-05	8.15824e-06	1.86871e-05	0.436571	0.24338	no	K02046	cysU	sulfate/thiosulfate transport system permease protein	-
K02047	1.27488e-05	4.84598e-06	5.72714e-06	9.182e-06	3.36519e-05	1.96965e-05	7.77398e-06	2.08435e-05	0.37297	0.198813	no	K02047	cysW	sulfate/thiosulfate transport system permease protein	-
K02048	0	0	0	0	9.92681e-08	2.84388e-06	0	9.81049e-07	0	0.40286	no	K02048	cysP	sulfate/thiosulfate transport system substrate-binding protein	-
K02052	0.000101092	8.41524e-05	0.000103425	8.22848e-05	9.46025e-05	7.32035e-05	9.62231e-05	8.33636e-05	1.15426	0.212596	no	K02052	ABC.SP.A	putative spermidine/putrescine transport system ATP-binding protein	-
K02053	2.46804e-05	3.94202e-05	3.8574e-05	3.86703e-05	5.71785e-05	4.45541e-05	3.42249e-05	4.6801e-05	0.731285	0.159322	no	K02053	ABC.SP.P	putative spermidine/putrescine transport system permease protein	-
K02054	3.39151e-05	3.21512e-05	4.20271e-05	3.84055e-05	5.49946e-05	4.46594e-05	3.60311e-05	4.60198e-05	0.782949	0.168639	no	K02054	ABC.SP.P1	putative spermidine/putrescine transport system permease protein	-
K02055	2.8031e-05	5.41445e-05	5.60081e-05	3.02829e-05	6.74031e-05	5.09792e-05	4.60612e-05	4.95551e-05	0.929496	0.815971	no	K02055	ABC.SP.S	putative spermidine/putrescine transport system substrate-binding protein	-
K02062	8.21317e-05	4.77143e-05	6.97364e-05	4.76758e-05	6.33331e-05	5.14005e-05	6.65275e-05	5.41364e-05	1.22889	0.350378	no	K02062	thiQ	thiamine transport system ATP-binding protein	[EC:7.6.2.15]
K02063	0.000116701	5.93633e-05	7.03259e-05	6.01244e-05	6.00572e-05	6.10907e-05	8.213e-05	6.04241e-05	1.35922	0.342159	no	K02063	thiP	thiamine transport system permease protein	-
K02071	0.000622975	0.0007118	0.000632597	0.000733412	0.000720687	0.000936373	0.000655791	0.000796824	0.823006	0.170606	no	K02071	metN	D-methionine transport system ATP-binding protein	-
K02072	0.000468927	0.000521782	0.00049405	0.000566635	0.000572876	0.000713919	0.00049492	0.00061781	0.801087	0.114226	no	K02072	metI	D-methionine transport system permease protein	-
K02073	0.000549833	0.0006639	0.000590991	0.000663576	0.000597892	0.000846844	0.000601574	0.000702771	0.856004	0.309657	no	K02073	metQ	D-methionine transport system substrate-binding protein	-
K02078	0.000934504	0.000922135	0.000876421	0.00080369	0.000915947	0.000848424	0.00091102	0.00085602	1.06425	0.232585	no	K02078	acpP	acyl carrier protein	-
K02082	1.78974e-05	2.88895e-05	1.95397e-05	3.46974e-05	1.29049e-05	1.72739e-05	2.21088e-05	2.16254e-05	1.02236	0.952579	no	K02082	agaS	D-galactosamine 6-phosphate deaminase/isomerase	[EC:3.5.99.-]
K02083	1.17681e-05	2.18069e-05	2.13083e-05	1.38613e-05	1.86624e-05	2.62269e-05	1.82945e-05	1.95835e-05	0.934176	0.804065	no	K02083	allC	allantoate deiminase	[EC:3.5.3.9]
K02106	0.000637032	0.000324681	0.000694837	0.000114952	0.000309617	0.000106382	0.000552183	0.000176984	3.11997	0.0615884	no	K02106	atoE	short-chain fatty acids transporter	-
K02169	2.32094e-05	4.91122e-05	2.34139e-05	2.65748e-05	5.59872e-05	3.71811e-05	3.19118e-05	3.99144e-05	0.799507	0.546496	no	K02169	bioC	malonyl-CoA O-methyltransferase	[EC:2.1.1.197]
K02172	7.27336e-06	1.05307e-05	1.18754e-05	1.05063e-05	1.78683e-05	1.32714e-05	9.89315e-06	1.3882e-05	0.71266	0.204561	no	K02172	blaR1	bla regulator protein blaR1	-
K02188	0.00027696	0.00028554	0.000299243	0.000279256	0.000244994	0.000379921	0.000287248	0.00030139	0.953075	0.761652	no	K02188	cbiD	cobalt-precorrin-5B (C1)-methyltransferase	[EC:2.1.1.195]
K02189	0.000246068	0.000249848	0.000295032	0.000234229	0.000230699	0.000340317	0.000263649	0.000268415	0.982244	0.911718	no	K02189	cbiG	cobalt-precorrin 5A hydrolase	[EC:3.7.1.12]
K02190	0.000169249	0.000213969	0.000197081	0.00013826	0.000159127	0.000204865	0.000193433	0.000167417	1.15539	0.340729	no	K02190	cbiK	sirohydrochlorin cobaltochelatase	[EC:4.99.1.3]
K02191	1.8306e-05	1.75201e-05	2.44246e-05	2.46325e-05	1.06217e-05	2.3699e-05	2.00835e-05	1.96511e-05	1.02201	0.936996	no	K02191	cbiT	cobalt-precorrin-6B (C15)-methyltransferase	[EC:2.1.1.196]
K02193	7.60025e-06	1.22081e-05	9.18027e-06	1.16541e-05	6.35316e-06	9.69025e-06	9.66289e-06	9.2325e-06	1.04662	0.844492	no	K02193	ccmA	heme exporter protein A	[EC:7.6.2.5]
K02194	9.80677e-06	7.73493e-06	1.17912e-05	1.21838e-05	3.67292e-06	1.19022e-05	9.77763e-06	9.25296e-06	1.0567	0.874625	no	K02194	ccmB	heme exporter protein B	-
K02195	9.39816e-06	5.40513e-06	1.02752e-05	1.0418e-05	5.65828e-06	1.39034e-05	8.35949e-06	9.99324e-06	0.836514	0.599002	no	K02195	ccmC	heme exporter protein C	-
K02196	8.17231e-08	0	0	0	5.95609e-07	7.37302e-07	2.7241e-08	4.44304e-07	0.0613118	0.204662	no	K02196	ccmD	heme exporter protein D	-
K02201	5.72062e-06	8.29409e-06	9.76983e-06	7.06308e-06	2.97804e-06	6.2144e-06	7.92818e-06	5.41851e-06	1.46317	0.217863	no	K02201	E2.7.7.3B	pantetheine-phosphate adenylyltransferase	[EC:2.7.7.3]
K02203	0.000279411	0.000239131	0.000221	0.000214188	0.000244001	0.000289338	0.000246514	0.000249176	0.989318	0.928676	no	K02203	thrH	phosphoserine / homoserine phosphotransferase	[EC:3.1.3.3 2.7.1.39]
K02204	3.35065e-06	4.56641e-06	5.72714e-06	4.14956e-06	7.94145e-07	3.05454e-06	4.54807e-06	2.66608e-06	1.7059	0.201217	no	K02204	thrB2	homoserine kinase type II	[EC:2.7.1.39]
K02224	0.000319374	0.000381621	0.000401574	0.000311393	0.000295124	0.000489779	0.000367523	0.000365432	1.00572	0.977359	no	K02224	cobB-cbiA	cobyrinic acid a,c-diamide synthase	[EC:6.3.5.9 6.3.5.11]
K02230	0.000173825	0.000189366	0.000225464	0.000248797	0.000214221	0.000280596	0.000196218	0.000247871	0.791615	0.10631	no	K02230	cobN	cobaltochelatase CobN	[EC:6.6.1.2]
K02250	9.97022e-06	6.80301e-06	4.04269e-06	3.7964e-06	1.98536e-06	1.05329e-06	6.93864e-06	2.27835e-06	3.04547	0.0953391	no	K02250	comK	competence protein ComK	-
K02291	2.77859e-06	9.78516e-06	5.05336e-06	2.22487e-05	8.93413e-07	1.79059e-06	5.87237e-06	8.3109e-06	0.706587	0.765041	no	K02291	crtB	15-cis-phytoene synthase	[EC:2.5.1.32]
K02297	0	0	0	0	9.92681e-08	1.36927e-06	0	4.89514e-07	0	0.382414	no	K02297	cyoA	cytochrome o ubiquinol oxidase subunit II	[EC:7.1.1.3]
K02302	6.23547e-05	6.44889e-05	6.11457e-05	6.74524e-05	9.78784e-05	0.000106803	6.26631e-05	9.07114e-05	0.690796	0.14182	no	K02302	cysG	uroporphyrin-III C-methyltransferase / precorrin-2 dehydrogenase / sirohydrochlorin ferrochelatase	[EC:2.1.1.107 1.3.1.76 4.99.1.4]
K02303	2.02673e-05	1.79861e-05	2.64459e-05	2.47208e-05	1.86624e-05	2.75962e-05	2.15664e-05	2.36598e-05	0.911523	0.596992	no	K02303	cobA	uroporphyrin-III C-methyltransferase	[EC:2.1.1.107]
K02304	0.000117518	0.000143888	0.000106121	0.000118483	0.00010582	0.000135874	0.000122509	0.000120059	1.02041	0.871671	no	K02304	MET8	precorrin-2 dehydrogenase / sirohydrochlorin ferrochelatase	[EC:1.3.1.76 4.99.1.4]
K02313	0.00224853	0.00216923	0.00219139	0.00230442	0.00221378	0.00214492	0.00220305	0.00222104	0.991901	0.751838	no	K02313	dnaA	chromosomal replication initiator protein	-
K02316	0.00305988	0.00279166	0.00307969	0.00267231	0.0027537	0.0024293	0.00297707	0.00261844	1.13697	0.0562858	no	K02316	dnaG	DNA primase	[EC:2.7.7.101]
K02319	5.28749e-05	4.07249e-05	5.99666e-05	6.72758e-05	4.42736e-05	5.15058e-05	5.11888e-05	5.43517e-05	0.941806	0.738437	no	K02319	pol	DNA polymerase, archaea type	[EC:2.7.7.7]
K02322	3.94723e-05	5.11624e-05	7.90851e-05	7.94596e-05	4.04021e-05	6.45666e-05	5.65733e-05	6.14761e-05	0.920248	0.779338	no	K02322	polC	DNA polymerase II large subunit	[EC:2.7.7.7]
K02323	2.85214e-05	2.17137e-05	3.64684e-05	4.01712e-05	2.08463e-05	2.3067e-05	2.89012e-05	2.80282e-05	1.03115	0.91296	no	K02323	polB	DNA polymerase II small subunit	[EC:2.7.7.7]
K02335	0.00372796	0.00366589	0.00384788	0.00352386	0.0037036	0.00332049	0.00374725	0.00351598	1.06578	0.160068	no	K02335	polA	DNA polymerase I	[EC:2.7.7.7]
K02337	0.00579523	0.00517066	0.00407478	0.00565947	0.00570921	0.00535471	0.00501356	0.00557446	0.89938	0.381079	no	K02337	dnaE	DNA polymerase III subunit alpha	[EC:2.7.7.7]
K02338	0.0017085	0.00182638	0.00160697	0.00190835	0.00181611	0.00174772	0.00171395	0.00182406	0.939633	0.24008	no	K02338	dnaN	DNA polymerase III subunit beta	[EC:2.7.7.7]
K02339	9.80677e-07	4.6596e-07	3.53735e-06	0	9.92681e-07	4.21315e-07	1.66133e-06	4.71332e-07	3.52475	0.336785	no	K02339	holC	DNA polymerase III subunit chi	[EC:2.7.7.7]
K02341	0.000893397	0.00106845	0.000915332	0.00105999	0.000999233	0.00113344	0.000959058	0.00106422	0.901182	0.201376	no	K02341	holB	DNA polymerase III subunit delta'	[EC:2.7.7.7]
K02343	0.00228588	0.00241563	0.00214936	0.00267602	0.0024825	0.00245827	0.00228362	0.00253893	0.899443	0.0694609	no	K02343	dnaX	DNA polymerase III subunit gamma/tau	[EC:2.7.7.7]
K02361	8.62996e-05	0.000142956	0.000111342	8.16668e-05	0.000107706	6.62518e-05	0.000113533	8.52082e-05	1.33242	0.242592	no	K02361	entC	isochorismate synthase	[EC:5.4.4.2]
K02362	0	0	0	0	2.97804e-07	1.57993e-06	0	6.25912e-07	0	0.325698	no	K02362	entD	enterobactin synthetase component D	[EC:6.3.2.14 2.7.8.-]
K02371	0.000315206	0.00049634	0.000409154	0.00043641	0.000421195	0.000573305	0.0004069	0.00047697	0.853094	0.381314	no	K02371	fabK	enoyl-	-
K02372	0.000403631	0.000419084	0.000417155	0.000409305	0.000414345	0.000547394	0.00041329	0.000457015	0.904325	0.435768	no	K02372	fabZ	3-hydroxyacyl-	-
K02386	4.16788e-06	6.61663e-06	5.5587e-06	1.05946e-06	1.23093e-05	2.21191e-06	5.44774e-06	5.19354e-06	1.04894	0.950307	no	K02386	flgA	flagellar basal body P-ring formation protein FlgA	-
K02387	8.69534e-05	6.28114e-05	9.31503e-05	7.73407e-05	9.67864e-05	8.59483e-05	8.09717e-05	8.66918e-05	0.934018	0.630868	no	K02387	flgB	flagellar basal-body rod protein FlgB	-
K02388	0.000116047	9.11418e-05	0.00011429	9.46452e-05	0.00011803	0.000111017	0.00010716	0.000107897	0.993164	0.94794	no	K02388	flgC	flagellar basal-body rod protein FlgC	-
K02389	0.000139665	8.84392e-05	0.000129366	0.000114422	0.00015059	0.000148514	0.000119157	0.000137842	0.864445	0.397267	no	K02389	flgD	flagellar basal-body rod modification protein FlgD	-
K02390	0.00030826	0.000223102	0.00033588	0.000280492	0.000333442	0.000322412	0.00028908	0.000312115	0.926198	0.585168	no	K02390	flgE	flagellar hook protein FlgE	-
K02392	0.000369307	0.000267741	0.000389193	0.000333642	0.000378907	0.000394246	0.00034208	0.000368931	0.927219	0.567801	no	K02392	flgG	flagellar basal-body rod protein FlgG	-
K02393	4.41305e-06	1.56563e-05	1.11174e-05	1.5009e-06	8.43779e-06	6.63572e-06	1.03956e-05	5.5248e-06	1.88162	0.287922	no	K02393	flgH	flagellar L-ring protein FlgH	-
K02394	5.96579e-06	1.91044e-05	1.15385e-05	5.20902e-06	1.71734e-05	9.69025e-06	1.22029e-05	1.06909e-05	1.14143	0.784373	no	K02394	flgI	flagellar P-ring protein FlgI	-
K02395	7.83725e-05	5.60084e-05	6.77993e-05	5.1737e-05	8.39809e-05	4.88726e-05	6.73934e-05	6.15302e-05	1.09529	0.68039	no	K02395	flgJ	peptidoglycan hydrolase FlgJ	-
K02396	0.000442531	0.000291877	0.000455224	0.000447358	0.000518875	0.000475033	0.000396544	0.000480422	0.825408	0.246678	no	K02396	flgK	flagellar hook-associated protein 1	-
K02397	0.00023667	0.000177903	0.00024871	0.000198119	0.000247575	0.000255317	0.000221094	0.00023367	0.946181	0.680322	no	K02397	flgL	flagellar hook-associated protein 3 FlgL	-
K02398	7.68197e-05	4.89258e-05	6.40935e-05	5.53569e-05	7.38555e-05	7.0781e-05	6.32797e-05	6.66644e-05	0.949227	0.751098	no	K02398	flgM	negative regulator of flagellin synthesis FlgM	-
K02399	0	0	0	1.76577e-07	0	5.26644e-07	0	2.34407e-07	0	0.269063	no	K02399	flgN	flagellar biosynthesis protein FlgN	-
K02400	0.000436974	0.00030772	0.000447812	0.000372577	0.000429335	0.000414258	0.000397502	0.00040539	0.980542	0.881799	no	K02400	flhA	flagellar biosynthesis protein FlhA	-
K02401	0.000234545	0.000154512	0.000234139	0.000213923	0.000257402	0.000225509	0.000207732	0.000232278	0.894326	0.469839	no	K02401	flhB	flagellar biosynthesis protein FlhB	-
K02407	0.000435339	0.000243324	0.000388098	0.000329316	0.000352005	0.000361699	0.000355587	0.000347673	1.02276	0.904291	no	K02407	fliD	flagellar hook-associated protein 2	-
K02408	7.56756e-05	6.24386e-05	7.5632e-05	6.81587e-05	8.55691e-05	7.48888e-05	7.12487e-05	7.62055e-05	0.934955	0.502156	no	K02408	fliE	flagellar hook-basal body complex protein FliE	-
K02409	0.000317494	0.000260472	0.000367464	0.00030124	0.00034178	0.00033779	0.000315143	0.000326937	0.963927	0.750616	no	K02409	fliF	flagellar M-ring protein FliF	-
K02410	0.000389738	0.000260378	0.000376728	0.000257891	0.000333541	0.000319673	0.000342281	0.000303702	1.12703	0.471169	no	K02410	fliG	flagellar motor switch protein FliG	-
K02411	0.000137213	9.69197e-05	0.000115132	7.43389e-05	8.87457e-05	8.46844e-05	0.000116422	8.25897e-05	1.40964	0.0870133	no	K02411	fliH	flagellar assembly protein FliH	-
K02412	0.000318557	0.000215553	0.000305476	0.000261952	0.000307731	0.000293235	0.000279862	0.00028764	0.97296	0.840361	no	K02412	fliI	flagellum-specific ATP synthase	[EC:7.4.2.8]
K02414	2.11663e-05	6.52344e-06	2.66986e-05	5.91533e-06	7.94145e-06	1.14808e-05	1.81294e-05	8.44587e-06	2.14654	0.244972	no	K02414	fliK	flagellar hook-length control protein FliK	-
K02416	0.000210764	0.000143609	0.000205335	0.000154063	0.000220177	0.00021466	0.000186569	0.0001963	0.950429	0.763474	no	K02416	fliM	flagellar motor switch protein FliM	-
K02417	0.000283171	0.000214062	0.00028004	0.000233435	0.00028083	0.000275856	0.000259091	0.000263373	0.98374	0.883113	no	K02417	fliN	flagellar motor switch protein FliN	-
K02419	0.000186819	0.000143795	0.000193375	0.000174899	0.000209158	0.000208551	0.000174663	0.000197536	0.884209	0.305828	no	K02419	fliP	flagellar biosynthesis protein FliP	-
K02420	5.81051e-05	5.22807e-05	6.33355e-05	5.13839e-05	6.47228e-05	6.87797e-05	5.79071e-05	6.16288e-05	0.939611	0.5841	no	K02420	fliQ	flagellar biosynthesis protein FliQ	-
K02421	0.000191722	0.000135315	0.000185206	0.0001568	0.000176499	0.000185379	0.000170748	0.000172893	0.987594	0.920556	no	K02421	fliR	flagellar biosynthesis protein FliR	-
K02422	0.00011809	9.3192e-05	0.0001436	0.000116982	0.000158531	0.000139877	0.000118294	0.000138463	0.854333	0.347362	no	K02422	fliS	flagellar secretion chaperone FliS	-
K02439	0	1.86384e-07	0	0	3.57365e-06	1.05329e-07	6.2128e-08	1.22633e-06	0.0506618	0.425936	no	K02439	glpE	thiosulfate sulfurtransferase	[EC:2.8.1.1]
K02446	1.89598e-05	1.74269e-05	1.4739e-05	2.06595e-05	1.04232e-05	1.80112e-05	1.70419e-05	1.63646e-05	1.04139	0.852503	no	K02446	glpX	fructose-1,6-bisphosphatase II	[EC:3.1.3.11]
K02453	6.91378e-05	5.51697e-05	0.000118501	0.000109654	5.08253e-05	3.22306e-05	8.09362e-05	6.42367e-05	1.25997	0.611044	no	K02453	gspD	general secretion pathway protein D	-
K02455	1.79791e-06	2.00363e-05	5.30603e-06	7.59281e-06	6.65097e-06	2.42256e-06	9.04674e-06	5.55545e-06	1.62845	0.601327	no	K02455	gspF	general secretion pathway protein F	-
K02456	6.28451e-05	7.64174e-05	6.04719e-05	6.69226e-05	8.39809e-05	5.75095e-05	6.65781e-05	6.9471e-05	0.958358	0.771542	no	K02456	gspG	general secretion pathway protein G	-
K02457	2.1248e-06	4.56641e-06	5.05336e-07	1.14775e-06	1.19122e-06	8.42631e-07	2.39885e-06	1.06053e-06	2.26193	0.374407	no	K02457	gspH	general secretion pathway protein H	-
K02458	0	0	0	0	5.95609e-07	6.31973e-07	0	4.09194e-07	0	0.183861	no	K02458	gspI	general secretion pathway protein I	-
K02472	6.80754e-05	8.46183e-05	0.000112943	6.8247e-05	7.04804e-05	8.87922e-05	8.85454e-05	7.58399e-05	1.16753	0.450349	no	K02472	wecC	UDP-N-acetyl-D-mannosaminuronic acid dehydrogenase	[EC:1.1.1.336]
K02473	0.000292078	0.000173058	0.000349271	0.000117335	0.000220077	9.02668e-05	0.000271469	0.00014256	1.90425	0.124359	no	K02473	wbpP	UDP-N-acetylglucosamine/UDP-N-acetylgalactosamine 4-epimerase	[EC:5.1.3.7 5.1.3.-]
K02474	0.00103159	0.000643118	0.00109843	0.000370635	0.000644945	0.000356854	0.00092438	0.000457478	2.0206	0.0605265	no	K02474	wbpO	UDP-N-acetyl-D-glucosamine/UDP-N-acetyl-D-galactosamine dehydrogenase	[EC:1.1.1.136 1.1.1.-]
K02488	3.25258e-05	4.28683e-05	3.15835e-05	2.27784e-05	3.89131e-05	3.63384e-05	3.56592e-05	3.26767e-05	1.09127	0.656615	no	K02488	pleD	two-component system, cell cycle response regulator	[EC:2.7.7.65]
K02492	0.000245415	0.000309957	0.00021561	0.000213305	0.000225934	0.000236358	0.000256994	0.000225199	1.14118	0.37215	no	K02492	hemA	glutamyl-tRNA reductase	[EC:1.2.1.70]
K02496	2.96655e-05	3.39219e-05	3.41102e-05	2.28667e-05	3.1468e-05	6.73051e-05	3.25659e-05	4.05466e-05	0.803171	0.617617	no	K02496	hemX	uroporphyrin-III C-methyltransferase	[EC:2.1.1.107]
K02500	0.000737469	0.000815337	0.000740402	0.000749304	0.000761287	0.000906776	0.000764403	0.000805789	0.948638	0.5188	no	K02500	hisF	imidazole glycerol-phosphate synthase subunit HisF	[EC:4.3.2.10]
K02501	0.00057623	0.000680115	0.000643967	0.000637178	0.000662416	0.000781224	0.000633437	0.000693606	0.913252	0.333859	no	K02501	hisH	imidazole glycerol-phosphate synthase subunit HisH	[EC:4.3.2.10]
K02502	0.000337108	0.000453845	0.000430546	0.000456716	0.000525526	0.000725505	0.000407166	0.000569249	0.71527	0.171406	no	K02502	hisZ	ATP phosphoribosyltransferase regulatory subunit	-
K02509	1.38112e-05	9.3192e-06	1.3981e-05	2.44559e-05	3.37512e-06	2.86494e-05	1.23705e-05	1.88268e-05	0.657066	0.49759	no	K02509	hpaH	2-oxo-hept-3-ene-1,7-dioate hydratase	[EC:4.2.1.-]
K02523	0.00061938	0.000699406	0.000569093	0.000618725	0.000593624	0.000539916	0.000629293	0.000584088	1.07739	0.377977	no	K02523	ispB	octaprenyl-diphosphate synthase	[EC:2.5.1.90]
K02535	6.62775e-05	0.000106612	4.98598e-05	4.24667e-05	5.79726e-05	4.85566e-05	7.42496e-05	4.96653e-05	1.495	0.279643	no	K02535	lpxC	UDP-3-O-	-
K02548	0.000412702	0.000539116	0.00048327	0.000577848	0.000453457	0.000489147	0.000478362	0.000506817	0.943856	0.613412	no	K02548	menA	1,4-dihydroxy-2-naphthoate polyprenyltransferase	[EC:2.5.1.74]
K02549	6.45613e-06	1.25809e-05	1.50759e-05	2.45442e-05	1.09195e-05	1.91698e-05	1.1371e-05	1.82112e-05	0.624395	0.232103	no	K02549	menC	o-succinylbenzoate synthase	[EC:4.2.1.113]
K02551	0.000188617	0.000294393	0.000210557	0.000226813	0.000210151	0.000140298	0.000231189	0.000192421	1.20148	0.407255	no	K02551	menD	2-succinyl-5-enolpyruvyl-6-hydroxy-3-cyclohexene-1-carboxylate synthase	[EC:2.2.1.9]
K02554	4.08616e-07	8.38728e-07	1.01067e-06	0	4.96341e-07	3.15987e-07	7.52672e-07	2.70776e-07	2.77969	0.107664	no	K02554	mhpD	2-keto-4-pentenoate hydratase	[EC:4.2.1.80]
K02556	0.000186247	0.000128791	0.000179057	0.000166689	0.00019258	0.000185063	0.000164699	0.000181444	0.907711	0.462803	no	K02556	motA	chemotaxis protein MotA	-
K02563	0.00184457	0.00186617	0.00182788	0.00181141	0.00186704	0.00169306	0.00184621	0.0017905	1.03111	0.391536	no	K02563	murG	UDP-N-acetylglucosamine--N-acetylmuramyl-(pentapeptide) pyrophosphoryl-undecaprenol N-acetylglucosamine transferase	[EC:2.4.1.227]
K02566	0.000260452	0.000348631	0.000308592	0.000343795	0.000365505	0.000378236	0.000305892	0.000362512	0.843811	0.144285	no	K02566	nagD	5'-nucleotidase	[EC:3.1.3.5]
K02567	7.7637e-06	3.14057e-05	3.09939e-05	8.12254e-06	2.63061e-05	1.73793e-05	2.33878e-05	1.72693e-05	1.3543	0.555846	no	K02567	napA	nitrate reductase (cytochrome)	[EC:1.9.6.1]
K02568	1.22585e-06	7.36217e-06	5.13758e-06	2.64865e-06	3.47439e-06	2.73855e-06	4.5752e-06	2.95386e-06	1.54889	0.462114	no	K02568	napB	nitrate reductase (cytochrome), electron transfer subunit	-
K02584	0.000175296	0.000205395	0.000146884	0.000139319	0.000148704	0.000126816	0.000175859	0.00013828	1.27176	0.144445	no	K02584	nifA	Nif-specific regulatory protein	-
K02586	4.15153e-05	5.51697e-05	1.95397e-05	2.03063e-05	3.8119e-05	2.47523e-05	3.87416e-05	2.77259e-05	1.39731	0.415244	no	K02586	nifD	nitrogenase molybdenum-iron protein alpha chain	[EC:1.18.6.1]
K02588	2.00222e-05	2.34844e-05	2.95622e-05	7.12488e-05	3.03761e-05	3.24413e-05	2.43562e-05	4.46887e-05	0.54502	0.263377	no	K02588	nifH	nitrogenase iron protein NifH	-
K02591	2.53342e-06	2.51618e-06	1.8529e-06	1.41262e-06	1.00261e-05	2.94921e-06	2.30083e-06	4.79597e-06	0.479743	0.446326	no	K02591	nifK	nitrogenase molybdenum-iron protein beta chain	[EC:1.18.6.1]
K02594	2.23921e-05	1.91975e-05	2.06346e-05	2.74577e-05	4.46707e-06	1.79059e-05	2.07414e-05	1.66102e-05	1.24871	0.599906	no	K02594	nifV	homocitrate synthase NifV	[EC:2.3.3.14]
K02614	0.000150371	0.000175574	0.000169119	0.000136759	0.000148902	0.000136506	0.000165021	0.000140722	1.17267	0.0643625	no	K02614	paaI	acyl-CoA thioesterase	[EC:3.1.2.-]
K02615	1.63446e-07	0	0	0	5.95609e-07	0	5.44821e-08	1.98536e-07	0.274419	0.548169	no	K02615	paaJ	3-oxo-5,6-didehydrosuberyl-CoA/3-oxoadipyl-CoA thiolase	[EC:2.3.1.223 2.3.1.174]
K02619	9.39816e-06	9.03962e-06	6.14826e-06	1.96e-05	5.95609e-06	1.94858e-05	8.19535e-06	1.5014e-05	0.545847	0.268638	no	K02619	pabC	4-amino-4-deoxychorismate lyase	[EC:4.1.3.38]
K02626	1.67532e-05	2.89827e-05	2.20663e-05	1.65982e-05	1.72727e-05	1.57993e-05	2.26008e-05	1.65567e-05	1.36505	0.228667	no	K02626	pdaD	arginine decarboxylase	[EC:4.1.1.19]
K02639	1.38929e-06	0	4.21113e-06	2.20721e-06	2.28317e-06	0	1.86681e-06	1.49679e-06	1.24721	0.813412	no	K02639	petF	ferredoxin	-
K02650	0.000185838	8.77868e-05	9.43294e-05	0.000176665	0.000145031	0.000133557	0.000122652	0.000151751	0.808242	0.464591	no	K02650	pilA	type IV pilus assembly protein PilA	-
K02658	4.90339e-07	1.02511e-06	8.42227e-08	0	0	3.15987e-07	5.33224e-07	1.05329e-07	5.06247	0.252966	no	K02658	pilH	twitching motility two-component system response regulator PilH	-
K02686	0	0	0	0	1.98536e-07	7.37302e-07	0	3.11946e-07	0	0.292389	no	K02686	priB	primosomal replication protein N	-
K02744	8.98954e-06	6.52344e-06	1.05278e-05	1.23604e-05	5.85682e-06	6.9517e-06	8.68027e-06	8.38964e-06	1.03464	0.90791	no	K02744	agaF	N-acetylgalactosamine PTS system EIIA component	[EC:2.7.1.-]
K02745	2.04308e-06	5.40513e-06	5.64292e-06	3.53154e-06	4.56633e-06	5.68776e-06	4.36371e-06	4.59521e-06	0.949622	0.871612	no	K02745	agaV	N-acetylgalactosamine PTS system EIIB component	[EC:2.7.1.-]
K02746	3.84099e-06	5.7779e-06	8.59071e-06	4.591e-06	6.25389e-06	1.12702e-05	6.06987e-06	7.37169e-06	0.823402	0.624723	no	K02746	agaW	N-acetylgalactosamine PTS system EIIC component	-
K02747	2.61514e-06	1.77065e-06	5.81137e-06	2.38379e-06	4.46707e-06	3.89717e-06	3.39905e-06	3.58267e-06	0.948747	0.902585	no	K02747	agaE	N-acetylgalactosamine PTS system EIID component	-
K02753	5.72062e-07	0	0	0	0	3.05454e-06	1.90687e-07	1.01818e-06	0.187283	0.503388	no	K02753	ascF	beta-glucoside (arbutin/salicin/cellobiose) PTS system EIICB component	[EC:2.7.1.-]
K02768	5.05049e-05	6.41161e-05	5.12074e-05	5.75641e-05	5.61858e-05	4.66607e-05	5.52761e-05	5.34702e-05	1.03377	0.764072	no	K02768	fruB	fructose PTS system EIIA component	[EC:2.7.1.202]
K02769	0.000138684	3.13125e-05	3.74791e-05	0.000240939	3.7027e-05	0.000111965	6.91586e-05	0.000129977	0.532084	0.438724	no	K02769	fruAb	fructose PTS system EIIB component	[EC:2.7.1.202]
K02770	9.44719e-05	0.000229811	0.00013703	0.000183905	0.000106515	0.000386136	0.000153771	0.000225518	0.681857	0.496509	no	K02770	fruA	fructose PTS system EIIBC or EIIC component	[EC:2.7.1.202]
K02777	0.000183468	0.000331763	0.00020963	0.000327109	0.000149001	0.000589315	0.000241621	0.000355142	0.68035	0.475427	no	K02777	crr	sugar PTS system EIIA component	[EC:2.7.1.-]
K02779	1.0624e-05	3.72768e-05	1.84448e-05	3.84055e-05	2.58097e-06	4.0025e-06	2.21152e-05	1.49963e-05	1.47471	0.644403	no	K02779	ptsG	glucose PTS system EIICB or EIICBA component	[EC:2.7.1.199]
K02781	3.07279e-05	8.01451e-06	8.42227e-06	4.85586e-05	8.04072e-06	2.05391e-05	1.57216e-05	2.57128e-05	0.611429	0.525572	no	K02781	srlB	glucitol/sorbitol PTS system EIIA component	[EC:2.7.1.198]
K02782	4.82166e-06	2.05022e-06	1.17912e-06	3.0901e-06	1.78683e-06	3.68651e-06	2.68367e-06	2.85448e-06	0.940161	0.89867	no	K02782	srlE	glucitol/sorbitol PTS system EIIB component	[EC:2.7.1.198]
K02783	5.312e-06	4.19364e-06	1.10332e-05	1.19189e-05	2.68024e-06	9.26894e-06	6.84627e-06	7.95604e-06	0.860512	0.765995	no	K02783	srlA	glucitol/sorbitol PTS system EIIC component	-
K02784	6.3744e-06	8.1077e-06	5.39025e-06	8.47569e-06	9.0334e-06	6.00374e-06	6.62412e-06	7.83761e-06	0.845171	0.378819	no	K02784	ptsH	phosphocarrier protein HPr	-
K02786	2.36997e-06	5.49833e-06	4.21113e-06	6.62163e-06	7.94145e-07	1.57993e-06	4.02648e-06	2.99857e-06	1.3428	0.649599	no	K02786	lacF	lactose PTS system EIIA component	[EC:2.7.1.207]
K02788	9.31644e-06	2.20865e-05	2.02977e-05	2.18955e-05	1.98536e-06	4.10782e-06	1.72335e-05	9.32957e-06	1.84719	0.359665	no	K02788	lacE	lactose PTS system EIICB component	[EC:2.7.1.207]
K02791	1.79791e-06	6.52344e-07	6.73781e-07	1.41262e-06	1.78683e-06	1.36927e-06	1.04134e-06	1.52291e-06	0.683788	0.331613	no	K02791	malX	maltose/glucose PTS system EIICB component	[EC:2.7.1.199 2.7.1.208]
K02793	0.00013991	0.000210707	0.000134841	0.000294265	8.59662e-05	0.000325782	0.000161819	0.000235338	0.687604	0.435913	no	K02793	manXa	mannose PTS system EIIA component	[EC:2.7.1.191]
K02794	8.442e-05	4.26819e-05	3.05728e-05	0.000147618	1.82653e-05	6.22493e-05	5.25582e-05	7.60443e-05	0.691153	0.613425	no	K02794	manX	mannose PTS system EIIAB component	[EC:2.7.1.191]
K02795	0.000183714	0.000274078	0.000183184	0.000350152	9.52974e-05	0.000389717	0.000213659	0.000278389	0.767483	0.562789	no	K02795	manY	mannose PTS system EIIC component	-
K02796	0.00018878	0.000261124	0.000181079	0.000383878	0.00010443	0.000412468	0.000210328	0.000300259	0.700488	0.459461	no	K02796	manZ	mannose PTS system EIID component	-
K02798	5.95762e-05	8.13566e-05	5.92085e-05	8.86416e-05	4.19904e-05	7.92073e-05	6.67138e-05	6.99464e-05	0.953784	0.852973	no	K02798	cmtB	mannitol PTS system EIIA component	[EC:2.7.1.197]
K02804	7.51853e-06	2.27388e-05	1.09489e-05	6.44506e-06	6.94877e-06	1.28501e-05	1.37354e-05	8.74798e-06	1.57013	0.401461	no	K02804	nagE	N-acetylglucosamine PTS system EIICBA or EIICB component	[EC:2.7.1.193]
K02806	0.000230541	0.000150785	0.000195228	0.000127489	0.000123589	0.000129554	0.000192185	0.000126877	1.51473	0.104618	no	K02806	ptsN	nitrogen PTS system EIIA component	[EC:2.7.1.-]
K02823	0.00112631	0.00116909	0.00120455	0.00114413	0.00113374	0.00128238	0.00116665	0.00118675	0.983064	0.730912	no	K02823	pyrDII	dihydroorotate dehydrogenase electron transfer subunit	-
K02825	0.000276061	0.000307813	0.000231023	0.000375844	0.000265344	0.000361489	0.000271632	0.000334225	0.812722	0.215478	no	K02825	pyrR	pyrimidine operon attenuation protein / uracil phosphoribosyltransferase	[EC:2.4.2.9]
K03040	0.00171071	0.00174362	0.00167266	0.00178422	0.00178603	0.00172171	0.001709	0.00176399	0.968827	0.135382	no	K03040	rpoA	DNA-directed RNA polymerase subunit alpha	[EC:2.7.7.6]
K03041	4.56015e-05	3.38287e-05	6.3167e-05	5.58866e-05	2.9979e-05	4.40275e-05	4.75324e-05	4.32977e-05	1.0978	0.728205	no	K03041	rpoA1	DNA-directed RNA polymerase subunit A'	[EC:2.7.7.6]
K03042	2.23921e-05	1.96635e-05	3.07413e-05	3.12541e-05	2.20375e-05	2.11711e-05	2.42656e-05	2.48209e-05	0.977629	0.910485	no	K03042	rpoA2	DNA-directed RNA polymerase subunit A\"	[EC:2.7.7.6]
K03043	0.00475498	0.00426036	0.00465591	0.00447834	0.00427697	0.00430711	0.00455709	0.00435414	1.04661	0.312642	no	K03043	rpoB	DNA-directed RNA polymerase subunit beta	[EC:2.7.7.6]
K03044	2.30459e-05	1.53767e-05	4.04269e-05	2.38379e-05	1.23093e-05	1.98018e-05	2.62832e-05	1.86497e-05	1.40931	0.422256	no	K03044	rpoB1	DNA-directed RNA polymerase subunit B'	[EC:2.7.7.6]
K03045	2.53342e-05	2.88895e-05	4.48065e-05	3.76992e-05	1.29049e-05	2.73855e-05	3.301e-05	2.59965e-05	1.26979	0.496487	no	K03045	rpoB2	DNA-directed RNA polymerase subunit B\"	[EC:2.7.7.6]
K03046	0.00375379	0.00410604	0.00353314	0.00488897	0.00394253	0.00454557	0.00379766	0.00445903	0.851678	0.125153	no	K03046	rpoC	DNA-directed RNA polymerase subunit beta'	[EC:2.7.7.6]
K03047	2.14932e-05	2.03159e-05	2.18979e-05	2.49856e-05	1.69749e-05	2.34883e-05	2.12356e-05	2.18163e-05	0.973386	0.836886	no	K03047	rpoD	DNA-directed RNA polymerase subunit D	[EC:2.7.7.6]
K03048	9.3573e-05	0.000108289	7.4116e-05	0.000180197	4.06999e-05	0.000173371	9.19927e-05	0.000131423	0.699976	0.478756	no	K03048	rpoE	DNA-directed RNA polymerase subunit delta	-
K03049	1.30757e-05	9.69197e-06	1.05278e-05	1.45676e-05	8.63633e-06	1.24288e-05	1.10985e-05	1.18776e-05	0.934408	0.722549	no	K03049	rpoE1	DNA-directed RNA polymerase subunit E'	[EC:2.7.7.6]
K03050	4.2496e-06	4.10045e-06	2.44246e-06	7.6811e-06	6.05536e-06	3.37052e-06	3.5975e-06	5.70232e-06	0.630883	0.231455	no	K03050	rpoE2	DNA-directed RNA polymerase subunit E\"	[EC:2.7.7.6]
K03051	8.17231e-06	7.17578e-06	7.4116e-06	1.01532e-05	6.35316e-06	8.63696e-06	7.58656e-06	8.3811e-06	0.905199	0.55119	no	K03051	rpoF	DNA-directed RNA polymerase subunit F	[EC:2.7.7.6]
K03053	6.78302e-06	6.05748e-06	5.89559e-06	7.50452e-06	3.37512e-06	6.2144e-06	6.24536e-06	5.69801e-06	1.09606	0.700726	no	K03053	rpoH	DNA-directed RNA polymerase subunit H	[EC:2.7.7.6]
K03055	6.29268e-06	8.1077e-06	4.88492e-06	7.32794e-06	5.65828e-06	5.4771e-06	6.42843e-06	6.15444e-06	1.04452	0.818217	no	K03055	rpoK	DNA-directed RNA polymerase subunit K	[EC:2.7.7.6]
K03056	7.60025e-06	5.59152e-06	7.07471e-06	8.12254e-06	4.46707e-06	6.2144e-06	6.75549e-06	6.268e-06	1.07777	0.713723	no	K03056	rpoL	DNA-directed RNA polymerase subunit L	[EC:2.7.7.6]
K03058	3.51409e-06	1.67746e-06	2.94779e-06	3.44325e-06	2.38244e-06	2.73855e-06	2.71311e-06	2.85474e-06	0.950388	0.834775	no	K03058	rpoN	DNA-directed RNA polymerase subunit N	[EC:2.7.7.6]
K03059	0	0	3.36891e-07	0	0	0	1.12297e-07	0	#DIV/0!	0.42265	no	K03059	rpoP	DNA-directed RNA polymerase subunit P	[EC:2.7.7.6]
K03060	0.000204798	0.000253389	0.000228243	0.000271575	0.000251744	0.000322096	0.00022881	0.000281805	0.811945	0.113384	no	K03060	rpoZ	DNA-directed RNA polymerase subunit omega	[EC:2.7.7.6]
K03070	0.0042402	0.00368891	0.00406004	0.00379764	0.00364562	0.00339243	0.00399638	0.0036119	1.10645	0.134674	no	K03070	secA	preprotein translocase subunit SecA	[EC:7.4.2.8]
K03071	5.23028e-06	3.35491e-06	8.33805e-06	1.76577e-06	1.09195e-06	2.42256e-06	5.64108e-06	1.76009e-06	3.20499	0.10787	no	K03071	secB	preprotein translocase subunit SecB	-
K03072	0.000372331	0.000311354	0.00038355	0.000303977	0.000322621	0.000298291	0.000355745	0.000308297	1.15391	0.15933	no	K03072	secD	preprotein translocase subunit SecD	-
K03073	0.000343891	0.000336143	0.00034725	0.000349357	0.000405709	0.000368124	0.000342428	0.000374397	0.914613	0.189565	no	K03073	secE	preprotein translocase subunit SecE	-
K03074	0.000301313	0.000262335	0.000314066	0.000245442	0.000236854	0.000237095	0.000292572	0.000239797	1.22008	0.0726159	no	K03074	secF	preprotein translocase subunit SecF	-
K03075	0.000531609	0.000518147	0.000504157	0.000520637	0.000513812	0.000494414	0.000517971	0.000509621	1.01639	0.495852	no	K03075	secG	preprotein translocase subunit SecG	-
K03086	0.00407038	0.00320543	0.00359993	0.00289321	0.00320249	0.0030064	0.00362525	0.00303403	1.19486	0.129742	no	K03086	rpoD	RNA polymerase primary sigma factor	-
K03087	1.38929e-06	1.1183e-06	0	6.18019e-07	2.1839e-06	5.79309e-06	8.35866e-07	2.865e-06	0.29175	0.315316	no	K03087	rpoS	RNA polymerase nonessential primary-like sigma factor	-
K03100	0.00220971	0.00211285	0.00230416	0.00210568	0.00217635	0.00216493	0.00220891	0.00214899	1.02788	0.397266	no	K03100	lepB	signal peptidase I	[EC:3.4.21.89]
K03101	0.00110457	0.00109827	0.00111772	0.00104613	0.00107636	0.0010891	0.00110685	0.00107053	1.03393	0.0870223	no	K03101	lspA	signal peptidase II	[EC:3.4.23.36]
K03105	5.96579e-06	6.43025e-06	7.91693e-06	9.35858e-06	6.35316e-06	7.79433e-06	6.77099e-06	7.83536e-06	0.864158	0.374694	no	K03105	SRP19	signal recognition particle subunit SRP19	-
K03110	0.00162964	0.00165966	0.00164453	0.00171262	0.00170285	0.00180618	0.00164461	0.00174055	0.94488	0.0919226	no	K03110	ftsY	fused signal recognition particle receptor	-
K03111	0.00217179	0.00269027	0.00183782	0.00275928	0.00289138	0.00259141	0.00223329	0.00274736	0.812888	0.164185	no	K03111	ssb	single-strand DNA-binding protein	-
K03116	0.000148654	0.000165509	0.000135262	0.000151591	0.000141854	0.000131766	0.000149808	0.000141737	1.05694	0.489666	no	K03116	tatA	sec-independent protein translocase protein TatA	-
K03118	0.000359827	0.000428217	0.000319372	0.000387233	0.000341383	0.000368862	0.000369139	0.000365826	1.00906	0.930104	no	K03118	tatC	sec-independent protein translocase protein TatC	-
K03135	0	7.45536e-07	0	3.53154e-07	3.97073e-07	0	2.48512e-07	2.50075e-07	0.993748	0.995877	no	K03135	TAF11	transcription initiation factor TFIID subunit 11	-
K03148	0.000167369	0.000213689	0.000136693	0.000189379	0.000162998	0.000131556	0.000172584	0.000161311	1.06988	0.708727	no	K03148	thiF	sulfur carrier protein ThiS adenylyltransferase	[EC:2.7.7.73]
K03179	0.000213706	0.000216205	0.000120017	0.000148501	0.000161906	0.000146723	0.00018331	0.000152377	1.203	0.432034	no	K03179	ubiA	4-hydroxybenzoate polyprenyltransferase	[EC:2.5.1.39]
K03182	0.000168513	0.000157494	8.28751e-05	8.31677e-05	8.22933e-05	9.87985e-05	0.000136294	8.80865e-05	1.54728	0.21157	no	K03182	ubiD	4-hydroxy-3-polyprenylbenzoate decarboxylase	[EC:4.1.1.98]
K03191	3.02376e-05	6.96144e-05	4.37958e-05	6.22434e-05	2.42214e-05	0.000117863	4.78826e-05	6.81093e-05	0.703026	0.547683	no	K03191	ureI	acid-activated urea channel	-
K03210	0.000664246	0.000641534	0.00063007	0.000632675	0.000659438	0.00063408	0.000645283	0.000642064	1.00501	0.8207	no	K03210	yajC	preprotein translocase subunit YajC	-
K03231	2.67235e-05	2.5721e-05	2.63617e-05	2.8164e-05	2.34273e-05	2.35937e-05	2.62687e-05	2.50617e-05	1.04816	0.519913	no	K03231	EEF1A	elongation factor 1-alpha	-
K03234	5.549e-05	4.79007e-05	5.2555e-05	6.8865e-05	3.78212e-05	5.5719e-05	5.19819e-05	5.4135e-05	0.960226	0.835743	no	K03234	EEF2	elongation factor 2	-
K03237	2.32911e-05	1.69609e-05	2.19821e-05	2.91352e-05	2.00522e-05	2.13818e-05	2.07447e-05	2.3523e-05	0.881889	0.468646	no	K03237	EIF2S1	translation initiation factor 2 subunit 1	-
K03264	1.02154e-05	1.20218e-05	1.46547e-05	1.24487e-05	1.1118e-05	1.19022e-05	1.22973e-05	1.1823e-05	1.04012	0.753526	no	K03264	EIF6	translation initiation factor 6	-
K03273	0.000145957	0.000104375	0.00015876	6.1537e-05	0.00011525	6.51986e-05	0.000136364	8.0662e-05	1.69056	0.0801143	no	K03273	gmhB	D-glycero-D-manno-heptose 1,7-bisphosphate phosphatase	[EC:3.1.3.82 3.1.3.83]
K03283	0	9.3192e-08	1.01067e-06	3.53154e-07	1.88609e-06	0	3.67955e-07	7.46416e-07	0.492962	0.606327	no	K03283	HSPA1s	heat shock 70kDa protein 1/2/6/8	-
K03330	0.000761578	0.000365313	0.000833636	8.61695e-05	0.000295223	5.48763e-05	0.000653509	0.000145423	4.49384	0.0533146	no	K03330	gatE	glutamyl-tRNA(Gln) amidotransferase subunit E	[EC:6.3.5.7]
K03332	0.000300087	0.000405292	0.000301686	0.000174458	0.000276462	0.000190329	0.000335688	0.00021375	1.57047	0.0611729	no	K03332	fruA	fructan beta-fructosidase	[EC:3.2.1.80]
K03335	0.00011286	0.000120404	0.000162297	0.000112303	0.000209555	0.00031072	0.000131854	0.000210859	0.625315	0.300038	no	K03335	iolE	inosose dehydratase	[EC:4.2.1.44]
K03336	7.42046e-05	0.000116397	7.99273e-05	8.4492e-05	0.000174017	0.000179164	9.01762e-05	0.000145891	0.618106	0.203888	no	K03336	iolD	3D-(3,5/4)-trihydroxycyclohexane-1,2-dione acylhydrolase (decyclizing)	[EC:3.7.1.22]
K03337	0.000118499	0.000147802	0.000139304	0.00011557	0.000208959	0.000300924	0.000135202	0.000208485	0.648498	0.303315	no	K03337	iolB	5-deoxy-glucuronate isomerase	[EC:5.3.1.30]
K03338	2.49256e-05	3.89542e-05	2.37508e-05	3.01064e-05	5.9958e-05	3.54958e-05	2.92102e-05	4.18534e-05	0.697917	0.309931	no	K03338	iolC	5-dehydro-2-deoxygluconokinase	[EC:2.7.1.92]
K03339	6.86474e-06	2.05022e-06	9.2645e-07	3.61983e-06	2.4817e-06	1.57993e-06	3.28047e-06	2.56049e-06	1.28119	0.73739	no	K03339	iolJ	6-phospho-5-dehydro-2-deoxy-D-gluconate aldolase	[EC:4.1.2.29]
K03340	0.000798762	0.000655606	0.000863535	0.000563633	0.000638989	0.000445752	0.000772634	0.000549458	1.40618	0.0556908	no	K03340	dapdh	diaminopimelate dehydrogenase	[EC:1.4.1.16]
K03342	4.08616e-07	3.5413e-06	5.89559e-07	2.64865e-07	3.17658e-06	1.15862e-06	1.51316e-06	1.53335e-06	0.986828	0.988641	no	K03342	pabBC	para-aminobenzoate synthetase / 4-amino-4-deoxychorismate lyase	[EC:2.6.1.85 4.1.3.38]
K03365	7.35508e-06	7.82813e-06	1.31387e-05	1.05946e-05	4.46707e-06	8.42631e-06	9.44065e-06	7.82933e-06	1.20581	0.56614	no	K03365	FCY1	cytosine/creatinine deaminase	[EC:3.5.4.1 3.5.4.21]
K03367	0.000159769	7.35285e-05	7.35264e-05	0.000283053	8.76538e-05	0.000136822	0.000102275	0.000169176	0.604544	0.383416	no	K03367	dltA	D-alanine--poly(phosphoribitol) ligase subunit 1	[EC:6.1.1.13]
K03383	1.14412e-06	1.67746e-06	3.03202e-06	7.06308e-07	1.88609e-06	1.68526e-06	1.9512e-06	1.42589e-06	1.36841	0.48344	no	K03383	atzD	cyanuric acid amidohydrolase	[EC:3.5.2.15]
K03385	3.70206e-05	4.93917e-05	6.00508e-05	4.38794e-05	4.17919e-05	5.51923e-05	4.8821e-05	4.69545e-05	1.03975	0.825825	no	K03385	nrfA	nitrite reductase (cytochrome c-552)	[EC:1.7.2.2]
K03388	0.00052074	0.000385162	0.000481501	0.000300446	0.000374936	0.000321042	0.000462468	0.000332141	1.39238	0.0632043	no	K03388	hdrA2	heterodisulfide reductase subunit A2	[EC:1.8.7.3 1.8.98.4 1.8.98.5 1.8.98.6]
K03394	0.000163446	0.000194119	0.000200871	0.000164835	0.000170642	0.000267535	0.000186145	0.000201004	0.926079	0.707225	no	K03394	cobI-cbiL	precorrin-2/cobalt-factor-2 C20-methyltransferase	[EC:2.1.1.130 2.1.1.151]
K03399	2.14932e-05	2.01295e-05	2.02134e-05	2.79874e-05	1.09195e-05	2.41203e-05	2.0612e-05	2.10091e-05	0.981101	0.945849	no	K03399	cbiE	cobalt-precorrin-7 (C5)-methyltransferase	[EC:2.1.1.289]
K03406	0.0027195	0.00191286	0.00191135	0.00182969	0.00209535	0.00183799	0.00218124	0.00192101	1.13546	0.440042	no	K03406	mcp	methyl-accepting chemotaxis protein	-
K03407	0.000785359	0.00057602	0.000621227	0.000566194	0.000686241	0.0005653	0.000660868	0.000605911	1.0907	0.512444	no	K03407	cheA	two-component system, chemotaxis family, sensor kinase CheA	[EC:2.7.13.3]
K03408	0.000383772	0.000240994	0.000291242	0.000250474	0.00029304	0.000275014	0.000305336	0.000272842	1.11909	0.523606	no	K03408	cheW	purine-binding chemotaxis protein CheW	-
K03409	8.0579e-05	6.18795e-05	7.18419e-05	5.91533e-05	4.61597e-05	5.16111e-05	7.14335e-05	5.2308e-05	1.36563	0.05038	no	K03409	cheX	chemotaxis protein CheX	-
K03411	9.33278e-05	7.05463e-05	9.11289e-05	9.49984e-05	0.000105125	0.000119654	8.5001e-05	0.000106592	0.797441	0.10148	no	K03411	cheD	chemotaxis protein CheD	[EC:3.5.1.44]
K03412	0.000425205	0.000307627	0.000364432	0.000328786	0.000370866	0.000360435	0.000365755	0.000353362	1.03507	0.758565	no	K03412	cheB	two-component system, chemotaxis family, protein-glutamate methylesterase/glutaminase	[EC:3.1.1.61 3.5.1.44]
K03413	0.000232012	0.00017576	0.000189417	0.000217366	0.000247078	0.000223718	0.000199063	0.000229388	0.867801	0.21078	no	K03413	cheY	two-component system, chemotaxis family, chemotaxis protein CheY	-
K03414	0	1.2115e-06	1.68445e-07	0	1.09195e-06	2.31723e-06	4.5998e-07	1.13639e-06	0.404772	0.44085	no	K03414	cheZ	chemotaxis protein CheZ	-
K03415	7.73101e-05	6.44889e-05	0.000111258	0.000100561	0.000116243	0.000105329	8.43524e-05	0.000107377	0.785569	0.235534	no	K03415	cheV	two-component system, chemotaxis family, chemotaxis protein CheV	-
K03416	5.72062e-07	9.3192e-08	8.42227e-08	7.94596e-07	3.97073e-07	4.21315e-07	2.49826e-07	5.37661e-07	0.464652	0.238525	no	K03416	E2.1.3.1-5S	methylmalonyl-CoA carboxyltransferase 5S subunit	[EC:2.1.3.1]
K03417	1.22585e-06	1.10898e-05	6.73781e-06	1.14775e-06	4.96341e-06	2.73855e-06	6.35117e-06	2.9499e-06	2.15301	0.358983	no	K03417	prpB	methylisocitrate lyase	[EC:4.1.3.30]
K03420	2.04308e-05	1.3606e-05	2.40035e-05	2.06595e-05	1.44931e-05	1.35874e-05	1.93468e-05	1.62467e-05	1.19081	0.461519	no	K03420	psmR	proteasome regulatory subunit	-
K03421	1.65898e-05	1.07171e-05	1.22123e-05	1.00649e-05	7.24657e-06	1.31661e-05	1.31731e-05	1.01592e-05	1.29666	0.286945	no	K03421	mcrC	methyl-coenzyme M reductase subunit C	-
K03422	9.80677e-06	8.29409e-06	1.3981e-05	1.44793e-05	9.82755e-06	1.17968e-05	1.06939e-05	1.20346e-05	0.888603	0.571795	no	K03422	mcrD	methyl-coenzyme M reductase subunit D	-
K03429	0.000242391	0.000266715	0.0002904	0.000322076	0.000398562	0.000328837	0.000266502	0.000349825	0.761816	0.0554557	no	K03429	ugtP	processive 1,2-diacylglycerol beta-glucosyltransferase	[EC:2.4.1.315]
K03430	5.13221e-05	3.68108e-05	4.16902e-05	2.91352e-05	2.20375e-05	3.88663e-05	4.32744e-05	3.0013e-05	1.44185	0.111314	no	K03430	phnW	2-aminoethylphosphonate-pyruvate transaminase	[EC:2.6.1.37]
K03462	8.75255e-05	0.000132333	4.44696e-05	9.87065e-05	6.04543e-05	5.67722e-05	8.81092e-05	7.19777e-05	1.22412	0.612777	no	K03462	NAMPT	nicotinamide phosphoribosyltransferase	[EC:2.4.2.12]
K03470	0.0011201	0.00121858	0.0011456	0.00118898	0.00126021	0.00122834	0.00116142	0.00122584	0.947448	0.156406	no	K03470	rnhB	ribonuclease HII	[EC:3.1.26.4]
K03471	0.00013942	0.000250314	0.00013543	0.000194588	0.000148902	0.000297238	0.000175054	0.000213576	0.819636	0.542389	no	K03471	rnhC	ribonuclease HIII	[EC:3.1.26.4]
K03473	0.000335719	0.000368295	0.000287368	0.000410012	0.000348431	0.000378657	0.00033046	0.000379033	0.87185	0.179959	no	K03473	pdxB	erythronate-4-phosphate dehydrogenase	[EC:1.1.1.290]
K03474	0.000364322	0.000341083	0.00033209	0.000321105	0.000300385	0.000260268	0.000345831	0.000293919	1.17662	0.081365	no	K03474	pdxJ	pyridoxine 5-phosphate synthase	[EC:2.6.99.2]
K03476	6.61957e-06	5.96429e-06	2.6109e-06	9.71173e-06	1.42946e-05	8.11032e-06	5.06492e-06	1.07056e-05	0.473112	0.0737093	no	K03476	ulaG	L-ascorbate 6-phosphate lactonase	[EC:3.1.1.-]
K03523	0.000434849	0.000548901	0.000525465	0.000507305	0.00063075	0.00069675	0.000503072	0.000611602	0.822548	0.186339	no	K03523	bioY	biotin transport system substrate-specific component	-
K03524	0.00130021	0.00142705	0.00148274	0.00129537	0.00149686	0.00147787	0.00140333	0.00142337	0.985926	0.823395	no	K03524	birA	BirA family transcriptional regulator, biotin operon repressor / biotin---	-
K03525	0.00112492	0.00110954	0.00122359	0.000846068	0.00109294	0.000932687	0.00115268	0.000957232	1.20418	0.0962094	no	K03525	coaX	type III pantothenate kinase	[EC:2.7.1.33]
K03532	4.08616e-07	0	0	0	1.98536e-07	2.31723e-06	1.36205e-07	8.3859e-07	0.162422	0.444505	no	K03532	torC	trimethylamine-N-oxide reductase (cytochrome c), cytochrome c-type subunit TorC	-
K03533	6.53785e-07	0	0	0	9.92681e-08	6.31973e-07	2.17928e-07	2.43747e-07	0.894076	0.934117	no	K03533	torD	TorA specific chaperone	-
K03537	3.1872e-06	3.82087e-06	5.47447e-06	6.35677e-06	2.58097e-06	5.26644e-06	4.16085e-06	4.73473e-06	0.878794	0.689068	no	K03537	POP5	ribonuclease P/MRP protein subunit POP5	[EC:3.1.26.5]
K03550	0.0011049	0.00119919	0.00113549	0.00114501	0.00116511	0.00116631	0.00114653	0.00115881	0.989401	0.705514	no	K03550	ruvA	holliday junction DNA helicase RuvA	[EC:5.6.2.4]
K03551	0.00185642	0.0018138	0.00185105	0.00182395	0.00183457	0.00171086	0.00184042	0.00178979	1.02829	0.329498	no	K03551	ruvB	holliday junction DNA helicase RuvB	[EC:5.6.2.4]
K03553	0.00177347	0.00180233	0.00175562	0.0017603	0.00176826	0.00176215	0.00177714	0.00176357	1.0077	0.424325	no	K03553	recA	recombination protein RecA	-
K03555	0.00357964	0.0035439	0.00353887	0.00354098	0.00358378	0.00316903	0.00355414	0.00343126	1.03581	0.449562	no	K03555	mutS	DNA mismatch repair protein MutS	-
K03557	0	0	0	4.41442e-07	9.92681e-07	2.00125e-06	0	1.14512e-06	0	0.128982	no	K03557	fis	Fis family transcriptional regulator, factor for inversion stimulation protein	-
K03563	5.42642e-05	3.69972e-05	5.75241e-05	4.94415e-05	5.92631e-05	5.76149e-05	4.95952e-05	5.54398e-05	0.894576	0.470822	no	K03563	csrA	carbon storage regulator	-
K03572	0.00241173	0.00253818	0.00262733	0.00249282	0.00249014	0.00240792	0.00252574	0.00246363	1.02521	0.436346	no	K03572	mutL	DNA mismatch repair protein MutL	-
K03573	5.72062e-07	1.95703e-06	9.2645e-07	1.85406e-06	4.96341e-06	4.0025e-06	1.15185e-06	3.60665e-06	0.319367	0.0996509	no	K03573	mutH	DNA mismatch repair protein MutH	-
K03575	0.000969563	0.00107469	0.00112833	0.000720081	0.000961908	0.000984193	0.00105753	0.000888727	1.18994	0.175455	no	K03575	mutY	A/G-specific adenine glycosylase	[EC:3.2.2.31]
K03582	7.3796e-05	7.84676e-05	4.49749e-05	4.42325e-05	3.95087e-05	5.02419e-05	6.57462e-05	4.4661e-05	1.47212	0.174073	no	K03582	recB	exodeoxyribonuclease V beta subunit	[EC:3.1.11.5]
K03584	0.000607121	0.000817294	0.00067016	0.000737209	0.000755927	0.00085032	0.000698192	0.000781152	0.893798	0.325899	no	K03584	recO	DNA repair protein RecO (recombination protein O)	-
K03587	0.000746132	0.000803501	0.000658284	0.000692093	0.00064157	0.00051885	0.000735973	0.000617504	1.19185	0.152378	no	K03587	ftsI	cell division protein FtsI (penicillin-binding protein 3)	[EC:3.4.16.4]
K03594	1.96135e-05	2.01295e-05	2.09714e-05	3.78757e-05	5.83697e-05	2.86494e-05	2.02382e-05	4.16316e-05	0.486125	0.134901	no	K03594	bfr	bacterioferritin	[EC:1.16.3.1]
K03596	0.00270185	0.00256613	0.0027134	0.00266984	0.00274675	0.00265713	0.00266046	0.00269124	0.988563	0.611692	no	K03596	lepA	GTP-binding protein LepA	-
K03601	0.00196054	0.00205376	0.0019084	0.00195568	0.00202358	0.00192288	0.00197423	0.00196738	1.00348	0.901903	no	K03601	xseA	exodeoxyribonuclease VII large subunit	[EC:3.1.11.6]
K03602	0.000351818	0.000354968	0.000350451	0.000361894	0.000417621	0.000376551	0.000352412	0.000385355	0.914513	0.186187	no	K03602	xseB	exodeoxyribonuclease VII small subunit	[EC:3.1.11.6]
K03606	0.000192621	0.000261776	0.000207272	0.00017128	0.000227126	0.00011365	0.000220557	0.000170685	1.29219	0.280382	no	K03606	wcaJ	putative colanic acid biosysnthesis UDP-glucose lipid carrier transferase	-
K03620	7.60025e-06	1.6495e-05	1.52443e-05	6.70992e-06	1.17136e-05	9.16361e-06	1.31132e-05	9.19572e-06	1.42601	0.29962	no	K03620	hyaC	Ni/Fe-hydrogenase 1 B-type cytochrome subunit	-
K03628	0.00197034	0.00164726	0.00197132	0.00163784	0.0016819	0.00126437	0.00186297	0.00152804	1.2192	0.124329	no	K03628	rho	transcription termination factor Rho	-
K03638	1.0624e-05	8.38728e-06	1.54128e-05	1.98649e-05	5.95609e-06	1.76952e-05	1.14747e-05	1.45054e-05	0.791062	0.573775	no	K03638	moaB	molybdopterin adenylyltransferase	[EC:2.7.7.75]
K03649	1.14412e-06	1.95703e-06	3.87424e-06	4.591e-06	2.77951e-06	2.84388e-06	2.32513e-06	3.4048e-06	0.682899	0.34761	no	K03649	mug	double-stranded uracil-DNA glycosylase	[EC:3.2.2.28]
K03651	1.66715e-05	2.3298e-05	1.4739e-05	7.76938e-06	1.00261e-05	1.73793e-05	1.82362e-05	1.17249e-05	1.55534	0.170397	no	K03651	cpdA	3',5'-cyclic-AMP phosphodiesterase	[EC:3.1.4.53]
K03652	0.000325994	0.000220119	0.000356852	0.000180285	0.000225934	0.000170633	0.000300988	0.000192284	1.56533	0.10449	no	K03652	MPG	DNA-3-methyladenine glycosylase	[EC:3.2.2.21]
K03660	0.000353044	0.000368481	0.000289305	0.000497505	0.000532673	0.000399302	0.000336943	0.000476493	0.707131	0.0515973	no	K03660	OGG1	N-glycosylase/DNA lyase	[EC:3.2.2.- 4.2.99.18]
K03666	0.000105096	0.000139788	0.000115722	0.000124575	0.000139968	0.000143669	0.000120202	0.000136071	0.88338	0.267057	no	K03666	hfq	host factor-I protein	-
K03671	0.00185454	0.0020273	0.00194184	0.00185088	0.00226034	0.00173066	0.00194123	0.00194729	0.996886	0.97399	no	K03671	trxA	thioredoxin 1	-
K03673	1.63446e-07	2.88895e-06	6.73781e-07	5.29731e-07	6.25389e-06	1.4746e-06	1.24206e-06	2.75274e-06	0.451208	0.499537	no	K03673	dsbA	protein dithiol oxidoreductase (disulfide-forming)	[EC:1.8.4.15]
K03693	0.000145549	0.000384324	0.000218895	0.000321017	0.000114853	0.000540548	0.000249589	0.000325473	0.766852	0.627498	no	K03693	pbp1b	penicillin-binding protein 1B	-
K03701	0.0059465	0.00526451	0.00579065	0.00533509	0.00507717	0.00460719	0.00566722	0.00500648	1.13198	0.0899099	no	K03701	uvrA	excinuclease ABC subunit A	-
K03702	0.0030088	0.00278821	0.00301046	0.00302229	0.00292623	0.00262248	0.00293582	0.002857	1.02759	0.612427	no	K03702	uvrB	excinuclease ABC subunit B	-
K03707	5.74514e-05	0.000103536	9.5677e-05	5.36794e-05	6.88921e-05	0.000108278	8.55549e-05	7.69498e-05	1.11183	0.711238	no	K03707	tenA	thiaminase (transcriptional activator TenA)	[EC:3.5.99.2]
K03723	0.00443634	0.00404006	0.00424575	0.00447702	0.0042184	0.003959	0.00424072	0.00421814	1.00535	0.910711	no	K03723	mfd	transcription-repair coupling factor (superfamily II helicase)	[EC:3.6.4.-]
K03732	0.000225311	0.00016029	0.00018908	0.000127312	0.000170245	0.000148198	0.00019156	0.000148585	1.28923	0.140101	no	K03732	rhlB	ATP-dependent RNA helicase RhlB	[EC:3.6.4.13]
K03735	0.000132555	0.000145845	0.000150422	0.000154063	0.000213327	0.000246048	0.000142941	0.00020448	0.699046	0.144849	no	K03735	eutB	ethanolamine ammonia-lyase large subunit	[EC:4.3.1.7]
K03736	9.52074e-05	0.000115558	0.000105868	0.000109831	0.000123093	0.000206023	0.000105544	0.000146316	0.721348	0.307064	no	K03736	eutC	ethanolamine ammonia-lyase small subunit	[EC:4.3.1.7]
K03738	0.000181752	0.000235869	0.000317941	0.000228402	0.000229706	0.000197808	0.000245187	0.000218639	1.12143	0.576011	no	K03738	aor	aldehyde:ferredoxin oxidoreductase	[EC:1.2.7.5]
K03739	0.000121441	5.23739e-05	5.28918e-05	0.000199708	3.02768e-05	0.000108489	7.55688e-05	0.000112825	0.669789	0.542866	no	K03739	dltB	membrane protein involved in D-alanine export	-
K03740	8.95685e-05	7.76289e-05	7.20104e-05	0.000205624	3.58358e-05	0.000117968	7.9736e-05	0.000119809	0.665524	0.500025	no	K03740	dltD	D-alanine transfer protein	-
K03742	0.00122854	0.00121355	0.00131227	0.000959607	0.00112878	0.00118558	0.00125145	0.00109132	1.14673	0.127644	no	K03742	pncC	nicotinamide-nucleotide amidase	[EC:3.5.1.42]
K03743	0.000280147	0.000369227	0.000283072	0.000296649	0.000379006	0.00032831	0.000310815	0.000334655	0.928763	0.563727	no	K03743	pncC	nicotinamide-nucleotide amidase	[EC:3.5.1.42]
K03750	0.000282026	0.000350309	0.000355757	0.000374608	0.000314978	0.000374233	0.000329364	0.000354606	0.928816	0.461305	no	K03750	moeA	molybdopterin molybdotransferase	[EC:2.10.1.1]
K03752	2.5988e-05	2.33912e-05	3.15835e-05	4.33496e-05	2.81922e-05	3.51798e-05	2.69875e-05	3.55739e-05	0.758634	0.181225	no	K03752	mobA	molybdenum cofactor guanylyltransferase	[EC:2.7.7.77]
K03767	5.47545e-05	0.000114813	7.44529e-05	9.51749e-05	4.6656e-05	0.000189487	8.134e-05	0.000110439	0.736514	0.572789	no	K03767	PPIA	peptidyl-prolyl cis-trans isomerase A (cyclophilin A)	[EC:5.2.1.8]
K03776	1.63446e-07	0	0	0	1.98536e-07	1.68526e-06	5.44821e-08	6.27933e-07	0.0867642	0.393666	no	K03776	aer	aerotaxis receptor	-
K03778	0.000397501	0.000352079	0.00035643	0.000710369	0.000452563	0.000544234	0.00036867	0.000569055	0.647864	0.11251	no	K03778	ldhA	D-lactate dehydrogenase	[EC:1.1.1.28]
K03779	3.75926e-06	7.08259e-06	8.50649e-06	7.15136e-06	7.24657e-06	8.53164e-06	6.44945e-06	7.64319e-06	0.843816	0.490909	no	K03779	ttdA	L(+)-tartrate dehydratase alpha subunit	[EC:4.2.1.32]
K03780	1.3566e-05	1.48175e-05	1.57496e-05	1.90703e-05	1.25078e-05	1.48514e-05	1.47111e-05	1.54765e-05	0.950543	0.73556	no	K03780	ttdB	L(+)-tartrate dehydratase beta subunit	[EC:4.2.1.32]
K03782	1.05423e-05	7.64174e-06	5.22181e-06	1.10361e-05	5.75755e-06	8.42631e-06	7.80194e-06	8.40664e-06	0.928069	0.793861	no	K03782	katG	catalase-peroxidase	[EC:1.11.1.21]
K03785	0.000118008	0.000149853	0.000121786	0.000169779	8.27896e-05	0.000181482	0.000129882	0.000144683	0.897701	0.688435	no	K03785	aroD	3-dehydroquinate dehydratase I	[EC:4.2.1.10]
K03787	0.000932052	0.000824935	0.000913395	0.000789387	0.000825117	0.000663466	0.000890128	0.000759323	1.17226	0.100888	no	K03787	surE	5'/3'-nucleotidase	[EC:3.1.3.5 3.1.3.6]
K03793	4.33133e-06	3.63449e-06	5.05336e-07	2.47208e-06	3.87146e-06	2.63322e-06	2.82372e-06	2.99225e-06	0.943676	0.903177	no	K03793	PTR1	pteridine reductase	[EC:1.5.1.33]
K03809	1.34843e-05	1.47243e-05	7.15893e-06	7.50452e-06	1.17136e-05	1.29554e-05	1.17892e-05	1.07245e-05	1.09927	0.731058	no	K03809	wrbA	NAD(P)H dehydrogenase (quinone)	[EC:1.6.5.2]
K03825	2.1248e-06	2.88895e-06	2.10557e-06	1.76577e-06	6.05536e-06	6.9517e-06	2.37311e-06	4.92428e-06	0.48192	0.250141	no	K03825	aaaT	L-phenylalanine/L-methionine N-acetyltransferase	[EC:2.3.1.53 2.3.1.-]
K03831	1.30757e-06	4.19364e-06	4.04269e-06	3.70811e-06	1.06217e-05	3.89717e-06	3.1813e-06	6.07566e-06	0.523614	0.333735	no	K03831	mogA	molybdopterin adenylyltransferase	[EC:2.7.7.75]
K03852	3.67754e-06	1.02511e-05	7.58004e-07	2.33082e-05	4.40751e-05	9.16361e-06	4.89555e-06	2.55156e-05	0.191865	0.171915	no	K03852	xsc	sulfoacetaldehyde acetyltransferase	[EC:2.3.3.15]
K03871	6.94647e-06	2.23661e-06	1.93712e-06	3.88469e-06	2.1839e-06	1.04276e-05	3.70673e-06	5.49872e-06	0.674109	0.586476	no	K03871	VHL	von Hippel-Lindau disease tumor supressor	-
K03878	2.94203e-06	4.10045e-06	4.4638e-06	2.91352e-06	8.04072e-06	1.89592e-06	3.83543e-06	4.28339e-06	0.895419	0.838161	no	K03878	ND1	NADH-ubiquinone oxidoreductase chain 1	[EC:7.1.1.2]
K03880	5.72062e-07	7.45536e-07	1.43179e-06	0	2.28317e-06	1.05329e-07	9.16461e-07	7.96165e-07	1.15109	0.890316	no	K03880	ND3	NADH-ubiquinone oxidoreductase chain 3	[EC:7.1.1.2]
K03881	1.1523e-05	1.39788e-05	1.13701e-05	2.47208e-06	2.23353e-05	3.05454e-06	1.22906e-05	9.28732e-06	1.32338	0.6916	no	K03881	ND4	NADH-ubiquinone oxidoreductase chain 4	[EC:7.1.1.2]
K03882	1.55274e-06	5.59152e-07	7.58004e-07	1.76577e-07	1.58829e-06	1.05329e-07	9.56632e-07	6.23399e-07	1.53454	0.595917	no	K03882	ND4L	NADH-ubiquinone oxidoreductase chain 4L	[EC:7.1.1.2]
K03883	7.7637e-06	8.1077e-06	8.50649e-06	9.182e-06	2.60083e-05	3.89717e-06	8.12596e-06	1.30291e-05	0.623676	0.538645	no	K03883	ND5	NADH-ubiquinone oxidoreductase chain 5	[EC:7.1.1.2]
K03884	1.63446e-07	9.3192e-08	0	1.94235e-06	8.93413e-07	1.05329e-07	8.55461e-08	9.80363e-07	0.0872596	0.233962	no	K03884	ND6	NADH-ubiquinone oxidoreductase chain 6	[EC:7.1.1.2]
K03885	3.85733e-05	4.56641e-05	4.3122e-05	7.48686e-05	3.00782e-05	6.75158e-05	4.24531e-05	5.74875e-05	0.738475	0.391734	no	K03885	ndh	NADH:ubiquinone reductase (H+-translocating)	[EC:7.1.1.2]
K03934	7.35508e-07	3.07534e-06	8.42227e-07	1.76577e-06	1.09195e-06	1.57993e-06	1.55102e-06	1.47922e-06	1.04854	0.934857	no	K03934	NDUFS1	NADH dehydrogenase (ubiquinone) Fe-S protein 1	[EC:7.1.1.2]
K03935	4.16788e-06	5.87109e-06	4.12691e-06	1.76577e-06	1.31034e-05	4.0025e-06	4.72196e-06	6.29055e-06	0.750643	0.697009	no	K03935	NDUFS2	NADH dehydrogenase (ubiquinone) Fe-S protein 2	[EC:7.1.1.2]
K03936	1.47102e-06	2.05022e-06	1.34756e-06	7.06308e-07	6.35316e-06	1.4746e-06	1.62293e-06	2.84469e-06	0.570513	0.561841	no	K03936	NDUFS3	NADH dehydrogenase (ubiquinone) Fe-S protein 3	[EC:7.1.1.2]
K04019	8.36028e-05	0.000105027	0.000107889	9.20849e-05	0.000131927	0.000204022	9.88398e-05	0.000142678	0.692747	0.311351	no	K04019	eutA	ethanolamine utilization protein EutA	-
K04020	0	0	0	0	1.98536e-07	1.15862e-06	0	4.52385e-07	0	0.333433	no	K04020	eutD	phosphotransacetylase	-
K04021	5.96579e-06	6.24386e-06	5.30603e-06	1.42144e-05	4.60604e-05	1.31661e-05	5.83856e-06	2.44803e-05	0.2385	0.226246	no	K04021	eutE	aldehyde dehydrogenase	-
K04032	5.49179e-05	6.47684e-05	8.64125e-05	7.68992e-05	8.60655e-05	0.000125973	6.86996e-05	9.63127e-05	0.713298	0.207772	no	K04032	eutT	ethanolamine utilization cobalamin adenosyltransferase	[EC:2.5.1.154]
K04041	0.000936384	0.00108559	0.000870863	0.00110617	0.00104152	0.000903511	0.00096428	0.00101707	0.9481	0.577851	no	K04041	fbp3	fructose-1,6-bisphosphatase III	[EC:3.1.3.11]
K04042	0.00046337	0.00060407	0.000392141	0.000739504	0.000492966	0.0007175	0.000486527	0.00064999	0.748515	0.182627	no	K04042	glmU	bifunctional UDP-N-acetylglucosamine pyrophosphorylase / glucosamine-1-phosphate N-acetyltransferase	[EC:2.7.7.23 2.3.1.157]
K04066	0.00366896	0.00339433	0.003749	0.00315711	0.00338445	0.00287421	0.0036041	0.00313859	1.14832	0.0690825	no	K04066	priA	primosomal protein N' (replication factor Y) (superfamily II helicase)	[EC:3.6.4.-]
K04067	0	0	0	0	0	6.31973e-07	0	2.10658e-07	0	0.42265	no	K04067	priC	primosomal replication protein N''	-
K04072	0.00170605	0.00125604	0.00169347	0.00114051	0.00102584	0.00127648	0.00155185	0.00114761	1.35225	0.0940901	no	K04072	adhE	acetaldehyde dehydrogenase / alcohol dehydrogenase	[EC:1.2.1.10 1.1.1.1]
K04073	1.63446e-07	1.1183e-06	5.05336e-07	9.71173e-07	0	1.36927e-06	5.95695e-07	7.80149e-07	0.763566	0.729765	no	K04073	mhpF	acetaldehyde dehydrogenase	[EC:1.2.1.10]
K04478	8.98954e-07	9.3192e-08	5.05336e-07	1.76577e-07	9.92681e-07	1.15862e-06	4.99161e-07	7.75959e-07	0.643283	0.511751	no	K04478	sgtB	monofunctional glycosyltransferase	[EC:2.4.1.129]
K04486	0.000671519	0.000782719	0.000728695	0.000728645	0.000916543	0.00101621	0.000727644	0.000887133	0.82022	0.190438	no	K04486	E3.1.3.15B	histidinol-phosphatase (PHP family)	[EC:3.1.3.15]
K04517	0.000730686	0.000902844	0.000752193	0.000811018	0.0008138	0.00104465	0.000795241	0.000889823	0.893707	0.37958	no	K04517	tyrA2	prephenate dehydrogenase	[EC:1.3.1.12]
K04518	0.000374455	0.000518707	0.000384729	0.000384849	0.000341979	0.000442802	0.000425964	0.000389877	1.09256	0.55306	no	K04518	pheA2	prephenate dehydratase	[EC:4.2.1.51]
K04564	0.000204716	0.00029197	0.000193123	0.000235818	0.000222162	0.000323465	0.000229937	0.000260482	0.882735	0.530211	no	K04564	SOD2	superoxide dismutase, Fe-Mn family	[EC:1.15.1.1]
K04566	0.000254077	0.000174455	0.000240456	0.000165629	0.00019933	0.000196438	0.000222996	0.000187133	1.19165	0.281656	no	K04566	lysK	lysyl-tRNA synthetase, class I	[EC:6.1.1.6]
K04719	1.0624e-06	1.30469e-06	5.05336e-07	0	5.95609e-07	0	9.57475e-07	1.98536e-07	4.82267	0.0718264	no	K04719	bluB	5,6-dimethylbenzimidazole synthase	[EC:1.13.11.79]
K04720	0.000241655	0.000314337	0.000265301	0.000238732	0.000281822	0.000299661	0.000273764	0.000273405	1.00131	0.990394	no	K04720	cobD	threonine-phosphate decarboxylase	[EC:4.1.1.81]
K04751	0.00011858	0.000168584	0.000144947	0.000121485	0.00011128	0.000175899	0.000144037	0.000136221	1.05738	0.769134	no	K04751	glnB	nitrogen regulatory protein P-II 1	-
K04765	4.93608e-05	4.36138e-05	3.28468e-05	4.63514e-05	3.60343e-05	3.59171e-05	4.19405e-05	3.94343e-05	1.06355	0.697338	no	K04765	mazG	nucleoside triphosphate diphosphatase	[EC:3.6.1.9]
K04782	2.893e-05	2.58142e-05	8.25382e-06	6.35677e-06	1.4791e-05	1.02169e-05	2.09993e-05	1.04549e-05	2.00857	0.237909	no	K04782	pchB	isochorismate pyruvate lyase	[EC:4.2.99.21]
K04800	3.29344e-05	2.46959e-05	3.52051e-05	4.32613e-05	2.86885e-05	3.1388e-05	3.09451e-05	3.44459e-05	0.898368	0.562344	no	K04800	rfcL	replication factor C large subunit	-
K04801	2.25556e-05	2.41367e-05	2.41719e-05	3.71694e-05	1.4791e-05	2.67535e-05	2.36214e-05	2.6238e-05	0.900276	0.725267	no	K04801	rfcS	replication factor C small subunit	-
K04802	1.75705e-05	1.6495e-05	2.35824e-05	2.48973e-05	1.25078e-05	2.29617e-05	1.92159e-05	2.01223e-05	0.954958	0.850441	no	K04802	PCNA	proliferating cell nuclear antigen	-
K04835	5.36104e-05	7.12919e-05	2.88884e-05	0.000159361	0.000101651	8.39471e-05	5.12635e-05	0.000114986	0.445824	0.0885807	no	K04835	mal	methylaspartate ammonia-lyase	[EC:4.3.1.2]
K05275	0	0	0	0	9.92681e-08	1.05329e-06	0	3.84186e-07	0	0.371024	no	K05275	E1.1.1.65	pyridoxine 4-dehydrogenase	[EC:1.1.1.65]
K05305	6.3172e-05	2.46027e-05	6.75466e-05	2.22487e-05	2.4817e-05	3.9709e-05	5.17737e-05	2.89249e-05	1.78994	0.230415	no	K05305	FUK	fucokinase	[EC:2.7.1.52]
K05338	3.92271e-06	3.5413e-06	5.05336e-06	1.07712e-05	2.38244e-06	7.26769e-06	4.17246e-06	6.80711e-06	0.612956	0.392293	no	K05338	lrgA	holin-like protein	-
K05339	9.47988e-06	6.80301e-06	1.2465e-05	1.97766e-05	3.57365e-06	2.54896e-05	9.58262e-06	1.62799e-05	0.588615	0.416489	no	K05339	lrgB	holin-like protein LrgB	-
K05341	6.52968e-05	6.76574e-05	9.57612e-05	6.32145e-05	8.3683e-05	0.000110911	7.62384e-05	8.59363e-05	0.887151	0.60058	no	K05341	E2.4.1.4	amylosucrase	[EC:2.4.1.4]
K05342	1.10326e-05	1.70541e-05	1.87817e-05	1.96883e-05	6.67082e-05	5.18218e-05	1.56228e-05	4.60728e-05	0.33909	0.15599	no	K05342	treP	alpha,alpha-trehalose phosphorylase	[EC:2.4.1.64]
K05350	0.000320682	0.000276501	0.000334954	0.000367633	0.000503984	0.000512319	0.000310712	0.000461312	0.673539	0.0704141	no	K05350	bglB	beta-glucosidase	[EC:3.2.1.21]
K05352	4.51112e-05	8.34068e-05	3.77318e-05	7.41623e-05	0.000100459	5.04525e-05	5.54166e-05	7.50247e-05	0.738644	0.387178	no	K05352	tarJ	ribitol-5-phosphate 2-dehydrogenase (NADP+)	[EC:1.1.1.405]
K05362	7.65746e-05	0.000189739	0.000116227	0.000150532	6.8495e-05	0.000315565	0.000127514	0.000178197	0.715575	0.573709	no	K05362	murE	UDP-N-acetylmuramoyl-L-alanyl-D-glutamate-L-lysine ligase	[EC:6.3.2.7]
K05363	6.68495e-05	0.000143516	9.31503e-05	0.000120425	4.89392e-05	0.000245311	0.000101172	0.000138225	0.731935	0.596022	no	K05363	murM	serine/alanine adding enzyme	[EC:2.3.2.10]
K05364	0.000292977	0.00037137	0.000413702	0.000390412	0.000445218	0.000431111	0.00035935	0.000422247	0.851042	0.210711	no	K05364	pbpA	penicillin-binding protein A	-
K05366	0.00351099	0.00350598	0.00354123	0.00333254	0.00339408	0.00294194	0.0035194	0.00322285	1.09201	0.170472	no	K05366	mrcA	penicillin-binding protein 1A	[EC:2.4.1.129 3.4.16.4]
K05367	0.000461082	0.000384417	0.000371759	0.000346091	0.000381984	0.000289654	0.000405753	0.000339243	1.19605	0.161252	no	K05367	pbpC	penicillin-binding protein 1C	[EC:2.4.1.129]
K05515	0.0024034	0.00221816	0.00244591	0.00215662	0.00231473	0.00179459	0.00235582	0.00208865	1.12792	0.218864	no	K05515	mrdA	penicillin-binding protein 2	[EC:3.4.16.4]
K05522	4.08616e-07	0	0	0	4.96341e-07	1.15862e-06	1.36205e-07	5.51653e-07	0.246904	0.344578	no	K05522	nei	endonuclease VIII	[EC:3.2.2.- 4.2.99.18]
K05576	0	2.42299e-06	0	1.32433e-06	1.98536e-07	0	8.07664e-07	5.07621e-07	1.59108	0.762668	no	K05576	ndhE	NAD(P)H-quinone oxidoreductase subunit 4L	[EC:7.1.1.2]
K05579	0	1.77065e-06	0	8.82884e-08	0	0	5.90216e-07	2.94295e-08	20.0553	0.442377	no	K05579	ndhH	NAD(P)H-quinone oxidoreductase subunit H	[EC:7.1.1.2]
K05582	8.17231e-08	9.3192e-08	2.52668e-07	3.53154e-07	0	7.37302e-07	1.42528e-07	3.63485e-07	0.392114	0.410002	no	K05582	ndhK	NAD(P)H-quinone oxidoreductase subunit K	[EC:7.1.1.2]
K05601	0.000856295	0.000557754	0.000962749	0.000326667	0.000487109	0.000375603	0.000792266	0.00039646	1.99835	0.0671639	no	K05601	hcp	hydroxylamine reductase	[EC:1.7.99.1]
K05685	7.35508e-07	1.03443e-05	8.75916e-06	2.11892e-06	3.77219e-06	1.68526e-06	6.61299e-06	2.52546e-06	2.61853	0.301599	no	K05685	macB	macrolide transport system ATP-binding/permease protein	[EC:7.6.2.-]
K05687	7.35508e-07	4.6596e-07	0	1.76577e-07	0	2.10658e-07	4.00489e-07	1.29078e-07	3.10269	0.33361	no	K05687	PARK7	protein DJ-1	[EC:3.5.1.124]
K05692	2.45169e-07	0	0	1.76577e-07	2.1839e-06	9.4796e-07	8.17231e-08	1.10281e-06	0.0741043	0.221087	no	K05692	ACTB_G1	actin beta/gamma 1	-
K05714	2.45169e-07	0	0	0	0	1.79059e-06	8.17231e-08	5.96863e-07	0.136921	0.479762	no	K05714	mhpC	2-hydroxy-6-oxonona-2,4-dienedioate hydrolase	[EC:3.7.1.14]
K05774	5.72062e-07	4.6596e-07	9.2645e-07	2.64865e-07	1.48902e-06	1.36927e-06	6.54824e-07	1.04105e-06	0.629001	0.431606	no	K05774	phnN	ribose 1,5-bisphosphokinase	[EC:2.7.4.23]
K05780	8.17231e-08	5.59152e-07	6.73781e-07	8.82884e-08	2.97804e-07	1.36927e-06	4.38219e-07	5.85123e-07	0.748935	0.759912	no	K05780	phnL	alpha-D-ribose 1-methylphosphonate 5-triphosphate synthase subunit PhnL	[EC:2.7.8.37]
K05813	0.000103543	0.000203904	0.000140231	0.00020686	0.000113066	0.000362963	0.000149226	0.00022763	0.655564	0.401023	no	K05813	ugpB	sn-glycerol 3-phosphate transport system substrate-binding protein	-
K05814	8.36028e-05	0.000141838	0.000107468	0.000157065	0.00010036	0.000253211	0.00011097	0.000170212	0.65195	0.315849	no	K05814	ugpA	sn-glycerol 3-phosphate transport system permease protein	-
K05815	8.7362e-05	0.000138483	0.000113869	0.000146382	0.000108699	0.000242994	0.000113238	0.000166025	0.682055	0.31794	no	K05815	ugpE	sn-glycerol 3-phosphate transport system permease protein	-
K05816	2.69686e-06	3.63449e-06	1.68445e-06	3.0901e-06	4.3678e-06	7.68901e-06	2.67193e-06	5.04897e-06	0.529204	0.218509	no	K05816	ugpC	sn-glycerol 3-phosphate transport system ATP-binding protein	[EC:7.6.2.10]
K05823	0.000134516	0.000143329	9.65192e-05	0.000262746	5.26121e-05	0.000276488	0.000124788	0.000197282	0.632537	0.423283	no	K05823	dapL	N-acetyldiaminopimelate deacetylase	[EC:3.5.1.47]
K05845	0.000115066	0.000198313	0.00012785	0.000186642	8.74552e-05	0.000275119	0.000147076	0.000183072	0.803379	0.593026	no	K05845	opuC	osmoprotectant transport system substrate-binding protein	-
K05846	0.000107793	0.000130469	0.00011648	0.000144352	7.15723e-05	0.000234462	0.000118247	0.000150129	0.787639	0.569475	no	K05846	opuBD	osmoprotectant transport system permease protein	-
K05847	7.28153e-05	0.000130189	8.59914e-05	0.000125811	6.39287e-05	0.000173371	9.6332e-05	0.000121037	0.795888	0.541656	no	K05847	opuA	osmoprotectant transport system ATP-binding protein	[EC:7.6.2.9]
K05850	1.63446e-07	1.2115e-06	8.42227e-07	1.76577e-07	2.38244e-06	0	7.39056e-07	8.53004e-07	0.866416	0.900114	no	K05850	ATP2B	P-type Ca2+ transporter type 2B	[EC:7.2.2.10]
K05873	5.82686e-05	3.96998e-05	5.71872e-05	3.75226e-05	2.74973e-05	3.24413e-05	5.17185e-05	3.2487e-05	1.59197	0.0667478	no	K05873	cyaB	adenylate cyclase, class 2	[EC:4.6.1.1]
K05878	9.18568e-05	0.000176133	0.000105363	0.000184346	0.000131232	0.000297659	0.000124451	0.000204413	0.608821	0.244575	no	K05878	dhaK	phosphoenolpyruvate---glycerone phosphotransferase subunit DhaK	[EC:2.7.1.121]
K05879	7.89445e-05	0.000116397	8.02642e-05	0.000116717	9.97645e-05	0.000203917	9.18685e-05	0.000140133	0.655582	0.270644	no	K05879	dhaL	phosphoenolpyruvate---glycerone phosphotransferase subunit DhaL	[EC:2.7.1.121]
K05881	2.07577e-05	3.83951e-05	2.6867e-05	4.60866e-05	2.09456e-05	9.08988e-05	2.86733e-05	5.26436e-05	0.544667	0.36225	no	K05881	dhaM	phosphoenolpyruvate---glycerone phosphotransferase subunit DhaM	[EC:2.7.1.121]
K05884	1.41381e-05	9.3192e-06	1.97923e-05	2.18955e-05	7.64365e-06	1.17968e-05	1.44165e-05	1.37787e-05	1.04629	0.908918	no	K05884	comC	L-2-hydroxycarboxylate dehydrogenase (NAD+)	[EC:1.1.1.337]
K05895	0.000111225	0.000138297	0.000158254	0.00013102	0.000117931	0.00018738	0.000135925	0.000145444	0.934559	0.728936	no	K05895	cobK-cbiJ	precorrin-6A/cobalt-precorrin-6A reductase	[EC:1.3.1.54 1.3.1.106]
K05939	0.000264946	0.000287404	0.000152612	0.00015786	0.000162998	0.000160416	0.000234987	0.000160425	1.46478	0.215504	no	K05939	aas	acyl-	-
K05942	0.000130021	0.000129164	0.000182595	0.000214364	0.000322621	0.000235199	0.00014726	0.000257395	0.572117	0.059709	no	K05942	E2.3.3.3	citrate (Re)-synthase	[EC:2.3.3.3]
K05964	1.96135e-05	1.56563e-05	1.90343e-05	3.84055e-05	1.76697e-05	3.40212e-05	1.81014e-05	3.00321e-05	0.602733	0.195555	no	K05964	citX	holo-ACP synthase	[EC:2.7.7.61]
K05966	2.32911e-05	2.69325e-05	4.16902e-05	3.82289e-05	1.69749e-05	3.27573e-05	3.06379e-05	2.93203e-05	1.04494	0.884423	no	K05966	citG	triphosphoribosyl-dephospho-CoA synthase	[EC:2.4.2.52]
K05979	6.34989e-05	8.04247e-05	8.22856e-05	0.000186024	0.000114059	9.39533e-05	7.5403e-05	0.000131345	0.574082	0.17867	no	K05979	comB	2-phosphosulfolactate phosphatase	[EC:3.1.3.71]
K05988	8.89965e-05	0.000100275	6.83888e-05	6.90416e-05	5.82704e-05	5.32964e-05	8.58866e-05	6.02028e-05	1.42662	0.0925402	no	K05988	dexA	dextranase	[EC:3.2.1.11]
K06001	0.0008205	0.000965842	0.000837763	0.000903897	0.000976401	0.000889081	0.000874702	0.000923126	0.947543	0.425243	no	K06001	trpB	tryptophan synthase beta chain	[EC:4.2.1.20]
K06013	0.000129204	9.85971e-05	9.12974e-05	8.22848e-05	0.000100658	7.65741e-05	0.000106366	8.65056e-05	1.22959	0.233595	no	K06013	STE24	STE24 endopeptidase	[EC:3.4.24.84]
K06019	2.30459e-05	3.01942e-05	2.87199e-05	3.22253e-05	3.46446e-05	4.43434e-05	2.732e-05	3.70711e-05	0.736963	0.10147	no	K06019	ppaX	pyrophosphatase PpaX	[EC:3.6.1.1]
K06034	9.56161e-06	5.12556e-06	1.18754e-05	8.21083e-06	4.76487e-06	6.42506e-06	8.85419e-06	6.46692e-06	1.36915	0.361533	no	K06034	comD	sulfopyruvate decarboxylase subunit alpha	[EC:4.1.1.79]
K06042	0.000181262	0.000186384	0.000235571	0.00016457	0.000197345	0.000275962	0.000201072	0.000212625	0.945664	0.776963	no	K06042	cobH-cbiC	precorrin-8X/cobalt-precorrin-8 methylmutase	[EC:5.4.99.61 5.4.99.60]
K06045	1.87146e-05	2.19933e-05	2.06346e-05	3.16956e-05	3.63321e-05	2.3699e-05	2.04475e-05	3.05756e-05	0.668753	0.102925	no	K06045	shc	squalene-hopene/tetraprenyl-beta-curcumene cyclase	[EC:5.4.99.17 4.2.1.129]
K06080	0	2.79576e-07	0	0	0	6.31973e-07	9.3192e-08	2.10658e-07	0.442386	0.648121	no	K06080	rcsF	RcsF protein	-
K06117	0	0	0	1.05946e-06	3.97073e-07	5.16111e-06	0	2.20588e-06	0	0.276886	no	K06117	E3.1.3.21	glycerol-1-phosphatase	[EC:3.1.3.21]
K06120	2.45169e-07	6.52344e-07	2.52668e-07	0	2.97804e-07	1.05329e-06	3.83394e-07	4.50364e-07	0.851297	0.858127	no	K06120	dhaB	glycerol dehydratase large subunit	[EC:4.2.1.30]
K06121	8.17231e-08	5.59152e-07	1.34756e-06	4.41442e-07	9.92681e-07	2.42256e-06	6.62813e-07	1.28556e-06	0.515582	0.430556	no	K06121	dhbC	glycerol dehydratase medium subunit	[EC:4.2.1.30]
K06131	0.00129351	0.00136247	0.00129661	0.00169346	0.00143651	0.00178638	0.00131753	0.00163878	0.803969	0.0856754	no	K06131	clsA_B	cardiolipin synthase A/B	[EC:2.7.8.-]
K06132	3.67754e-06	2.14342e-06	5.13758e-06	1.85406e-06	2.58097e-06	3.89717e-06	3.65285e-06	2.7774e-06	1.3152	0.457142	no	K06132	clsC	cardiolipin synthase C	[EC:2.7.8.-]
K06152	0	0	0	0	0	7.37302e-07	0	2.45767e-07	0	0.42265	no	K06152	E1.1.99.3G	gluconate 2-dehydrogenase gamma chain	[EC:1.1.99.3]
K06153	0.00138513	0.0014825	0.0015022	0.00135037	0.00144167	0.00134231	0.00145661	0.00137812	1.05695	0.180035	no	K06153	bacA	undecaprenyl-diphosphatase	[EC:3.6.1.27]
K06159	8.17231e-08	1.86384e-07	0	0	0	1.89592e-06	8.9369e-08	6.31973e-07	0.141413	0.481298	no	K06159	yojI	multidrug/microcin transport system ATP-binding/permease protein	-
K06162	0	4.6596e-07	5.89559e-07	1.76577e-07	6.94877e-07	2.10658e-07	3.5184e-07	3.60704e-07	0.975425	0.972927	no	K06162	phnM	alpha-D-ribose 1-methylphosphonate 5-triphosphate diphosphatase	[EC:3.6.1.63]
K06163	0	7.45536e-07	1.68445e-06	0	4.96341e-07	7.37302e-07	8.09997e-07	4.11214e-07	1.96977	0.51323	no	K06163	phnJ	alpha-D-ribose 1-methylphosphonate 5-phosphate C-P lyase	[EC:4.7.1.1]
K06164	8.17231e-08	3.72768e-07	1.34756e-06	6.18019e-07	1.38975e-06	8.42631e-07	6.00685e-07	9.50135e-07	0.63221	0.486253	no	K06164	phnI	alpha-D-ribose 1-methylphosphonate 5-triphosphate synthase subunit PhnI	[EC:2.7.8.37]
K06165	4.90339e-07	4.6596e-07	4.21113e-07	2.64865e-07	3.97073e-07	1.79059e-06	4.59137e-07	8.17509e-07	0.561629	0.539263	no	K06165	phnH	alpha-D-ribose 1-methylphosphonate 5-triphosphate synthase subunit PhnH	[EC:2.7.8.37]
K06166	5.72062e-07	6.52344e-07	0	7.06308e-07	1.98536e-07	1.05329e-06	4.08135e-07	6.52711e-07	0.625293	0.491403	no	K06166	phnG	alpha-D-ribose 1-methylphosphonate 5-triphosphate synthase subunit PhnG	[EC:2.7.8.37]
K06167	0.000578927	0.000528864	0.000533551	0.000444797	0.000543295	0.000466291	0.000547114	0.000484794	1.12855	0.161626	no	K06167	phnP	phosphoribosyl 1,2-cyclic phosphate phosphodiesterase	[EC:3.1.4.55]
K06187	0.00111822	0.00114552	0.00113709	0.00115446	0.00116988	0.00110511	0.00113361	0.00114315	0.991654	0.685865	no	K06187	recR	recombination protein RecR	-
K06208	5.15673e-05	3.69972e-05	4.91018e-05	3.7964e-05	4.06007e-05	4.04463e-05	4.58888e-05	3.96703e-05	1.15675	0.299993	no	K06208	aroH	chorismate mutase	[EC:5.4.99.5]
K06209	0.000172844	0.00023326	0.000216705	0.000215954	0.000274476	0.000267325	0.000207603	0.000252585	0.821914	0.155989	no	K06209	pheB	chorismate mutase	[EC:5.4.99.5]
K06211	2.19835e-05	1.1183e-05	1.20438e-05	1.84523e-05	1.45924e-05	1.24288e-05	1.50701e-05	1.51578e-05	0.994214	0.983432	no	K06211	nadR	HTH-type transcriptional regulator, transcriptional repressor of NAD biosynthesis genes	[EC:2.7.7.1 2.7.1.22]
K06223	0.00174577	0.00107152	0.00175486	0.000683088	0.00124512	0.000576886	0.00152405	0.000835031	1.82514	0.0886316	no	K06223	dam	DNA adenine methylase	[EC:2.1.1.72]
K06287	0.0010825	0.00112045	0.00111283	0.00100446	0.00111111	0.00111132	0.00110526	0.00107563	1.02755	0.498722	no	K06287	yhdE	nucleoside triphosphate pyrophosphatase	[EC:3.6.1.-]
K06445	8.17231e-08	0	0	0	7.94145e-07	4.10782e-06	2.7241e-08	1.63399e-06	0.0166715	0.329731	no	K06445	fadE	acyl-CoA dehydrogenase	[EC:1.3.99.-]
K06606	4.56015e-05	7.912e-05	8.91918e-05	3.99064e-05	4.11963e-05	8.5211e-05	7.13044e-05	5.54379e-05	1.2862	0.4702	no	K06606	iolI	2-keto-myo-inositol isomerase	[EC:5.3.99.11]
K06631	0	0	0	0	6.94877e-07	4.21315e-07	0	3.72064e-07	0	0.206973	no	K06631	PLK1	polo-like kinase 1	[EC:2.7.11.21]
K06726	1.8878e-05	2.39503e-05	2.70355e-05	2.92235e-05	2.55119e-05	2.78068e-05	2.3288e-05	2.75141e-05	0.846402	0.210783	no	K06726	rbsD	D-ribose pyranase	[EC:5.4.99.62]
K06859	1.0624e-06	1.95703e-06	3.62158e-06	2.20721e-06	2.77951e-06	1.68526e-06	2.21367e-06	2.22399e-06	0.995358	0.990758	no	K06859	pgi1	glucose-6-phosphate isomerase, archaeal	[EC:5.3.1.9]
K06863	3.98809e-05	3.10329e-05	3.8574e-05	4.59983e-05	3.06739e-05	4.22369e-05	3.64959e-05	3.96363e-05	0.92077	0.596786	no	K06863	purP	5-formaminoimidazole-4-carboxamide-1-(beta)-D-ribofuranosyl 5'-monophosphate synthetase	[EC:6.3.4.23]
K06879	8.41748e-06	1.91044e-05	2.52668e-06	1.42144e-05	5.45975e-06	5.26644e-06	1.00162e-05	8.31354e-06	1.2048	0.782213	no	K06879	queF	7-cyano-7-deazaguanine reductase	[EC:1.7.1.13]
K06896	6.12106e-05	0.000124318	7.20946e-05	0.000110979	4.76487e-05	0.000222139	8.58744e-05	0.000126922	0.676593	0.514919	no	K06896	mapP	maltose 6'-phosphate phosphatase	[EC:3.1.3.90]
K06897	0.000213216	0.000346395	0.000307244	0.000327638	0.000381785	0.00034274	0.000288952	0.000350721	0.823878	0.255014	no	K06897	K06897	7,8-dihydropterin-6-yl-methyl-4-(beta-D-ribofuranosyl)aminobenzene 5'-phosphate synthase	[EC:2.5.1.105]
K06914	1.77339e-05	1.36992e-05	2.48457e-05	2.34847e-05	1.09195e-05	1.92752e-05	1.87596e-05	1.78931e-05	1.04843	0.869008	no	K06914	mfnD	tyramine---L-glutamate ligase	[EC:6.3.4.24]
K06928	3.84099e-05	8.58298e-05	3.76475e-05	9.77353e-05	6.8495e-05	4.36061e-05	5.39624e-05	6.99455e-05	0.771492	0.513706	no	K06928	NTPCR	nucleoside-triphosphatase	[EC:3.6.1.15]
K06943	2.10028e-05	1.97567e-05	2.47615e-05	2.90469e-05	1.71734e-05	1.87485e-05	2.18403e-05	2.16563e-05	1.0085	0.966686	no	K06943	NOG1	nucleolar GTP-binding protein	-
K06952	1.12778e-05	1.3606e-05	2.25717e-05	5.73875e-06	1.97544e-05	1.14808e-05	1.58185e-05	1.23247e-05	1.28348	0.548794	no	K06952	yfdR	5'-nucleotidase	[EC:3.1.3.89]
K06981	2.2719e-05	1.70541e-05	1.90343e-05	2.78109e-05	1.64785e-05	1.90645e-05	1.96025e-05	2.1118e-05	0.928238	0.718322	no	K06981	ipk	isopentenyl phosphate kinase	[EC:2.7.4.26]
K06982	2.17384e-05	1.73337e-05	2.22348e-05	2.84289e-05	1.81661e-05	2.46469e-05	2.04356e-05	2.37473e-05	0.860545	0.398945	no	K06982	pok	pantoate kinase	[EC:2.7.1.169]
K06984	1.64263e-05	1.17422e-05	1.93712e-05	1.84523e-05	2.3328e-05	1.44301e-05	1.58466e-05	1.87368e-05	0.845747	0.44399	no	K06984	K06984	beta-ribofuranosylaminobenzene 5'-phosphate synthase	[EC:2.4.2.54]
K07009	0.000267153	0.000320394	0.000317688	0.000346709	0.000245093	0.000435113	0.000301745	0.000342305	0.881509	0.543343	no	K07009	gatD	lipid II isoglutaminyl synthase (glutamine-hydrolysing)	[EC:6.3.5.13]
K07029	0.000132065	0.000174362	0.00011269	0.000254094	7.02818e-05	0.000299029	0.000139706	0.000207802	0.672303	0.435389	no	K07029	dagK	diacylglycerol kinase (ATP)	[EC:2.7.1.107]
K07043	0.000763131	0.000712173	0.00082075	0.000575288	0.000726941	0.000709074	0.000765351	0.000670434	1.14158	0.183692	no	K07043	upp	UTP pyrophosphatase	[EC:3.6.1.-]
K07072	1.33209e-05	1.22081e-05	1.87817e-05	2.09244e-05	8.83486e-06	1.28501e-05	1.47702e-05	1.42031e-05	1.03993	0.898146	no	K07072	mfnF	(4-(4-	-
K07094	9.2674e-05	8.36864e-05	6.68728e-05	7.58398e-05	9.40069e-05	8.63696e-05	8.10777e-05	8.54055e-05	0.949327	0.665831	no	K07094	pcrB	heptaprenylglyceryl phosphate synthase	[EC:2.5.1.-]
K07102	3.23624e-05	3.299e-05	2.0045e-05	3.35496e-05	9.62901e-06	2.02231e-05	2.84658e-05	2.11339e-05	1.34692	0.426601	no	K07102	amgK	N-acetylmuramate 1-kinase	[EC:2.7.1.221]
K07106	0.000206106	0.000256558	0.000182847	0.000282346	0.000248071	0.000231197	0.00021517	0.000253871	0.847556	0.22577	no	K07106	murQ	N-acetylmuramic acid 6-phosphate etherase	[EC:4.2.1.126]
K07130	2.68052e-05	4.13772e-05	3.57946e-05	5.47388e-05	6.32338e-05	4.12889e-05	3.4659e-05	5.30872e-05	0.65287	0.0838132	no	K07130	kynB	arylformamidase	[EC:3.5.1.9]
K07142	1.84694e-05	1.50971e-05	2.11399e-05	1.8364e-05	1.19122e-05	1.64313e-05	1.82355e-05	1.55692e-05	1.17126	0.361967	no	K07142	mptE	2-amino-4-hydroxy-6-hydroxymethyldihydropteridine diphosphokinase	[EC:2.7.6.3]
K07144	1.11143e-05	8.01451e-06	1.28861e-05	1.30667e-05	3.57365e-06	9.26894e-06	1.06716e-05	8.63643e-06	1.23565	0.558938	no	K07144	mfnE	5-(aminomethyl)-3-furanmethanol phosphate kinase	[EC:2.7.4.31]
K07151	2.45169e-06	7.45536e-07	1.26334e-06	7.06308e-07	3.47439e-06	2.21191e-06	1.48686e-06	2.13087e-06	0.697771	0.539881	no	K07151	STT3	dolichyl-diphosphooligosaccharide---protein glycosyltransferase	[EC:2.4.99.18]
K07160	6.75033e-05	0.000123293	7.26842e-05	0.000117777	0.000156149	9.65865e-05	8.78268e-05	0.000123504	0.711125	0.225382	no	K07160	pxpA	5-oxoprolinase (ATP-hydrolysing) subunit A	[EC:3.5.2.9]
K07173	0.000421038	0.00052085	0.000399889	0.000439058	0.000462391	0.000556768	0.000447259	0.000486073	0.920148	0.495598	no	K07173	luxS	S-ribosylhomocysteine lyase	[EC:4.4.1.21]
K07178	1.66715e-05	1.09035e-05	2.09714e-05	2.36613e-05	1.17136e-05	1.71686e-05	1.61821e-05	1.75145e-05	0.923927	0.783233	no	K07178	RIOK1	RIO kinase 1	[EC:2.7.11.1]
K07192	0.000463125	0.000523366	0.000403006	0.000490795	0.000512521	0.000381185	0.000463166	0.000461501	1.00361	0.976687	no	K07192	FLOT	flotillin	-
K07248	3.22806e-05	4.15636e-05	3.87424e-05	2.25136e-05	5.05275e-05	1.75899e-05	3.75289e-05	3.02103e-05	1.24225	0.554031	no	K07248	aldA	lactaldehyde dehydrogenase / glycolaldehyde dehydrogenase	[EC:1.2.1.22 1.2.1.21]
K07250	1.82243e-05	2.44163e-05	2.88042e-05	3.2137e-05	1.221e-05	3.8445e-05	2.38149e-05	2.75973e-05	0.862942	0.69021	no	K07250	gabT	4-aminobutyrate aminotransferase / (S)-3-amino-2-methylpropionate transaminase / 5-aminovalerate transaminase	[EC:2.6.1.19 2.6.1.22 2.6.1.48]
K07253	0	0	0	0	2.08463e-06	4.21315e-07	0	8.35315e-07	0	0.319719	no	K07253	MIF	phenylpyruvate tautomerase	[EC:5.3.2.1]
K07259	0.000370369	0.000486928	0.000336975	0.000288262	0.000338802	0.000264691	0.000398091	0.000297252	1.33924	0.143278	no	K07259	dacB	serine-type D-Ala-D-Ala carboxypeptidase/endopeptidase (penicillin-binding protein 4)	[EC:3.4.16.4 3.4.21.-]
K07260	0.00069195	0.00080201	0.000720693	0.000818169	0.00103408	0.000976925	0.000738218	0.000943057	0.782793	0.067102	no	K07260	vanY	zinc D-Ala-D-Ala carboxypeptidase	[EC:3.4.17.14]
K07271	0.000405592	0.000433622	0.000371085	0.000498918	0.000448593	0.000340949	0.000403433	0.000429487	0.939338	0.643407	no	K07271	licD	lipopolysaccharide cholinephosphotransferase	[EC:2.7.8.-]
K07281	2.61514e-06	1.86384e-07	3.36891e-07	4.591e-06	4.96341e-07	3.15987e-07	1.04614e-06	1.80111e-06	0.58083	0.668135	no	K07281	ipct	1L-myo-inositol 1-phosphate cytidylyltransferase	[EC:2.7.7.74]
K07306	7.02819e-06	3.91406e-06	5.64292e-06	8.3874e-06	4.6656e-06	5.79309e-06	5.52839e-06	6.28203e-06	0.880032	0.625505	no	K07306	dmsA	anaerobic dimethyl sulfoxide reductase subunit A	[EC:1.8.5.3]
K07307	9.80677e-06	1.24877e-05	1.55812e-05	2.24253e-05	1.01254e-05	2.11711e-05	1.26252e-05	1.79072e-05	0.705035	0.310671	no	K07307	dmsB	anaerobic dimethyl sulfoxide reductase subunit B	-
K07308	4.08616e-07	8.38728e-07	4.21113e-07	7.06308e-07	0	6.31973e-07	5.56152e-07	4.46094e-07	1.24672	0.702855	no	K07308	dmsC	anaerobic dimethyl sulfoxide reductase subunit C	-
K07323	1.56908e-05	2.14342e-05	1.83605e-05	8.12254e-06	1.16144e-05	1.5062e-05	1.84952e-05	1.15996e-05	1.59446	0.058975	no	K07323	mlaC	phospholipid transport system substrate-binding protein	-
K07344	4.08616e-07	3.35491e-06	0	0	0	0	1.25451e-06	0	#DIV/0!	0.357082	no	K07344	trbL	type IV secretion system protein TrbL	-
K07404	0.000147265	0.000104002	0.000143768	0.00024191	0.000168557	0.00019844	0.000131678	0.000202969	0.648761	0.0577595	no	K07404	pgl	6-phosphogluconolactonase	[EC:3.1.1.31]
K07405	0.000617745	0.000587016	0.000662243	0.000561603	0.000521555	0.000434165	0.000622335	0.000505774	1.23046	0.0698319	no	K07405	E3.2.1.1A	alpha-amylase	[EC:3.2.1.1]
K07456	0.00362344	0.00335016	0.00381419	0.00336556	0.00338306	0.00319641	0.00359593	0.00331501	1.08474	0.160618	no	K07456	mutS2	DNA mismatch repair protein MutS2	-
K07462	0.00279093	0.00249671	0.00228092	0.00278939	0.00248726	0.00276541	0.00252285	0.00268069	0.941121	0.429767	no	K07462	recJ	single-stranded-DNA-specific exonuclease	[EC:3.1.-.-]
K07516	4.82984e-05	3.0567e-05	6.40092e-05	2.7546e-05	4.01043e-05	2.4331e-05	4.76249e-05	3.06604e-05	1.5533	0.215987	no	K07516	fadN	3-hydroxyacyl-CoA dehydrogenase	[EC:1.1.1.35]
K07535	4.08616e-07	0	5.89559e-07	6.18019e-07	0	1.15862e-06	3.32725e-07	5.92212e-07	0.561834	0.540956	no	K07535	badH	2-hydroxycyclohexanecarboxyl-CoA dehydrogenase	[EC:1.1.1.-]
K07562	1.96953e-05	1.36992e-05	2.88042e-05	2.6928e-05	1.67763e-05	1.6642e-05	2.07329e-05	2.01154e-05	1.0307	0.9172	no	K07562	NMD3	60S ribosomal export protein NMD3	-
K07589	4.90339e-07	7.45536e-07	8.42227e-08	4.41442e-07	6.94877e-07	1.05329e-07	4.40032e-07	4.13883e-07	1.06318	0.924023	no	K07589	folX	D-erythro-7,8-dihydroneopterin triphosphate epimerase	[EC:5.1.99.7]
K07636	0.00199895	0.00216168	0.00213791	0.00207213	0.00205416	0.00193995	0.00209951	0.00202208	1.03829	0.304964	no	K07636	phoR	two-component system, OmpR family, phosphate regulon sensor histidine kinase PhoR	[EC:2.7.13.3]
K07638	5.96579e-06	9.3192e-06	7.32737e-06	8.03425e-06	2.68024e-06	2.00125e-06	7.53745e-06	4.23858e-06	1.7783	0.221912	no	K07638	envZ	two-component system, OmpR family, osmolarity sensor histidine kinase EnvZ	[EC:2.7.13.3]
K07640	0	0	0	0	2.97804e-07	2.00125e-06	0	7.66351e-07	0	0.343959	no	K07640	cpxA	two-component system, OmpR family, sensor histidine kinase CpxA	[EC:2.7.13.3]
K07643	4.08616e-07	0	0	0	0	1.57993e-06	1.36205e-07	5.26644e-07	0.258629	0.539676	no	K07643	basS	two-component system, OmpR family, sensor histidine kinase BasS	[EC:2.7.13.3]
K07645	1.63446e-07	7.45536e-07	8.42227e-08	1.05946e-06	9.92681e-08	4.21315e-07	3.31068e-07	5.26682e-07	0.628593	0.609265	no	K07645	qseC	two-component system, OmpR family, sensor histidine kinase QseC	[EC:2.7.13.3]
K07646	0.000375354	0.000646939	0.000597897	0.000711428	0.000737066	0.000689693	0.000540063	0.000712729	0.75774	0.171752	no	K07646	kdpD	two-component system, OmpR family, sensor histidine kinase KdpD	[EC:2.7.13.3]
K07650	1.04606e-05	1.17422e-05	6.48515e-06	1.20072e-05	4.96341e-06	2.52789e-06	9.56263e-06	6.49951e-06	1.47129	0.413207	no	K07650	cssS	two-component system, OmpR family, sensor histidine kinase CssS	[EC:2.7.13.3]
K07652	0.000365221	0.000407622	0.000279704	0.000693241	0.000283609	0.000611539	0.000350849	0.000529463	0.66265	0.287429	no	K07652	vicK	two-component system, OmpR family, sensor histidine kinase VicK	[EC:2.7.13.3]
K07657	0.000115965	0.000152276	7.32737e-05	0.000109654	0.000121405	9.4796e-05	0.000113838	0.000108618	1.04806	0.845234	no	K07657	phoB	two-component system, OmpR family, phosphate regulon response regulator PhoB	-
K07659	1.30757e-06	3.91406e-06	9.2645e-07	1.76577e-06	3.27585e-06	2.21191e-06	2.04936e-06	2.41784e-06	0.847599	0.747611	no	K07659	ompR	two-component system, OmpR family, phosphate regulon response regulator OmpR	-
K07661	1.55274e-06	1.86384e-07	5.89559e-07	5.29731e-06	6.94877e-07	1.05329e-07	7.76227e-07	2.0325e-06	0.381907	0.527445	no	K07661	rstA	two-component system, OmpR family, response regulator RstA	-
K07662	6.53785e-07	1.86384e-07	1.17912e-06	0	8.93413e-07	3.15987e-07	6.73095e-07	4.03133e-07	1.66966	0.525295	no	K07662	cpxR	two-component system, OmpR family, response regulator CpxR	-
K07666	0	0	0	0	1.98536e-07	1.15862e-06	0	4.52385e-07	0	0.333433	no	K07666	qseB	two-component system, OmpR family, response regulator QseB	-
K07667	0.000338089	0.000502491	0.000442759	0.000531143	0.000517981	0.0005396	0.000427779	0.000529575	0.807779	0.166218	no	K07667	kdpE	two-component system, OmpR family, KDP operon response regulator KdpE	-
K07668	0.000199323	0.000236614	0.000205166	0.000313777	0.000209555	0.000329047	0.000213701	0.000284126	0.752134	0.194511	no	K07668	vicR	two-component system, OmpR family, response regulator VicR	-
K07669	6.45613e-06	1.71473e-05	4.37958e-06	6.00361e-06	3.97073e-06	8.84762e-06	9.32768e-06	6.27399e-06	1.48672	0.529241	no	K07669	mprA	two-component system, OmpR family, response regulator MprA	-
K07674	0	1.86384e-07	0	0	0	2.21191e-06	6.2128e-08	7.37302e-07	0.084264	0.456668	no	K07674	narQ	two-component system, NarL family, nitrate/nitrite sensor histidine kinase NarQ	[EC:2.7.13.3]
K07675	1.63446e-07	0	0	0	1.98536e-07	3.05454e-06	5.44821e-08	1.08436e-06	0.0502437	0.406213	no	K07675	uhpB	two-component system, NarL family, sensor histidine kinase UhpB	[EC:2.7.13.3]
K07683	9.80677e-06	6.33705e-06	1.12016e-05	1.88937e-05	4.06999e-06	1.96965e-05	9.11515e-06	1.42201e-05	0.641006	0.423409	no	K07683	nreB	two-component system, NarL family, sensor histidine kinase NreB	[EC:2.7.13.3]
K07684	0	1.30469e-06	1.68445e-07	8.82884e-08	0	1.05329e-07	4.91044e-07	6.45391e-08	7.60848	0.407247	no	K07684	narL	two-component system, NarL family, nitrate/nitrite response regulator NarL	-
K07685	1.71619e-06	3.63449e-06	2.35824e-06	2.82523e-06	1.20114e-05	8.42631e-06	2.56964e-06	7.75433e-06	0.331381	0.187672	no	K07685	narP	two-component system, NarL family, nitrate/nitrite response regulator NarP	-
K07686	6.61957e-06	1.04375e-05	6.65359e-06	6.26848e-06	9.0334e-06	8.00499e-06	7.90356e-06	7.76896e-06	1.01733	0.933633	no	K07686	uhpA	two-component system, NarL family, uhpT operon response regulator UhpA	-
K07687	4.08616e-07	0	0	0	0	2.00125e-06	1.36205e-07	6.67083e-07	0.20418	0.511676	no	K07687	rcsB	two-component system, NarL family, captular synthesis response regulator RcsB	-
K07693	5.72062e-07	1.58426e-06	2.52668e-07	0	9.92681e-07	6.31973e-07	8.02998e-07	5.41551e-07	1.48277	0.628066	no	K07693	desR	two-component system, NarL family, response regulator DesR	-
K07694	5.72062e-07	3.72768e-07	5.89559e-07	0	9.92681e-07	9.4796e-07	5.11463e-07	6.4688e-07	0.790661	0.719185	no	K07694	vraR	two-component system, NarL family, vancomycin resistance associated response regulator VraR	-
K07696	2.00222e-05	1.72405e-05	2.56037e-05	3.32847e-05	1.04232e-05	4.10782e-05	2.09555e-05	2.8262e-05	0.74147	0.514265	no	K07696	nreC	two-component system, NarL family, response regulator NreC	-
K07701	0	0	0	0	0	2.42256e-06	0	8.07521e-07	0	0.42265	no	K07701	dcuS	two-component system, CitB family, sensor histidine kinase DcuS	[EC:2.7.13.3]
K07704	3.89002e-05	2.59074e-05	3.87424e-05	6.78055e-05	1.99529e-05	8.01552e-05	3.45167e-05	5.59712e-05	0.616686	0.363088	no	K07704	lytS	two-component system, LytTR family, sensor histidine kinase LytS	[EC:2.7.13.3]
K07710	0	6.52344e-07	1.26334e-06	1.14775e-06	7.14731e-06	0	6.38561e-07	2.76502e-06	0.230943	0.43923	no	K07710	atoS	two-component system, NtrC family, sensor histidine kinase AtoS	[EC:2.7.13.3]
K07714	2.75407e-05	8.1077e-06	8.25382e-06	1.39496e-05	4.46707e-06	4.52914e-06	1.46341e-05	7.64859e-06	1.9133	0.404623	no	K07714	atoC	two-component system, NtrC family, response regulator AtoC	-
K07717	1.07875e-05	1.28605e-05	1.1707e-05	5.03244e-06	1.5188e-05	1.14808e-05	1.1785e-05	1.05671e-05	1.11525	0.723752	no	K07717	glnK	two-component system, sensor histidine kinase GlnK	[EC:2.7.13.3]
K07719	2.05125e-05	2.05022e-05	3.02359e-05	4.22019e-05	2.40229e-05	5.45603e-05	2.37502e-05	4.02617e-05	0.589896	0.195624	no	K07719	glnL	two-component system, response regulator GlnL	-
K07720	0.000631638	0.000554585	0.000766426	0.000827616	0.000826209	0.00099936	0.000650883	0.000884395	0.735965	0.0509427	no	K07720	yesN	two-component system, response regulator YesN	-
K07732	1.21767e-05	1.32333e-05	1.31387e-05	1.30667e-05	1.221e-05	1.17968e-05	1.28496e-05	1.23578e-05	1.03979	0.384787	no	K07732	rfk	riboflavin kinase, archaea type	[EC:2.7.1.161]
K07751	0	0	0	0	9.92681e-07	1.79059e-06	0	9.27757e-07	0	0.21512	no	K07751	pepB	PepB aminopeptidase	[EC:3.4.11.23]
K07755	2.99924e-05	2.45095e-05	3.1752e-05	2.76343e-05	1.82653e-05	3.82344e-05	2.87513e-05	2.80447e-05	1.0252	0.917153	no	K07755	AS3MT	arsenite methyltransferase	[EC:2.1.1.137]
K07768	1.75705e-05	2.12478e-05	1.02752e-05	9.27029e-06	9.43047e-06	1.79059e-05	1.63645e-05	1.22022e-05	1.34111	0.389119	no	K07768	senX3	two-component system, OmpR family, sensor histidine kinase SenX3	[EC:2.7.13.3]
K07770	1.9777e-05	1.28605e-05	1.48232e-05	2.19838e-05	3.82182e-05	8.84762e-06	1.58202e-05	2.30166e-05	0.687341	0.488895	no	K07770	cssR	two-component system, OmpR family, response regulator CssR	-
K07775	4.08616e-07	1.2115e-06	5.89559e-07	6.18019e-07	9.92681e-07	1.05329e-06	7.36557e-07	8.87996e-07	0.829459	0.623014	no	K07775	resD	two-component system, OmpR family, response regulator ResD	-
K07776	9.64333e-06	7.17578e-06	2.18979e-06	9.88831e-06	4.56633e-06	1.01116e-05	6.3363e-06	8.18874e-06	0.773782	0.551577	no	K07776	regX3	two-component system, OmpR family, response regulator RegX3	-
K07777	3.16268e-05	1.74269e-05	2.65301e-05	2.22487e-05	1.02246e-05	1.57993e-05	2.51946e-05	1.60909e-05	1.56577	0.170221	no	K07777	degS	two-component system, NarL family, sensor histidine kinase DegS	[EC:2.7.13.3]
K07783	0.000135252	0.000204836	0.00015876	0.000173752	0.000187518	0.000146512	0.000166282	0.000169261	0.982406	0.907493	no	K07783	uhpC	MFS transporter, OPA family, sugar phosphate sensor protein UhpC	-
K07789	1.63446e-07	1.86384e-07	9.2645e-07	8.82884e-08	1.68756e-06	1.15862e-06	4.25427e-07	9.78155e-07	0.434928	0.374828	no	K07789	mdtC	multidrug efflux pump	-
K07792	5.33652e-05	8.84392e-05	5.55027e-05	3.7346e-05	4.57626e-05	3.59171e-05	6.5769e-05	3.96753e-05	1.65768	0.140392	no	K07792	dcuB	anaerobic C4-dicarboxylate transporter DcuB	-
K07794	1.60177e-05	1.59358e-05	7.91693e-06	1.3155e-05	1.16144e-05	1.80112e-05	1.32902e-05	1.42602e-05	0.931976	0.785254	no	K07794	tctB	putative tricarboxylic transport membrane protein	-
K07795	2.13297e-05	1.65882e-05	1.82763e-05	2.13658e-05	2.02507e-05	3.22306e-05	1.87314e-05	2.46157e-05	0.760953	0.259828	no	K07795	tctC	putative tricarboxylic transport membrane protein	-
K07799	1.30757e-06	3.63449e-06	8.42227e-07	1.67748e-06	1.88609e-06	1.26395e-06	1.92809e-06	1.60917e-06	1.19819	0.749972	no	K07799	mdtA	membrane fusion protein, multidrug efflux system	-
K07800	3.84099e-06	1.39788e-06	2.6109e-06	8.82884e-08	3.97073e-07	1.36927e-06	2.61659e-06	6.18212e-07	4.23251	0.0861157	no	K07800	agrD	AgrD protein	-
K07803	1.0624e-06	1.58426e-06	2.52668e-07	6.18019e-07	1.19122e-06	6.31973e-07	9.66444e-07	8.13737e-07	1.18766	0.747264	no	K07803	zraP	zinc resistance-associated protein	-
K07812	8.33576e-06	4.56641e-06	9.93828e-06	8.03425e-06	1.06217e-05	8.74229e-06	7.61348e-06	9.13274e-06	0.833647	0.455857	no	K07812	torZ	trimethylamine-N-oxide reductase (cytochrome c)	[EC:1.7.2.3]
K07813	8.17231e-07	3.35491e-06	2.44246e-06	6.8865e-06	8.7356e-06	2.31723e-06	2.20487e-06	5.97978e-06	0.368721	0.176638	no	K07813	agrB	accessory gene regulator B	-
K07821	0	0	8.42227e-08	0	9.92681e-08	8.42631e-07	2.80742e-08	3.13966e-07	0.089418	0.394791	no	K07821	torY	trimethylamine-N-oxide reductase (cytochrome c), cytochrome c-type subunit TorY	-
K08083	1.63446e-07	2.79576e-07	1.76868e-06	0	9.92681e-07	1.05329e-06	7.37233e-07	6.8199e-07	1.081	0.933844	no	K08083	algR	two-component system, LytTR family, response regulator AlgR	-
K08092	4.08616e-05	3.41083e-05	3.80687e-05	3.69046e-05	5.44982e-05	7.05703e-05	3.76795e-05	5.3991e-05	0.697884	0.232405	no	K08092	dlgD	3-dehydro-L-gulonate 2-dehydrogenase	[EC:1.1.1.130]
K08093	1.37295e-05	1.04375e-05	2.31612e-05	3.07244e-05	1.25078e-05	1.72739e-05	1.57761e-05	2.01687e-05	0.782206	0.549261	no	K08093	hxlA	3-hexulose-6-phosphate synthase	[EC:4.1.2.43]
K08096	4.49477e-06	6.80301e-06	1.17912e-05	1.2537e-05	3.17658e-06	6.53039e-06	7.69632e-06	7.41464e-06	1.03799	0.939637	no	K08096	gch3	GTP cyclohydrolase IIa	[EC:3.5.4.29]
K08097	1.11143e-05	8.76005e-06	1.79394e-05	2.02181e-05	6.05536e-06	1.02169e-05	1.26046e-05	1.21634e-05	1.03627	0.93488	no	K08097	comA	phosphosulfolactate synthase	[EC:4.4.1.19]
K08218	0.000505784	0.000602952	0.000441243	0.000518165	0.000471623	0.0004467	0.00051666	0.000478829	1.07901	0.519577	no	K08218	ampG	MFS transporter, PAT family, beta-lactamase induction signal transducer AmpG	-
K08256	0	0	0	0	5.95609e-07	1.4746e-06	0	6.90071e-07	0	0.248443	no	K08256	pimA	phosphatidyl-myo-inositol alpha-mannosyltransferase	[EC:2.4.1.345]
K08264	6.3744e-06	7.17578e-06	8.42227e-07	4.94415e-06	5.45975e-06	4.63447e-06	4.79747e-06	5.01279e-06	0.957046	0.924056	no	K08264	hdrD	heterodisulfide reductase subunit D	[EC:1.8.98.1]
K08281	8.49103e-05	0.000104002	8.43069e-05	9.13785e-05	9.57938e-05	8.6475e-05	9.10732e-05	9.12158e-05	0.998437	0.985182	no	K08281	pncA	nicotinamidase/pyrazinamidase	[EC:3.5.1.19 3.5.1.-]
K08289	0.000304173	0.000357018	0.000228833	0.00025842	0.000247873	0.000240676	0.000296675	0.00024899	1.19151	0.327826	no	K08289	purT	phosphoribosylglycinamide formyltransferase 2	[EC:6.3.1.21]
K08300	2.1248e-05	1.88248e-05	8.50649e-06	4.32613e-05	1.45924e-05	9.79558e-06	1.61931e-05	2.25498e-05	0.718104	0.615058	no	K08300	rne	ribonuclease E	[EC:3.1.26.12]
K08302	3.65302e-05	3.35491e-05	4.42169e-05	4.55568e-05	3.23614e-05	7.36249e-05	3.80988e-05	5.05144e-05	0.754216	0.416715	no	K08302	gatY-kbaY	tagatose 1,6-diphosphate aldolase GatY/KbaY	[EC:4.1.2.40]
K08311	3.92271e-06	1.12762e-05	6.23248e-06	1.46559e-05	7.54438e-06	4.31848e-06	7.14381e-06	8.83958e-06	0.808161	0.676685	no	K08311	nudH	putative (di)nucleoside polyphosphate hydrolase	[EC:3.6.1.-]
K08321	4.06981e-05	4.71551e-05	4.66594e-05	3.99947e-05	7.56423e-05	6.85691e-05	4.48375e-05	6.1402e-05	0.730229	0.265825	no	K08321	lsrF	3-hydroxy-5-phosphonooxypentane-2,4-dione thiolase	[EC:2.3.1.245]
K08322	5.312e-06	9.78516e-06	3.62158e-06	2.56037e-06	2.08463e-06	7.37302e-07	6.23958e-06	1.7941e-06	3.47783	0.127361	no	K08322	rspB	L-gulonate 5-dehydrogenase	[EC:1.1.1.380]
K08325	0.00011147	0.00011183	3.63842e-05	0.000131726	9.92681e-05	0.00010733	8.65616e-05	0.000112775	0.767561	0.412081	no	K08325	yqhD	NADP-dependent alcohol dehydrogenase	[EC:1.1.-.-]
K08348	0	0	0	0	0	1.26395e-06	0	4.21315e-07	0	0.42265	no	K08348	fdnG	formate dehydrogenase-N, alpha subunit	[EC:1.17.5.3]
K08357	7.35508e-07	4.6596e-07	8.42227e-08	1.94235e-06	3.97073e-07	7.37302e-07	4.28564e-07	1.02557e-06	0.417877	0.333162	no	K08357	ttrA	tetrathionate reductase subunit A	-
K08358	5.72062e-07	3.72768e-07	5.05336e-07	1.5009e-06	2.97804e-07	7.37302e-07	4.83389e-07	8.45337e-07	0.57183	0.411786	no	K08358	ttrB	tetrathionate reductase subunit B	-
K08372	8.58093e-06	7.82813e-06	1.67603e-05	1.16541e-05	4.46707e-06	1.84325e-05	1.10565e-05	1.15179e-05	0.959937	0.930583	no	K08372	pepD	putative serine protease PepD	[EC:3.4.21.-]
K08384	0.000817395	0.000961555	0.000930745	0.00134022	0.00163584	0.00112691	0.000903231	0.00136766	0.660422	0.0774955	no	K08384	spoVD	stage V sporulation protein D (sporulation-specific penicillin-binding protein)	-
K08483	0.000786503	0.000852613	0.000792283	0.00101903	0.000742526	0.00111954	0.000810467	0.000960364	0.843916	0.313931	no	K08483	ptsI	phosphoenolpyruvate-protein phosphotransferase (PTS system enzyme I)	[EC:2.7.3.9]
K08568	0	1.02511e-06	7.58004e-07	0	2.38244e-06	0	5.94372e-07	7.94145e-07	0.748442	0.831822	no	K08568	CTSZ	cathepsin X	[EC:3.4.18.1]
K08680	2.28825e-06	5.59152e-07	2.02134e-06	7.6811e-06	1.29049e-05	4.52914e-06	1.62291e-06	8.3717e-06	0.193857	0.103591	no	K08680	menH	2-succinyl-6-hydroxy-2,4-cyclohexadiene-1-carboxylate synthase	[EC:4.2.99.20]
K08682	0	0	0	0	9.92681e-08	4.21315e-07	0	1.73528e-07	0	0.305631	no	K08682	acpH	acyl carrier protein phosphodiesterase	[EC:3.1.4.14]
K08722	0.000240511	0.000328688	0.000296717	0.000257714	0.000366597	0.000395404	0.000288639	0.000339905	0.849174	0.36735	no	K08722	yfbR	5'-deoxynucleotidase	[EC:3.1.3.89]
K08723	5.312e-06	6.52344e-06	2.77935e-06	4.23785e-06	7.64365e-06	8.11032e-06	4.8716e-06	6.66394e-06	0.731039	0.337746	no	K08723	yjjG	pyrimidine 5'-nucleotidase	[EC:3.1.3.-]
K08724	0.000168922	7.58583e-05	9.25607e-05	0.000241116	3.8119e-05	0.000132188	0.000112447	0.000137141	0.819938	0.731163	no	K08724	pbpB	penicillin-binding protein 2B	-
K08738	1.30757e-06	6.52344e-07	4.21113e-07	1.58919e-06	4.46707e-06	2.94921e-06	7.93676e-07	3.00182e-06	0.264398	0.106144	no	K08738	CYC	cytochrome c	-
K08770	1.20133e-05	1.76133e-05	1.08647e-05	1.16541e-05	2.66039e-05	6.84637e-06	1.34971e-05	1.50348e-05	0.897726	0.825992	no	K08770	UBC	ubiquitin C	-
K08930	1.62629e-05	2.60938e-05	1.89501e-05	1.07712e-05	1.72727e-05	2.21191e-05	2.04356e-05	1.6721e-05	1.22215	0.447216	no	K08930	pucA	light-harvesting protein B-800-850 alpha chain	-
K08956	4.00443e-06	2.49755e-05	3.36891e-07	6.97479e-06	0	0	9.77226e-06	2.32493e-06	4.20325	0.437833	no	K08956	AFG3	AFG3 family protein	[EC:3.4.24.-]
K08965	4.33133e-06	2.05022e-06	8.42227e-07	2.64865e-06	2.87878e-06	4.31848e-06	2.40793e-06	3.28197e-06	0.733683	0.502444	no	K08965	mtnW	2,3-diketo-5-methylthiopentyl-1-phosphate enolase	[EC:5.3.2.5]
K08968	0.000466884	0.000401378	0.000497672	0.000419282	0.00041375	0.000496625	0.000455311	0.000443219	1.02728	0.772108	no	K08968	msrC	L-methionine (R)-S-oxide reductase	[EC:1.8.4.14]
K08973	7.35508e-07	4.10045e-06	3.36891e-06	1.76577e-07	4.3678e-06	2.10658e-07	2.73495e-06	1.58501e-06	1.72551	0.544836	no	K08973	hemJ	protoporphyrinogen IX oxidase	[EC:1.3.99.-]
K09001	0.000519677	0.000282651	0.0005808	0.00011813	0.000292543	0.000116178	0.000461043	0.000175617	2.62527	0.0678443	no	K09001	anmK	anhydro-N-acetylmuramic acid kinase	[EC:2.7.1.170]
K09007	0.000117273	8.07043e-05	9.83721e-05	8.59047e-05	0.000100062	7.19396e-05	9.8783e-05	8.59688e-05	1.14906	0.393806	no	K09007	folE2	GTP cyclohydrolase IB	[EC:3.5.4.16]
K09011	0.000352472	0.000482921	0.000407301	0.000377345	0.000342773	0.00030282	0.000414231	0.000340979	1.21483	0.185901	no	K09011	cimA	(R)-citramalate synthase	[EC:2.3.3.21]
K09021	0	4.6596e-07	0	0	0	1.15862e-06	1.5532e-07	3.86206e-07	0.402169	0.622754	no	K09021	rutC	aminoacrylate peracid reductase	-
K09023	4.08616e-07	0	0	0	2.97804e-07	1.36927e-06	1.36205e-07	5.55693e-07	0.245109	0.423247	no	K09023	rutD	aminoacrylate hydrolase	[EC:3.5.1.-]
K09024	0	2.79576e-07	0	0	0	8.42631e-07	9.3192e-08	2.80877e-07	0.331789	0.580418	no	K09024	rutF	flavin reductase	[EC:1.5.1.-]
K09128	9.56978e-05	0.000140161	0.000117912	0.000107359	0.000140067	0.000122497	0.000117923	0.000123308	0.956333	0.753908	no	K09128	acnX2	mevalonate 5-phosphate dehydratase small subunit	[EC:4.2.1.-]
K09251	2.09211e-05	3.04738e-05	3.08255e-05	3.62866e-05	2.81922e-05	4.31848e-05	2.74068e-05	3.58878e-05	0.763679	0.197758	no	K09251	patA	putrescine aminotransferase	[EC:2.6.1.82]
K09459	9.57795e-05	0.000109407	0.000109321	0.000105593	9.23194e-05	0.000132082	0.000104836	0.000109998	0.95307	0.712148	no	K09459	E4.1.1.82	phosphonopyruvate decarboxylase	[EC:4.1.1.82]
K09473	0	0	0	0	0	3.15987e-07	0	1.05329e-07	0	0.42265	no	K09473	puuD	gamma-glutamyl-gamma-aminobutyrate hydrolase	[EC:3.5.1.94]
K09476	1.63446e-07	0	0	0	9.92681e-08	6.31973e-07	5.44821e-08	2.43747e-07	0.223519	0.439371	no	K09476	ompF	outer membrane pore protein F	-
K09482	0.000584565	0.000281813	0.000632933	5.9683e-05	0.000230401	3.79184e-05	0.000499771	0.000109334	4.57103	0.0501935	no	K09482	gatD	glutamyl-tRNA(Gln) amidotransferase subunit D	[EC:6.3.5.7]
K09503	1.63446e-07	2.60938e-06	0	4.23785e-06	0	2.31723e-06	9.24274e-07	2.18503e-06	0.423003	0.450078	no	K09503	DNAJA2	DnaJ homolog subfamily A member 2	-
K09518	0	2.88895e-06	0	0	0	0	9.62984e-07	0	#DIV/0!	0.42265	no	K09518	DNAJB12	DnaJ homolog subfamily B member 12	-
K09578	1.63446e-07	0	0	7.06308e-07	0	1.05329e-06	5.44821e-08	5.86532e-07	0.0928885	0.225637	no	K09578	PIN1	peptidyl-prolyl cis-trans isomerase NIMA-interacting 1	[EC:5.2.1.8]
K09688	0	1.02511e-06	4.21113e-07	4.41442e-07	3.07731e-06	2.10658e-07	4.82075e-07	1.24314e-06	0.387789	0.500925	no	K09688	kpsM	capsular polysaccharide transport system permease protein	-
K09689	0	2.79576e-06	0	0	3.67292e-06	5.26644e-07	9.3192e-07	1.39986e-06	0.665726	0.767948	no	K09689	kpsT	capsular polysaccharide transport system ATP-binding protein	[EC:7.6.2.12]
K09693	0.000116292	0.000101672	0.000174173	0.000187878	0.000214717	0.000203601	0.000130712	0.000202065	0.646882	0.0710276	no	K09693	tagH	teichoic acid transport system ATP-binding protein	[EC:7.5.2.4]
K09696	9.23471e-06	1.42584e-05	1.09489e-05	2.8782e-05	4.12955e-05	1.49567e-05	1.14807e-05	2.83448e-05	0.405037	0.152523	no	K09696	natB	sodium transport system permease protein	-
K09697	1.96135e-05	2.19933e-05	1.61708e-05	2.47208e-05	5.00311e-05	1.45354e-05	1.92592e-05	2.97624e-05	0.647098	0.42496	no	K09697	natA	sodium transport system ATP-binding protein	[EC:7.2.2.4]
K09698	0.000259471	0.000315175	0.000217463	0.000461749	0.000131431	0.000528329	0.000264036	0.000373836	0.706289	0.467514	no	K09698	gltX	nondiscriminating glutamyl-tRNA synthetase	[EC:6.1.1.24]
K09733	1.02971e-05	6.80301e-06	1.27176e-05	1.47442e-05	8.7356e-06	1.20075e-05	9.93925e-06	1.18291e-05	0.840238	0.482212	no	K09733	mfnB	(5-formylfuran-3-yl)methyl phosphate synthase	[EC:4.2.3.153]
K09735	1.11143e-05	6.70982e-06	1.01067e-05	9.35858e-06	9.33121e-06	1.05329e-05	9.3103e-06	9.74089e-06	0.955795	0.782082	no	K09735	dpck	GTP-dependent dephospho-CoA kinase	[EC:2.7.1.-]
K09739	8.8261e-06	5.7779e-06	1.13701e-05	1.43027e-05	8.43779e-06	8.32098e-06	8.65802e-06	1.03538e-05	0.836214	0.544049	no	K09739	mptD	dihydroneopterin aldolase	[EC:4.1.2.25]
K09758	1.5936e-05	1.10898e-05	1.08647e-05	1.4391e-05	6.05536e-06	1.52727e-05	1.26302e-05	1.19064e-05	1.06079	0.843097	no	K09758	asdA	aspartate 4-decarboxylase	[EC:4.1.1.12]
K09769	0.00036473	0.000493452	0.000389867	0.000413367	0.000513713	0.000522747	0.000416016	0.000483275	0.860826	0.272013	no	K09769	ymdB	2',3'-cyclic-nucleotide 2'-phosphodiesterase	[EC:3.1.4.16]
K09778	7.10991e-06	2.80508e-05	1.60865e-05	2.4191e-05	3.51409e-05	1.17968e-05	1.70824e-05	2.37096e-05	0.720485	0.50589	no	K09778	lpxJ	Kdo2-lipid IVA 3' secondary acyltransferase	[EC:2.3.1.-]
K09789	1.61812e-05	2.85167e-05	2.26559e-05	3.32847e-05	4.40751e-05	2.64375e-05	2.24513e-05	3.45991e-05	0.648897	0.132451	no	K09789	bioG	pimeloyl-	-
K09809	9.60247e-05	9.68265e-05	0.000129619	0.000172869	9.60916e-05	0.00013598	0.00010749	0.00013498	0.79634	0.349697	no	K09809	tagF	CDP-glycerol glycerophosphotransferase	[EC:2.7.8.12]
K09811	0.000699713	0.000939748	0.000838184	0.000872996	0.000899866	0.00102527	0.000825882	0.000932711	0.885464	0.2808	no	K09811	ftsX	cell division transport system permease protein	-
K09812	0.000981985	0.00103378	0.00110492	0.000839093	0.00102882	0.000966181	0.00104023	0.000944697	1.10112	0.234527	no	K09812	ftsE	cell division transport system ATP-binding protein	-
K09814	2.1248e-06	2.79576e-06	3.03202e-06	1.05063e-05	1.27063e-05	3.68651e-06	2.65086e-06	8.96639e-06	0.295644	0.144217	no	K09814	hrtA	hemin transport system ATP-binding protein	[EC:7.6.2.-]
K09815	0.000591757	0.000756346	0.00067395	0.000650421	0.000706094	0.000879074	0.000674018	0.000745197	0.904483	0.448324	no	K09815	znuA	zinc transport system substrate-binding protein	-
K09816	0.000574677	0.000778712	0.000619542	0.000647861	0.000655368	0.000844737	0.000657644	0.000715989	0.918511	0.549382	no	K09816	znuB	zinc transport system permease protein	-
K09817	0.00057909	0.000707048	0.000602445	0.000595947	0.00062936	0.000728876	0.000629527	0.000651394	0.966431	0.716332	no	K09817	znuC	zinc transport system ATP-binding protein	[EC:7.2.2.20]
K09860	1.63446e-07	9.03962e-06	2.44246e-06	3.53154e-07	5.26121e-06	1.68526e-06	3.88184e-06	2.43321e-06	1.59536	0.665006	no	K09860	flgP	outer membrane protein FlgP	-
K09882	1.87963e-06	2.99146e-05	5.5587e-06	1.36847e-05	5.06268e-06	3.68651e-06	1.2451e-05	7.47796e-06	1.66502	0.63793	no	K09882	cobS	cobaltochelatase CobS	[EC:6.6.1.2]
K09913	0	0	8.42227e-08	0	3.97073e-07	0	2.80742e-08	1.32358e-07	0.212109	0.51563	no	K09913	ppnP	purine/pyrimidine-nucleoside phosphorylase	[EC:2.4.2.1 2.4.2.2]
K09936	6.30903e-05	7.19442e-05	0.00010132	9.01425e-05	9.02347e-05	8.71069e-05	7.87848e-05	8.91614e-05	0.88362	0.464145	no	K09936	TC.BAT2	bacterial/archaeal transporter family-2 protein	-
K09949	5.60621e-05	8.84392e-05	4.04269e-05	6.58632e-05	4.17919e-05	4.01303e-05	6.16427e-05	4.92618e-05	1.25133	0.501508	no	K09949	lpxI	UDP-2,3-diacylglucosamine hydrolase	[EC:3.6.1.54]
K09994	2.20652e-06	4.75279e-06	3.03202e-06	3.7964e-06	5.75755e-06	2.10658e-06	3.33044e-06	3.88684e-06	0.85685	0.691693	no	K09994	phnO	(aminoalkyl)phosphonate N-acetyltransferase	[EC:2.3.1.280]
K10005	8.58093e-06	6.80301e-06	7.91693e-06	6.35677e-06	4.3678e-06	9.58492e-06	7.76696e-06	6.76983e-06	1.14729	0.587428	no	K10005	gluB	glutamate transport system substrate-binding protein	-
K10006	7.92714e-06	4.75279e-06	6.23248e-06	3.88469e-06	3.97073e-06	1.08489e-05	6.30414e-06	6.23476e-06	1.01113	0.979699	no	K10006	gluC	glutamate transport system permease protein	-
K10007	1.22585e-05	8.94643e-06	7.91693e-06	6.44506e-06	6.45243e-06	1.55887e-05	9.70728e-06	9.49538e-06	1.02232	0.953462	no	K10007	gluD	glutamate transport system permease protein	-
K10008	7.4368e-06	5.03237e-06	5.89559e-06	4.14956e-06	1.48902e-06	8.11032e-06	6.12159e-06	4.58297e-06	1.33573	0.516302	no	K10008	gluA	glutamate transport system ATP-binding protein	[EC:7.4.2.1]
K10014	8.17231e-07	7.45536e-07	3.36891e-07	9.71173e-07	1.38975e-06	9.4796e-07	6.33219e-07	1.10296e-06	0.574108	0.0862581	no	K10014	hisJ	histidine transport system substrate-binding protein	-
K10026	0.000249256	0.000380969	0.00020643	0.000331611	0.000263259	0.00035085	0.000278885	0.00031524	0.884673	0.58104	no	K10026	queE	7-carboxy-7-deazaguanine synthase	[EC:4.3.99.3]
K10027	7.02819e-06	2.70257e-06	4.96914e-06	4.67929e-06	4.26853e-06	5.26644e-06	4.89996e-06	4.73809e-06	1.03417	0.910086	no	K10027	crtI	phytoene desaturase	[EC:1.3.99.26 1.3.99.28 1.3.99.29 1.3.99.31]
K10036	3.06462e-05	4.52913e-05	4.43011e-05	3.76992e-05	4.24868e-05	4.35008e-05	4.00795e-05	4.12289e-05	0.972122	0.836963	no	K10036	glnH	glutamine transport system substrate-binding protein	-
K10037	0.000168186	0.00029635	0.000233718	0.000281993	0.000153568	0.000521167	0.000232752	0.000318909	0.729836	0.515012	no	K10037	glnP	glutamine transport system permease protein	-
K10038	0.000142525	0.000181072	0.000192954	0.000209332	0.000158035	0.000300293	0.000172184	0.000222553	0.773675	0.351748	no	K10038	glnQ	glutamine transport system ATP-binding protein	[EC:7.4.2.1]
K10085	1.47102e-06	1.1183e-06	3.79002e-06	2.56037e-06	3.97073e-07	9.4796e-07	2.12645e-06	1.3018e-06	1.63347	0.482559	no	K10085	EDEM2	ER degradation enhancer, mannosidase alpha-like 2	-
K10107	8.17231e-08	4.84598e-06	1.51601e-06	7.94596e-07	6.5517e-06	1.36927e-06	2.1479e-06	2.90519e-06	0.739334	0.760641	no	K10107	kpsE	capsular polysaccharide transport system permease protein	-
K10109	0	0	0	0	3.97073e-07	2.94921e-06	0	1.11543e-06	0	0.350775	no	K10109	malF	maltose/maltodextrin transport system permease protein	-
K10117	0.000909497	0.000977304	0.00108336	0.00133881	0.00125594	0.00166462	0.000990052	0.00141979	0.697324	0.0591415	no	K10117	msmE	raffinose/stachyose/melibiose transport system substrate-binding protein	-
K10192	5.49997e-05	2.31116e-05	3.04044e-05	6.24199e-05	2.67031e-05	4.04463e-05	3.61719e-05	4.31898e-05	0.83751	0.646887	no	K10192	togB	oligogalacturonide transport system substrate-binding protein	-
K10193	2.08394e-05	1.20218e-05	1.22965e-05	3.97298e-05	1.5188e-05	1.80112e-05	1.50526e-05	2.43097e-05	0.6192	0.357633	no	K10193	togM	oligogalacturonide transport system permease protein	-
K10194	2.37814e-05	1.28605e-05	1.42336e-05	3.43442e-05	1.27063e-05	1.72739e-05	1.69585e-05	2.14415e-05	0.790921	0.588499	no	K10194	togN	oligogalacturonide transport system permease protein	-
K10201	5.23028e-06	1.27673e-05	4.12691e-06	1.20072e-05	1.86624e-05	2.10658e-05	7.37483e-06	1.72451e-05	0.427647	0.0617581	no	K10201	ngcF	N-acetylglucosamine transport system permease protein	-
K10202	1.32391e-05	1.62154e-05	1.65919e-05	2.62217e-05	4.04021e-05	2.20137e-05	1.53488e-05	2.95458e-05	0.519491	0.120599	no	K10202	ngcG	N-acetylglucosamine transport system permease protein	-
K10206	0.00123492	0.00134308	0.00114501	0.00121317	0.00124989	0.00109805	0.001241	0.00118704	1.04546	0.504214	no	K10206	E2.6.1.83	LL-diaminopimelate aminotransferase	[EC:2.6.1.83]
K10210	2.45169e-07	2.79576e-07	0	1.76577e-07	1.98536e-07	1.05329e-07	1.74915e-07	1.60147e-07	1.09221	0.885474	no	K10210	crtP	diapolycopene oxygenase	[EC:1.14.99.44]
K10213	2.49256e-05	2.41367e-05	3.14993e-05	3.23136e-05	4.6259e-05	5.56136e-05	2.68539e-05	4.47287e-05	0.600372	0.106146	no	K10213	rihB	ribosylpyrimidine nucleosidase	[EC:3.2.2.8]
K10241	1.30757e-06	1.1183e-06	9.2645e-07	3.17838e-06	2.97804e-06	5.89841e-06	1.11744e-06	4.01828e-06	0.278089	0.0892772	no	K10241	cebF	cellobiose transport system permease protein	-
K10439	0.000278921	0.000362237	0.000356009	0.000345649	0.000357564	0.000445436	0.000332389	0.000382883	0.868122	0.290439	no	K10439	rbsB	ribose transport system substrate-binding protein	-
K10440	0.00029502	0.000307347	0.000372433	0.000396945	0.000365803	0.000502629	0.000324933	0.000421792	0.770363	0.130224	no	K10440	rbsC	ribose transport system permease protein	-
K10441	0.000273282	0.000299705	0.000307665	0.000333024	0.000349821	0.000464395	0.000293551	0.000382413	0.767628	0.157605	no	K10441	rbsA	ribose transport system ATP-binding protein	[EC:7.5.2.7]
K10536	0.000169575	0.000192535	0.000115638	0.000150532	0.000133416	0.000123129	0.000159249	0.000135693	1.1736	0.414538	no	K10536	aguA	agmatine deiminase	[EC:3.5.3.12]
K10537	2.69686e-06	5.03237e-06	1.60023e-06	3.97298e-06	2.4817e-06	7.16236e-06	3.10982e-06	4.53901e-06	0.685131	0.454673	no	K10537	araF	L-arabinose transport system substrate-binding protein	-
K10539	3.51409e-06	6.80301e-06	4.04269e-06	9.27029e-06	1.98536e-06	5.26644e-06	4.7866e-06	5.50736e-06	0.869127	0.778958	no	K10539	araG	L-arabinose transport system ATP-binding protein	[EC:7.5.2.12]
K10540	0.000162057	0.000158892	0.000201798	0.000169955	0.000231394	0.00019844	0.000174249	0.00019993	0.871551	0.320735	no	K10540	mglB	methyl-galactoside transport system substrate-binding protein	-
K10541	0.000194338	0.000181818	0.000192449	0.000170132	0.000217894	0.000206129	0.000189535	0.000198051	0.956998	0.618395	no	K10541	mglC	methyl-galactoside transport system permease protein	-
K10542	0.000184939	0.000183029	0.000190175	0.000168189	0.000216901	0.000223086	0.000186048	0.000202726	0.917732	0.43842	no	K10542	mglA	methyl-galactoside transport system ATP-binding protein	[EC:7.5.2.11]
K10543	0.000151106	0.000118727	0.000152527	0.000156271	0.000136394	0.000164313	0.000140787	0.000152326	0.924246	0.453729	no	K10543	xylF	D-xylose transport system substrate-binding protein	-
K10545	4.90339e-07	7.36217e-06	5.05336e-07	3.88469e-06	9.92681e-07	5.16111e-06	2.78595e-06	3.34616e-06	0.83258	0.842875	no	K10545	xylG	D-xylose transport system ATP-binding protein	[EC:7.5.2.10]
K10550	1.96135e-06	4.6596e-07	1.09489e-06	2.20721e-06	3.97073e-07	3.58118e-06	1.17407e-06	2.06182e-06	0.569433	0.450906	no	K10550	alsC	D-allose transport system permease protein	-
K10555	6.94647e-06	6.33705e-06	5.64292e-06	6.70992e-06	4.76487e-06	8.95295e-06	6.30881e-06	6.80925e-06	0.926507	0.725514	no	K10555	lsrB	AI-2 transport system substrate-binding protein	-
K10556	1.16864e-05	1.02511e-05	1.06963e-05	1.74811e-05	9.72828e-06	1.45354e-05	1.08779e-05	1.39149e-05	0.781746	0.30998	no	K10556	lsrC	AI-2 transport system permease protein	-
K10557	1.3566e-05	1.44448e-05	1.67603e-05	1.63334e-05	1.53866e-05	2.32777e-05	1.49237e-05	1.83325e-05	0.814056	0.303812	no	K10557	lsrD	AI-2 transport system permease protein	-
K10559	2.72138e-05	1.27673e-05	2.60248e-05	2.14541e-05	2.25339e-05	2.18031e-05	2.2002e-05	2.19303e-05	1.00327	0.989076	no	K10559	rhaS	rhamnose transport system substrate-binding protein	-
K10560	2.19018e-05	1.05307e-05	2.50141e-05	1.3773e-05	1.21107e-05	1.13755e-05	1.91489e-05	1.24197e-05	1.54181	0.264359	no	K10560	rhaP	rhamnose transport system permease protein	-
K10561	1.52005e-05	5.03237e-06	1.52443e-05	1.15658e-05	1.18129e-05	1.16915e-05	1.18257e-05	1.16901e-05	1.0116	0.971774	no	K10561	rhaQ	rhamnose transport system permease protein	-
K10562	3.7184e-05	1.1183e-05	2.93937e-05	3.69046e-05	1.70741e-05	7.79433e-06	2.59203e-05	2.0591e-05	1.25881	0.668359	no	K10562	rhaT	rhamnose transport system ATP-binding protein	[EC:7.5.2.-]
K10678	8.8261e-06	1.04375e-05	1.3223e-05	1.67748e-05	2.67031e-05	1.43247e-05	1.08289e-05	1.92676e-05	0.562025	0.145062	no	K10678	nfsA	nitroreductase	[EC:1.-.-.-]
K10680	0	1.86384e-07	0	0	1.98536e-07	3.58118e-06	6.2128e-08	1.25991e-06	0.0493116	0.411021	no	K10680	nemA	N-ethylmaleimide reductase	[EC:1.-.-.-]
K10697	1.63446e-07	6.61663e-06	4.12691e-06	2.82523e-06	6.94877e-07	6.31973e-07	3.63566e-06	1.38403e-06	2.62687	0.356605	no	K10697	rpaA	two-component system, OmpR family, response regulator RpaA	-
K10726	7.73918e-05	5.03237e-05	0.000102246	0.000166953	2.91848e-05	3.56011e-05	7.66539e-05	7.72465e-05	0.992329	0.990961	no	K10726	mcm	replicative DNA helicase Mcm	[EC:5.6.2.3]
K10742	0	8.38728e-07	0	0	0	1.05329e-07	2.79576e-07	3.51096e-08	7.96295	0.474656	no	K10742	DNA2	DNA replication ATP-dependent helicase/nuclease Dna2	[EC:5.6.2.3 3.1.-.-]
K10747	5.41824e-05	5.88041e-05	5.39867e-05	7.70758e-05	6.64104e-05	6.44612e-05	5.56578e-05	6.93158e-05	0.802959	0.0579012	no	K10747	LIG1	DNA ligase 1	[EC:6.5.1.1 6.5.1.6 6.5.1.7]
K10755	0	1.02511e-06	0	0	0	1.15862e-06	3.41704e-07	3.86206e-07	0.884772	0.935435	no	K10755	RFC2_4	replication factor C subunit 2/4	-
K10773	0.00117354	0.00123209	0.00120607	0.00119428	0.00127331	0.00116494	0.0012039	0.00121084	0.994268	0.861343	no	K10773	NTH	endonuclease III	[EC:4.2.99.18]
K10776	5.72062e-07	2.79576e-07	5.89559e-07	4.41442e-07	0	2.10658e-07	4.80399e-07	2.17367e-07	2.21009	0.184362	no	K10776	LIG3	DNA ligase 3	[EC:6.5.1.1]
K10780	8.17231e-08	0	0	0	0	9.4796e-07	2.7241e-08	3.15987e-07	0.0862095	0.457494	no	K10780	fabL	enoyl-	-
K10793	2.86848e-05	3.07534e-05	2.72039e-05	3.06361e-05	5.84689e-05	4.87673e-05	2.88807e-05	4.59574e-05	0.628423	0.169451	no	K10793	prdA	D-proline reductase (dithiol) PrdA	[EC:1.21.4.1]
K10794	1.53639e-05	1.64018e-05	1.02752e-05	1.42144e-05	2.80929e-05	1.72739e-05	1.40136e-05	1.98604e-05	0.705606	0.301095	no	K10794	prdB	D-proline reductase (dithiol) PrdB	[EC:1.21.4.1]
K10797	0.000203899	0.000245561	0.000228749	0.000212334	0.000327486	0.000276488	0.00022607	0.000272103	0.830825	0.300148	no	K10797	enr	2-enoate reductase	[EC:1.3.1.31]
K10798	0	4.93917e-06	8.42227e-08	9.53515e-06	1.98536e-07	2.10658e-07	1.67447e-06	3.31478e-06	0.505151	0.672101	no	K10798	PARP2_3_4	poly	-
K10800	3.67754e-06	2.14342e-06	3.7058e-06	2.34847e-05	2.68024e-05	9.4796e-06	3.17558e-06	1.99222e-05	0.159399	0.0861334	no	K10800	SMUG1	single-strand selective monofunctional uracil DNA glycosylase	[EC:3.2.2.-]
K10804	2.77859e-06	1.86384e-07	1.8529e-06	1.20955e-05	2.97804e-07	4.21315e-06	1.60596e-06	5.53549e-06	0.29012	0.375115	no	K10804	tesA	acyl-CoA thioesterase I	[EC:3.1.2.- 3.1.2.2 3.1.1.2 3.1.1.5]
K10805	0	0	0	1.05946e-06	2.97804e-07	3.68651e-06	0	1.68126e-06	0	0.243093	no	K10805	tesB	acyl-CoA thioesterase II	[EC:3.1.2.-]
K10806	8.98954e-07	2.51618e-06	1.17912e-06	8.82884e-08	1.09195e-06	3.15987e-07	1.53142e-06	4.98742e-07	3.07057	0.166769	no	K10806	yciA	acyl-CoA thioesterase YciA	[EC:3.1.2.-]
K10820	0.000314634	0.000235217	0.000337649	0.000349799	0.00035806	0.000385082	0.000295833	0.000364314	0.812028	0.14755	no	K10820	ytfR	galactofuranose transport system ATP-binding protein	[EC:7.5.2.9]
K10829	8.4992e-06	4.93917e-06	4.71647e-06	1.12126e-05	4.76487e-06	4.84513e-06	6.05162e-06	6.94088e-06	0.871881	0.740635	no	K10829	fhuC	ferric hydroxamate transport system ATP-binding protein	[EC:7.2.2.16]
K10831	8.17231e-08	1.02511e-06	1.68445e-07	6.18019e-07	1.98536e-07	1.89592e-06	4.25093e-07	9.04158e-07	0.470154	0.473979	no	K10831	tauB	taurine transport system ATP-binding protein	[EC:7.6.2.7]
K10857	6.94647e-06	6.15067e-06	3.79002e-06	6.62163e-06	5.85682e-06	3.89717e-06	5.62905e-06	5.45854e-06	1.03124	0.898042	no	K10857	exoX	exodeoxyribonuclease X	[EC:3.1.11.-]
K10873	6.53785e-07	4.47322e-06	1.76868e-06	7.06308e-07	3.07731e-06	8.42631e-07	2.29856e-06	1.54208e-06	1.49055	0.613988	no	K10873	RAD52	DNA repair and recombination protein RAD52	-
K10896	3.57947e-05	1.49107e-05	5.09547e-05	2.21604e-05	1.76697e-05	2.41203e-05	3.38867e-05	2.13168e-05	1.58967	0.351719	no	K10896	FANCM	fanconi anemia group M protein	-
K10914	2.39449e-05	2.9635e-05	2.42561e-05	1.48325e-05	1.89602e-05	2.51736e-05	2.59454e-05	1.96554e-05	1.32001	0.163607	no	K10914	crp	CRP/FNR family transcriptional regulator, cyclic AMP receptor protein	-
K10954	1.63446e-07	1.30469e-06	1.17912e-06	0	6.94877e-07	2.10658e-07	8.82417e-07	3.01845e-07	2.92341	0.252296	no	K10954	zot	zona occludens toxin	-
K10956	0	1.86384e-07	8.42227e-08	0	2.38244e-06	5.26644e-07	9.02022e-08	9.69693e-07	0.0930214	0.347537	no	K10956	SEC61A	protein transport protein SEC61 subunit alpha	-
K10977	1.85511e-05	1.69609e-05	2.92253e-05	4.54686e-05	1.12173e-05	2.16977e-05	2.15791e-05	2.61279e-05	0.825904	0.707352	no	K10977	aksA	methanogen homocitrate synthase	[EC:2.3.3.14 2.3.3.-]
K10978	1.17681e-05	1.26741e-05	2.6867e-05	1.95117e-05	9.23194e-06	1.80112e-05	1.71031e-05	1.5585e-05	1.09741	0.809854	no	K10978	aksF	methanogen homoisocitrate dehydrogenase	[EC:1.1.1.87 1.1.1.-]
K10979	4.57649e-06	6.52344e-07	6.73781e-07	4.14956e-06	1.02246e-05	2.10658e-06	1.96754e-06	5.49358e-06	0.358152	0.290467	no	K10979	ku	DNA end-binding protein Ku	-
K10984	3.43237e-06	2.79576e-06	3.20046e-06	6.44506e-06	5.95609e-07	1.68526e-06	3.14286e-06	2.90864e-06	1.08053	0.908435	no	K10984	agaB	galactosamine PTS system EIIB component	[EC:2.7.1.-]
K10985	5.312e-06	4.19364e-06	5.47447e-06	6.53335e-06	1.48902e-06	3.37052e-06	4.99337e-06	3.79763e-06	1.31487	0.505918	no	K10985	agaC	galactosamine PTS system EIIC component	-
K10986	5.6389e-06	1.49107e-06	4.21113e-06	8.47569e-06	1.19122e-06	2.42256e-06	3.78037e-06	4.02982e-06	0.938097	0.928346	no	K10986	agaD	galactosamine PTS system EIID component	-
K11014	6.53785e-07	5.68471e-06	5.89559e-07	2.20721e-06	4.96341e-06	8.42631e-07	2.30935e-06	2.67108e-06	0.864575	0.871068	no	K11014	cdtB	cytolethal distending toxin subunit B	-
K11031	4.65822e-06	2.23661e-06	0	1.90703e-05	1.0721e-05	7.68901e-06	2.29828e-06	1.24934e-05	0.183959	0.0804001	no	K11031	slo	thiol-activated cytolysin	-
K11041	2.03491e-05	1.92907e-05	3.04886e-05	2.64865e-05	2.57104e-05	2.88601e-05	2.33761e-05	2.7019e-05	0.865173	0.416749	no	K11041	eta	exfoliative toxin A/B	-
K11050	0.000234055	0.000348445	0.000237255	0.000296384	0.000352799	0.000406569	0.000273252	0.000351918	0.776465	0.187438	no	K11050	cylA	multidrug/hemolysin transport system ATP-binding protein	-
K11051	0.000209456	0.000311727	0.000224538	0.000308392	0.000358755	0.000376235	0.000248574	0.000347794	0.714716	0.0692173	no	K11051	cylB	multidrug/hemolysin transport system permease protein	-
K11069	0.000889965	0.000942171	0.000726	0.00107323	0.000920216	0.00105687	0.000852712	0.00101677	0.838645	0.119201	no	K11069	potD	spermidine/putrescine transport system substrate-binding protein	-
K11070	0.000735263	0.000773307	0.000704439	0.000868847	0.000782034	0.00097366	0.00073767	0.000874847	0.843198	0.119186	no	K11070	potC	spermidine/putrescine transport system permease protein	-
K11103	5.72062e-07	9.3192e-06	8.25382e-06	1.76577e-07	7.94145e-07	5.26644e-07	6.04836e-06	4.99122e-07	12.118	0.181118	no	K11103	dctA	aerobic C4-dicarboxylate transport protein	-
K11153	5.72062e-07	3.72768e-07	1.09489e-06	1.85406e-06	5.95609e-07	1.26395e-06	6.79908e-07	1.23787e-06	0.549256	0.271938	no	K11153	RDH12	retinol dehydrogenase 12	[EC:1.1.1.300]
K11175	0.000874437	0.000878894	0.000920133	0.000822672	0.000845566	0.000970605	0.000891155	0.000879614	1.01312	0.829805	no	K11175	purN	phosphoribosylglycinamide formyltransferase 1	[EC:2.1.2.2]
K11176	1.28305e-05	1.07171e-05	2.06346e-05	2.11892e-05	1.27063e-05	1.25341e-05	1.47274e-05	1.54766e-05	0.951593	0.865676	no	K11176	purO	IMP cyclohydrolase	[EC:3.5.4.10]
K11178	1.63446e-07	7.45536e-07	5.05336e-07	6.18019e-07	1.29049e-06	3.58118e-06	4.71439e-07	1.8299e-06	0.257632	0.267124	no	K11178	yagS	xanthine dehydrogenase YagS FAD-binding subunit	[EC:1.17.1.4]
K11180	2.1248e-06	2.3298e-06	2.86357e-06	1.85406e-06	5.45975e-06	3.79184e-06	2.43939e-06	3.70188e-06	0.65896	0.348973	no	K11180	dsrA	dissimilatory sulfite reductase alpha subunit	[EC:1.8.99.5]
K11181	3.43237e-06	1.2115e-06	4.4638e-06	1.32433e-06	3.77219e-06	2.84388e-06	3.03589e-06	2.6468e-06	1.147	0.762469	no	K11181	dsrB	dissimilatory sulfite reductase beta subunit	[EC:1.8.99.5]
K11212	9.8885e-06	1.39788e-05	1.88659e-05	1.94235e-05	1.27063e-05	1.17968e-05	1.42444e-05	1.46422e-05	0.972831	0.915923	no	K11212	cofD	LPPG:FO 2-phospho-L-lactate transferase	[EC:2.7.8.28]
K11214	1.30757e-05	1.8452e-05	1.07805e-05	1.14775e-05	2.79936e-05	2.70695e-05	1.41027e-05	2.21802e-05	0.635825	0.268725	no	K11214	SHPK	sedoheptulokinase	[EC:2.7.1.14]
K11216	1.43833e-05	1.83588e-05	1.04436e-05	2.03063e-05	2.40229e-05	1.78006e-05	1.43952e-05	2.07099e-05	0.695088	0.0997039	no	K11216	lsrK	autoinducer-2 kinase	[EC:2.7.1.189]
K11251	0	0	0	8.82884e-08	7.94145e-07	0	0	2.94145e-07	0	0.362392	no	K11251	H2A	histone H2A	-
K11252	0	0	0	0	8.93413e-07	4.21315e-07	0	4.38243e-07	0	0.231545	no	K11252	H2B	histone H2B	-
K11253	2.45169e-07	2.79576e-07	0	1.76577e-07	1.09195e-06	7.37302e-07	1.74915e-07	6.68609e-07	0.26161	0.197785	no	K11253	H3	histone H3	-
K11258	0	0	0	0	9.92681e-08	4.21315e-07	0	1.73528e-07	0	0.305631	no	K11258	ilvM	acetolactate synthase II small subunit	[EC:2.2.1.6]
K11260	3.67754e-06	3.26172e-06	3.28468e-06	5.65046e-06	2.87878e-06	4.42381e-06	3.40798e-06	4.31768e-06	0.789308	0.374239	no	K11260	fwdG	4Fe-4S ferredoxin	-
K11329	1.79791e-06	2.42299e-06	3.28468e-06	3.97298e-06	2.58097e-06	8.42631e-07	2.50186e-06	2.46553e-06	1.01474	0.973475	no	K11329	rpaB	two-component system, OmpR family, response regulator RpaB	-
K11358	0.000510443	0.000594751	0.000640092	0.000593916	0.000748879	0.000730034	0.000581762	0.000690943	0.841983	0.15662	no	K11358	yhdR	aspartate aminotransferase	[EC:2.6.1.1]
K11381	8.91599e-05	7.39944e-05	9.8709e-05	0.000118748	9.32128e-05	0.000122813	8.72878e-05	0.000111591	0.782209	0.111261	no	K11381	bkdA	2-oxoisovalerate dehydrogenase E1 component	[EC:1.2.4.4]
K11443	1.79791e-06	2.98214e-06	0	7.94596e-07	1.68756e-06	4.21315e-07	1.59335e-06	9.67823e-07	1.64632	0.559586	no	K11443	divK	two-component system, cell cycle response regulator DivK	-
K11444	0	9.3192e-07	4.21113e-07	3.53154e-07	1.48902e-06	1.05329e-07	4.51011e-07	6.49168e-07	0.694752	0.717726	no	K11444	wspR	two-component system, chemotaxis family, response regulator WspR	[EC:2.7.7.65]
K11472	0	0	0	0	0	7.37302e-07	0	2.45767e-07	0	0.42265	no	K11472	glcE	glycolate oxidase FAD binding subunit	-
K11473	1.63446e-06	6.89621e-06	5.13758e-06	5.91533e-06	1.19122e-05	4.84513e-06	4.55608e-06	7.55754e-06	0.602853	0.333351	no	K11473	glcF	glycolate oxidase iron-sulfur subunit	-
K11517	0	0	0	1.05946e-06	0	2.10658e-07	0	4.23373e-07	0	0.321142	no	K11517	HAO	(S)-2-hydroxy-acid oxidase	[EC:1.1.3.15]
K11528	4.90339e-07	5.59152e-07	1.34756e-06	1.76577e-07	6.94877e-07	1.05329e-07	7.99018e-07	3.25594e-07	2.45403	0.236245	no	K11528	glmU	UDP-N-acetylglucosamine pyrophosphorylase	[EC:2.7.7.23]
K11531	4.08616e-07	0	3.36891e-07	0	1.98536e-07	0	2.48502e-07	6.61788e-08	3.75501	0.289442	no	K11531	lsrR	lsr operon transcriptional repressor	-
K11603	2.45169e-07	1.86384e-07	0	8.82884e-08	1.98536e-07	2.10658e-07	1.43851e-07	1.65827e-07	0.867475	0.809343	no	K11603	mntA	manganese transport system ATP-binding protein	[EC:7.2.2.5]
K11615	1.34843e-05	1.6495e-05	1.35599e-05	1.28901e-05	2.21368e-05	2.19084e-05	1.4513e-05	1.89784e-05	0.764713	0.277426	no	K11615	malR	two-component system, CitB family, response regulator MalR	-
K11617	5.45093e-05	0.000124411	8.17802e-05	9.6411e-05	4.60604e-05	0.000206023	8.69003e-05	0.000116165	0.748077	0.612852	no	K11617	liaS	two-component system, NarL family, sensor histidine kinase LiaS	[EC:2.7.13.3]
K11618	4.00443e-05	9.81312e-05	5.70188e-05	7.0719e-05	3.38504e-05	0.000142615	6.50647e-05	8.23949e-05	0.789669	0.664905	no	K11618	liaR	two-component system, NarL family, response regulator LiaR	-
K11626	4.57649e-06	1.86384e-06	3.28468e-06	5.56217e-06	4.56633e-06	1.10595e-05	3.24167e-06	7.06268e-06	0.458986	0.190231	no	K11626	glnT	putative sodium/glutamine symporter	-
K11635	9.07127e-06	6.61663e-06	5.97981e-06	6.8865e-06	2.38244e-06	3.58118e-06	7.22257e-06	4.28337e-06	1.68619	0.15664	no	K11635	yxdL	putative ABC transport system ATP-binding protein	-
K11645	1.4465e-05	1.6029e-05	9.93828e-06	1.55388e-05	2.27324e-05	1.20075e-05	1.34774e-05	1.67596e-05	0.804164	0.430484	no	K11645	fbaB	fructose-bisphosphate aldolase, class I	[EC:4.1.2.13]
K11646	2.40266e-05	2.69325e-05	3.38575e-05	3.91118e-05	2.32287e-05	3.00187e-05	2.82722e-05	3.07864e-05	0.918334	0.67248	no	K11646	K11646	3-dehydroquinate synthase II	[EC:1.4.1.24]
K11688	7.35508e-07	3.72768e-07	1.34756e-06	1.05946e-06	1.88609e-06	2.10658e-06	8.18613e-07	1.68404e-06	0.486099	0.11364	no	K11688	dctP	C4-dicarboxylate-binding protein DctP	-
K11689	1.01337e-05	1.2115e-05	1.01067e-05	1.14775e-05	1.12173e-05	1.29554e-05	1.07851e-05	1.18834e-05	0.907577	0.272066	no	K11689	dctQ	C4-dicarboxylate transporter, DctQ subunit	-
K11694	0	5.59152e-07	1.60023e-06	0	1.98536e-07	1.05329e-07	7.19794e-07	1.01288e-07	7.10639	0.317391	no	K11694	femA	peptidoglycan pentaglycine glycine transferase (the second and third glycine)	[EC:2.3.2.17]
K11751	0.000459284	0.000640881	0.000418587	0.0006355	0.000748978	0.000594371	0.000506251	0.000659616	0.767493	0.1464	no	K11751	ushA	5'-nucleotidase / UDP-sugar diphosphatase	[EC:3.1.3.5 3.6.1.45]
K11753	0.00109901	0.00134392	0.0012502	0.00134755	0.00132503	0.00146849	0.00123105	0.00138036	0.891831	0.164185	no	K11753	ribF	riboflavin kinase / FMN adenylyltransferase	[EC:2.7.1.26 2.7.7.2]
K11755	0.000601646	0.000587762	0.000649273	0.000593828	0.000673832	0.000671998	0.000612893	0.000646553	0.94794	0.362037	no	K11755	hisIE	phosphoribosyl-AMP cyclohydrolase / phosphoribosyl-ATP pyrophosphohydrolase	[EC:3.5.4.19 3.6.1.31]
K11780	1.7407e-05	1.35128e-05	2.70355e-05	3.13424e-05	1.03239e-05	1.5694e-05	1.93184e-05	1.91201e-05	1.01037	0.980319	no	K11780	cofG	7,8-didemethyl-8-hydroxy-5-deazariboflavin synthase	[EC:4.3.1.32]
K11781	1.69984e-05	1.41652e-05	1.97923e-05	2.2955e-05	8.43779e-06	1.80112e-05	1.69853e-05	1.6468e-05	1.03141	0.917953	no	K11781	cofH	5-amino-6-(D-ribitylamino)uracil---L-tyrosine 4-hydroxyphenyl transferase	[EC:2.5.1.147]
K11782	6.49699e-05	7.56719e-05	3.58789e-05	3.31082e-05	3.62329e-05	3.34946e-05	5.88402e-05	3.42785e-05	1.71653	0.173999	no	K11782	mqnA	chorismate dehydratase	[EC:4.2.1.151]
K11783	2.39449e-05	2.06886e-05	1.97923e-05	1.7746e-05	1.64785e-05	2.23297e-05	2.14753e-05	1.88514e-05	1.13919	0.301633	no	K11783	mqnB	futalosine hydrolase	[EC:3.2.2.26]
K11784	6.79119e-05	6.00156e-05	3.20046e-05	3.39911e-05	4.95348e-05	3.8129e-05	5.33107e-05	4.05516e-05	1.31464	0.367963	no	K11784	mqnC	cyclic dehypoxanthinyl futalosine synthase	[EC:1.21.98.1]
K11785	4.49477e-05	5.40513e-05	2.59406e-05	2.27784e-05	3.84168e-05	2.34883e-05	4.16466e-05	2.82278e-05	1.47537	0.253104	no	K11785	mqnD	1,4-dihydroxy-6-naphthoate synthase	[EC:1.14.-.-]
K11900	2.20652e-06	5.03237e-06	1.68445e-06	1.32433e-06	8.93413e-07	1.36927e-06	2.97445e-06	1.19567e-06	2.48768	0.227518	no	K11900	impC	type VI secretion system protein ImpC	-
K11901	3.35065e-06	6.15067e-06	1.93712e-06	1.94235e-06	1.19122e-06	3.37052e-06	3.81281e-06	2.16803e-06	1.75865	0.323011	no	K11901	impB	type VI secretion system protein ImpB	-
K11903	1.14412e-06	1.1183e-06	5.89559e-07	2.64865e-07	1.88609e-06	2.10658e-06	9.50662e-07	1.41918e-06	0.669868	0.510094	no	K11903	hcp	type VI secretion system secreted protein Hcp	-
K11904	8.17231e-08	3.72768e-07	1.68445e-07	1.33316e-05	1.58829e-06	1.68526e-06	2.07645e-07	5.53504e-06	0.0375147	0.305087	no	K11904	vgrG	type VI secretion system secreted protein VgrG	-
K11912	5.72062e-06	5.68471e-06	5.89559e-07	1.14775e-06	8.93413e-07	3.05454e-06	3.9983e-06	1.69857e-06	2.35392	0.310323	no	K11912	ppkA	serine/threonine-protein kinase PpkA	[EC:2.7.11.1]
K11927	0.000130757	0.000177531	0.000109068	0.000122544	0.000101651	0.000109858	0.000139119	0.000111351	1.24937	0.301365	no	K11927	rhlE	ATP-dependent RNA helicase RhlE	[EC:3.6.4.13]
K11953	1.0624e-06	9.3192e-07	1.34756e-06	1.14775e-06	5.95609e-07	1.79059e-06	1.11396e-06	1.17798e-06	0.945651	0.874484	no	K11953	cmpD	bicarbonate transport system ATP-binding protein	[EC:7.3.2.-]
K11959	7.35508e-07	4.93917e-06	9.2645e-07	4.85586e-06	5.95609e-07	9.4796e-07	2.20038e-06	2.13314e-06	1.03152	0.973939	no	K11959	urtA	urea transport system substrate-binding protein	-
K11960	1.0624e-06	5.03237e-06	2.02134e-06	2.91352e-06	4.96341e-07	1.68526e-06	2.70537e-06	1.69837e-06	1.59292	0.516369	no	K11960	urtB	urea transport system permease protein	-
K11961	8.17231e-07	4.19364e-06	1.09489e-06	1.5009e-06	9.92681e-07	1.4746e-06	2.03526e-06	1.32273e-06	1.53868	0.579298	no	K11961	urtC	urea transport system permease protein	-
K11962	8.17231e-08	2.42299e-06	5.89559e-07	8.82884e-08	0	0	1.03142e-06	2.94295e-08	35.0473	0.29407	no	K11962	urtD	urea transport system ATP-binding protein	-
K11963	0	4.19364e-06	2.52668e-07	0	0	1.05329e-07	1.4821e-06	3.51096e-08	42.2136	0.398165	no	K11963	urtE	urea transport system ATP-binding protein	-
K12097	0	5.59152e-07	8.42227e-08	0	0	0	2.14458e-07	0	#DIV/0!	0.343096	no	K12097	cag12	cag pathogenicity island protein 12	-
K12111	7.35508e-07	1.39788e-06	7.83271e-06	4.41442e-07	2.28317e-06	1.57993e-06	3.32203e-06	1.43485e-06	2.31525	0.494865	no	K12111	ebgA	evolved beta-galactosidase subunit alpha	[EC:3.2.1.23]
K12234	1.02971e-05	1.03443e-05	1.88659e-05	1.70397e-05	9.92681e-06	1.04276e-05	1.31691e-05	1.24647e-05	1.05651	0.857012	no	K12234	cofE	coenzyme F420-0:L-glutamate ligase / coenzyme F420-1:gamma-L-glutamate ligase	[EC:6.3.2.31 6.3.2.34]
K12251	0.000257836	0.000349377	0.000229675	0.000302388	0.000288473	0.000237517	0.000278963	0.000276126	1.01027	0.949267	no	K12251	aguB	N-carbamoylputrescine amidase	[EC:3.5.1.53]
K12257	0.00205002	0.00181463	0.00209369	0.00163793	0.00184847	0.00141035	0.00198612	0.00163225	1.2168	0.0908592	no	K12257	secDF	SecD/SecF fusion protein	-
K12276	6.53785e-07	1.49107e-06	3.45313e-06	0	2.97804e-07	5.26644e-07	1.866e-06	2.74816e-07	6.78998	0.191776	no	K12276	mshE	MSHA biogenesis protein MshE	-
K12294	0	3.72768e-07	6.73781e-07	0	0	2.10658e-07	3.4885e-07	7.02192e-08	4.96801	0.28716	no	K12294	comD	two-component system, LytTR family, sensor histidine kinase ComD	[EC:2.7.13.3]
K12296	4.80532e-05	0.00011621	6.81362e-05	9.87948e-05	4.23875e-05	0.000193173	7.74666e-05	0.000111452	0.695068	0.536364	no	K12296	comX1_2	competence protein ComX	-
K12339	1.02154e-05	1.10898e-05	0	6.0919e-06	1.50888e-05	7.47835e-06	7.10175e-06	9.553e-06	0.743405	0.618448	no	K12339	cysM	S-sulfo-L-cysteine synthase (O-acetyl-L-serine-dependent)	[EC:2.5.1.144]
K12343	0.000641118	0.000352079	0.00064961	0.000192381	0.000324805	0.000160205	0.000547602	0.000225797	2.4252	0.0614414	no	K12343	SRD5A1	3-oxo-5-alpha-steroid 4-dehydrogenase 1	[EC:1.3.1.22]
K12349	1.94501e-05	7.26897e-06	1.95397e-05	4.76758e-06	2.97804e-06	5.26644e-06	1.54196e-05	4.33735e-06	3.55507	0.108882	no	K12349	ASAH2	neutral ceramidase	[EC:3.5.1.23]
K12368	8.17231e-08	7.45536e-07	1.68445e-07	0	0	2.31723e-06	3.31901e-07	7.72411e-07	0.429695	0.630933	no	K12368	dppA	dipeptide transport system substrate-binding protein	-
K12369	8.17231e-07	1.30469e-06	1.09489e-06	5.29731e-07	2.68024e-06	3.58118e-06	1.07227e-06	2.26372e-06	0.473677	0.317944	no	K12369	dppB	dipeptide transport system permease protein	-
K12370	5.72062e-07	0	2.52668e-07	1.32433e-06	9.92681e-07	3.15987e-07	2.7491e-07	8.77665e-07	0.313229	0.170184	no	K12370	dppC	dipeptide transport system permease protein	-
K12371	4.90339e-07	4.6596e-07	5.05336e-07	1.76577e-07	4.96341e-07	2.10658e-06	4.87212e-07	9.26498e-07	0.525864	0.538583	no	K12371	dppD	dipeptide transport system ATP-binding protein	-
K12372	1.71619e-06	9.3192e-07	1.34756e-06	3.00181e-06	3.07731e-06	1.15862e-06	1.33189e-06	2.41258e-06	0.55206	0.220815	no	K12372	dppF	dipeptide transport system ATP-binding protein	-
K12373	0.00108496	0.00132528	0.00122611	0.00116064	0.00129892	0.000953437	0.00121212	0.00113767	1.06544	0.579117	no	K12373	HEXA_B	hexosaminidase	[EC:3.2.1.52]
K12402	4.90339e-07	0	5.05336e-07	1.76577e-07	1.29049e-06	2.10658e-07	3.31892e-07	5.5924e-07	0.593469	0.613681	no	K12402	AP4M1	AP-4 complex subunit mu-1	-
K12410	0.00126998	0.00121932	0.00119866	0.00122527	0.00114029	0.00112238	0.00122932	0.00116265	1.05734	0.165939	no	K12410	npdA	NAD-dependent deacetylase	[EC:2.3.1.286]
K12454	4.08616e-07	9.69197e-06	0	7.06308e-07	9.92681e-07	3.79184e-06	3.36686e-06	1.83028e-06	1.83954	0.68188	no	K12454	rfbE	CDP-paratose 2-epimerase	[EC:5.1.3.10]
K12486	2.45169e-07	7.45536e-07	0	0	4.96341e-07	0	3.30235e-07	1.65447e-07	1.99602	0.583302	no	K12486	SMAP	stromal membrane-associated protein	-
K12506	0.000221306	0.000215273	0.00020045	0.000247561	0.000256906	0.000224982	0.000212343	0.00024315	0.873302	0.0622642	no	K12506	ispDF	2-C-methyl-D-erythritol 4-phosphate cytidylyltransferase / 2-C-methyl-D-erythritol 2,4-cyclodiphosphate synthase	[EC:2.7.7.60 4.6.1.12]
K12524	0.000796719	0.000774146	0.000722462	0.000715578	0.00065646	0.000704018	0.000764442	0.000692019	1.10466	0.0659585	no	K12524	thrA	bifunctional aspartokinase / homoserine dehydrogenase 1	[EC:2.7.2.4 1.1.1.3]
K12527	0.000137131	0.000189925	0.000166424	0.000395532	0.00030515	0.000222665	0.000164494	0.000307783	0.534447	0.0922305	no	K12527	ygfK	putative selenate reductase	[EC:1.97.1.9]
K12528	3.05644e-05	4.8553e-05	4.36273e-05	3.60217e-05	5.50938e-05	4.57127e-05	4.09149e-05	4.56094e-05	0.897072	0.574507	no	K12528	xdhD	putative selenate reductase molybdopterin-binding subunit	-
K12529	0	1.86384e-07	0	0	6.94877e-07	2.00125e-06	6.2128e-08	8.98708e-07	0.0691303	0.289364	no	K12529	ygfM	putative selenate reductase FAD-binding subunit	-
K12541	2.61514e-06	1.58426e-06	1.60023e-06	2.64865e-07	1.58829e-06	2.10658e-07	1.93321e-06	6.87938e-07	2.81015	0.0972124	no	K12541	lapB	ATP-binding cassette, subfamily C, bacterial LapB	-
K12554	0.000112614	0.000281533	0.000168951	0.000238114	9.51982e-05	0.000489884	0.000187699	0.000274399	0.684039	0.544346	no	K12554	murN	alanine adding enzyme	[EC:2.3.2.-]
K12555	0.000353698	0.000455802	0.000299749	0.000811459	0.000237052	0.00080092	0.000369749	0.000616477	0.599778	0.322134	no	K12555	pbp2A	penicillin-binding protein 2A	[EC:2.4.1.129 3.4.16.4]
K12556	0.000135497	0.000297096	0.000176278	0.000249062	0.000102842	0.00051727	0.000202957	0.000289724	0.700517	0.560389	no	K12556	pbp2X	penicillin-binding protein 2X	-
K12574	0.00171341	0.00177587	0.00177036	0.00219309	0.00184063	0.00206255	0.00175321	0.00203209	0.862763	0.108442	no	K12574	rnj	ribonuclease J	[EC:3.1.-.-]
K12660	0	0	0	0	4.96341e-07	1.36927e-06	0	6.21872e-07	0	0.260456	no	K12660	rhmA	2-dehydro-3-deoxy-L-rhamnonate aldolase	[EC:4.1.2.53]
K12700	7.5267e-05	2.75848e-05	3.33522e-05	0.00012431	2.11441e-05	7.02543e-05	4.54013e-05	7.19029e-05	0.631426	0.48588	no	K12700	rihC	non-specific riboncleoside hydrolase	[EC:3.2.2.-]
K12733	4.41305e-06	7.73493e-06	5.72714e-06	7.32794e-06	8.33852e-06	7.37302e-06	5.95838e-06	7.67983e-06	0.775847	0.20986	no	K12733	PPIL1	peptidyl-prolyl cis-trans isomerase-like 1	[EC:5.2.1.8]
K12836	0.000215831	0.000200363	0.000198597	0.000193617	0.00017501	0.000268167	0.00020493	0.000212265	0.965447	0.822417	no	K12836	U2AF1	splicing factor U2AF 35 kDa subunit	-
K12960	0.000598377	0.000741342	0.000592759	0.000928441	0.000753842	0.000798709	0.000644159	0.000826997	0.778913	0.0630237	no	K12960	mtaD	5-methylthioadenosine/S-adenosylhomocysteine deaminase	[EC:3.5.4.31 3.5.4.28]
K13014	0	0	0	0	2.97804e-06	2.10658e-07	0	1.0629e-06	0	0.383351	no	K13014	arnD	undecaprenyl phosphate-alpha-L-ara4FN deformylase	[EC:3.5.1.-]
K13016	0.000456505	0.000271095	0.0005098	0.000130225	0.00022782	0.000113755	0.000412467	0.000157267	2.62272	0.0527015	no	K13016	wbpB	UDP-N-acetyl-2-amino-2-deoxyglucuronate dehydrogenase	[EC:1.1.1.335]
K13039	1.38112e-05	1.29537e-05	1.31387e-05	1.91586e-05	1.29049e-05	1.06382e-05	1.33012e-05	1.42339e-05	0.934475	0.749995	no	K13039	comE	sulfopyruvate decarboxylase subunit beta	[EC:4.1.1.79]
K13273	9.80677e-07	2.3298e-06	2.27401e-06	3.53154e-07	1.09195e-06	0	1.8615e-06	4.81701e-07	3.86442	0.0704857	no	K13273	PMVK	phosphomevalonate kinase	[EC:2.7.4.2]
K13328	5.72062e-07	1.39788e-06	3.11624e-06	6.18019e-07	2.08463e-06	1.4746e-06	1.69539e-06	1.39242e-06	1.21759	0.747226	no	K13328	spnQ	dTDP-4-dehydro-2,6-dideoxy-D-glucose 3-dehydratase	[EC:4.2.1.164]
K13378	8.54007e-05	0.000150785	9.9467e-05	5.83587e-05	9.6985e-05	4.21315e-05	0.000111884	6.58251e-05	1.69972	0.150124	no	K13378	nuoCD	NADH-quinone oxidoreductase subunit C/D	[EC:7.1.1.2]
K13481	5.47545e-06	8.38728e-07	8.42227e-08	7.6811e-06	9.92681e-07	5.26644e-07	2.1328e-06	3.06681e-06	0.695446	0.761837	no	K13481	xdhA	xanthine dehydrogenase small subunit	[EC:1.17.1.4]
K13482	1.71619e-06	6.52344e-07	8.42227e-08	2.56037e-06	7.94145e-07	4.21315e-07	8.17584e-07	1.25861e-06	0.649594	0.619696	no	K13482	xdhB	xanthine dehydrogenase large subunit	[EC:1.17.1.4]
K13497	0.000230459	0.000163645	0.000171056	0.000145146	0.000148009	0.000148092	0.000188387	0.000147082	1.28082	0.189753	no	K13497	trpGD	anthranilate synthase/phosphoribosyltransferase	[EC:4.1.3.27 2.4.2.18]
K13498	9.4145e-05	6.31842e-05	6.79677e-05	5.65929e-05	3.15673e-05	3.9709e-05	7.5099e-05	4.2623e-05	1.76193	0.0592366	no	K13498	trpCF	indole-3-glycerol phosphate synthase / phosphoribosylanthranilate isomerase	[EC:4.1.1.48 5.3.1.24]
K13527	0	0	0	1.14775e-06	7.94145e-07	7.89966e-06	0	3.28052e-06	0	0.291696	no	K13527	mpa	proteasome-associated ATPase	-
K13529	3.92271e-06	4.93917e-06	7.32737e-06	3.97298e-06	2.77951e-06	9.69025e-06	5.39642e-06	5.48091e-06	0.984584	0.973789	no	K13529	ada-alkA	AraC family transcriptional regulator, regulatory protein of adaptative response / DNA-3-methyladenine glycosylase II	[EC:3.2.2.21]
K13542	0.000211336	0.00030129	0.00024273	0.0002337	0.000245192	0.000319357	0.000251785	0.000266083	0.946266	0.723235	no	K13542	cobA-hemD	uroporphyrinogen III methyltransferase / synthase	[EC:2.1.1.107 4.2.1.75]
K13574	4.90339e-07	6.52344e-07	1.01067e-06	5.29731e-07	1.19122e-06	2.10658e-07	7.17785e-07	6.43869e-07	1.1148	0.835538	no	K13574	hcxB	hydroxycarboxylate dehydrogenase B	[EC:1.1.1.237 1.1.1.-]
K13584	8.98954e-07	0	2.69513e-06	1.76577e-07	0	2.10658e-07	1.19803e-06	1.29078e-07	9.2814	0.309422	no	K13584	ctrA	two-component system, cell cycle response regulator CtrA	-
K13587	2.69686e-06	3.72768e-07	3.79002e-06	1.76577e-07	0	0	2.28655e-06	5.8859e-08	38.848	0.15715	no	K13587	cckA	two-component system, cell cycle sensor histidine kinase and response regulator CckA	[EC:2.7.13.3]
K13599	8.98954e-07	1.95703e-06	1.51601e-06	3.17838e-06	2.38244e-06	2.10658e-06	1.45733e-06	2.5558e-06	0.570206	0.0689043	no	K13599	ntrX	two-component system, NtrC family, nitrogen regulation response regulator NtrX	-
K13622	4.90339e-07	3.72768e-07	1.34756e-06	1.5009e-06	5.36048e-06	2.73855e-06	7.3689e-07	3.19998e-06	0.23028	0.155422	no	K13622	btaA	S-adenosylmethionine-diacylglycerol 3-amino-3-carboxypropyl transferase	-
K13623	6.53785e-07	1.86384e-07	1.34756e-06	0	5.16194e-06	4.95046e-06	7.29244e-07	3.3708e-06	0.216342	0.255368	no	K13623	btaB	S-adenosylmethionine-diacylgycerolhomoserine-N-methlytransferase	-
K13632	0	0	0	8.82884e-08	0	3.15987e-07	0	1.34758e-07	0	0.288582	no	K13632	marA	AraC family transcriptional regulator, mar-sox-rob regulon activator	-
K13678	7.72284e-05	3.99794e-05	3.8574e-05	0.000149472	2.75965e-05	7.63634e-05	5.19272e-05	8.44774e-05	0.614688	0.46173	no	K13678	cpoA	1,2-diacylglycerol-3-alpha-glucose alpha-1,2-galactosyltransferase	[EC:2.4.1.-]
K13714	5.72062e-06	2.60938e-06	8.08538e-06	1.41262e-05	1.19122e-06	1.27448e-05	5.47179e-06	9.35405e-06	0.584965	0.451609	no	K13714	atl	bifunctional autolysin	[EC:3.5.1.28 3.2.1.96]
K13730	5.67158e-05	5.26535e-05	9.76983e-05	0.000123162	0.000105621	5.67722e-05	6.90225e-05	9.51853e-05	0.725139	0.351567	no	K13730	inlA	internalin A	-
K13745	0.000175541	0.000133544	0.000171225	0.000116541	0.000146917	0.000133241	0.000160103	0.000132233	1.21077	0.166975	no	K13745	ddc	L-2,4-diaminobutyrate decarboxylase	[EC:4.1.1.86]
K13766	1.87963e-06	8.29409e-06	2.3077e-05	1.09478e-05	2.12434e-05	1.6642e-05	1.10836e-05	1.62777e-05	0.680906	0.511381	no	K13766	liuC	methylglutaconyl-CoA hydratase	[EC:4.2.1.18]
K13767	1.0624e-05	4.93917e-06	3.53735e-06	8.82884e-07	1.35005e-05	6.2144e-06	6.36684e-06	6.86592e-06	0.927311	0.913419	no	K13767	fadB	enoyl-CoA hydratase	[EC:4.2.1.17]
K13787	2.99924e-05	2.47891e-05	3.89951e-05	4.43208e-05	3.13687e-05	4.04463e-05	3.12589e-05	3.87119e-05	0.807473	0.258141	no	K13787	idsA	geranylgeranyl diphosphate synthase, type I	[EC:2.5.1.1 2.5.1.10 2.5.1.29]
K13788	3.98809e-05	4.47322e-05	3.69738e-05	1.92469e-05	1.85631e-05	3.37052e-05	4.05289e-05	2.38384e-05	1.70015	0.0594546	no	K13788	pta	phosphate acetyltransferase	[EC:2.3.1.8]
K13789	0.00137287	0.0014058	0.00139262	0.00124637	0.00138132	0.00135874	0.00139043	0.00132881	1.04637	0.275479	no	K13789	GGPS	geranylgeranyl diphosphate synthase, type II	[EC:2.5.1.1 2.5.1.10 2.5.1.29]
K13797	4.08616e-07	3.72768e-06	4.04269e-06	4.41442e-07	3.63321e-05	1.89592e-06	2.72633e-06	1.28898e-05	0.21151	0.477879	no	K13797	rpoBC	DNA-directed RNA polymerase subunit beta-beta'	[EC:2.7.7.6]
K13798	1.6835e-05	1.08103e-05	3.62158e-06	1.52739e-05	1.06217e-05	1.04276e-05	1.04223e-05	1.21077e-05	0.860796	0.714011	no	K13798	rpoB	DNA-directed RNA polymerase subunit B	[EC:2.7.7.6]
K13812	1.89598e-05	2.00363e-05	3.41102e-05	3.70811e-05	1.61807e-05	2.4331e-05	2.43687e-05	2.58643e-05	0.942178	0.857672	no	K13812	fae-hps	bifunctional enzyme Fae/Hps	[EC:4.2.1.147 4.1.2.43]
K13818	1.96135e-06	1.30469e-06	1.43179e-06	0	1.98536e-06	3.05454e-06	1.56594e-06	1.67997e-06	0.932127	0.9115	no	K13818	mobAB	molybdopterin-guanine dinucleotide biosynthesis protein	[EC:2.7.7.77]
K13821	0.000108447	0.000146218	9.12974e-05	5.55334e-05	0.000121107	6.11961e-05	0.000115321	7.92789e-05	1.45462	0.249875	no	K13821	putA	RHH-type transcriptional regulator, proline utilization regulon repressor / proline dehydrogenase / delta 1-pyrroline-5-carboxylate dehydrogenase	[EC:1.5.5.2 1.2.1.88]
K13829	9.2674e-05	0.00011211	5.4071e-05	5.93298e-05	7.37562e-05	8.12085e-05	8.6285e-05	7.14315e-05	1.20794	0.484063	no	K13829	aroKB	shikimate kinase / 3-dehydroquinate synthase	[EC:2.7.1.71 4.2.3.4]
K13831	7.7637e-06	4.93917e-06	3.45313e-06	4.94415e-06	7.84218e-06	9.16361e-06	5.38533e-06	7.31665e-06	0.736038	0.337765	no	K13831	hps-phi	3-hexulose-6-phosphate synthase / 6-phospho-3-hexuloisomerase	[EC:4.1.2.43 5.3.1.27]
K13876	1.63446e-07	9.3192e-08	1.01067e-06	1.41262e-06	1.88609e-06	3.05454e-06	4.22437e-07	2.11775e-06	0.199474	0.0524645	no	K13876	araD	2-keto-3-deoxy-L-arabinonate dehydratase	[EC:4.2.1.43]
K13889	1.63446e-06	1.77065e-06	2.35824e-06	8.82884e-07	2.68024e-06	8.42631e-07	1.92112e-06	1.46859e-06	1.30814	0.542173	no	K13889	gsiB	glutathione transport system substrate-binding protein	-
K13890	1.38929e-06	2.42299e-06	2.27401e-06	7.06308e-07	2.97804e-06	5.79309e-06	2.02877e-06	3.15915e-06	0.642188	0.525211	no	K13890	gsiC	glutathione transport system permease protein	-
K13891	3.1872e-06	6.05748e-06	7.15893e-06	1.85406e-06	4.6656e-06	4.52914e-06	5.46787e-06	3.68293e-06	1.48465	0.302708	no	K13891	gsiD	glutathione transport system permease protein	-
K13893	7.10174e-05	8.72277e-05	5.56712e-05	0.000101443	4.81451e-05	4.69767e-05	7.13054e-05	6.55217e-05	1.08827	0.792898	no	K13893	yejA	microcin C transport system substrate-binding protein	-
K13894	5.82686e-05	6.93348e-05	3.84055e-05	5.65929e-05	5.02297e-05	4.14996e-05	5.53363e-05	4.94407e-05	1.11925	0.600171	no	K13894	yejB	microcin C transport system permease protein	-
K13895	7.09357e-05	7.474e-05	3.73949e-05	6.50686e-05	3.22621e-05	4.66607e-05	6.10235e-05	4.79971e-05	1.2714	0.44181	no	K13895	yejE	microcin C transport system permease protein	-
K13896	1.34026e-05	1.87316e-05	7.07471e-06	6.8865e-06	1.12173e-05	7.26769e-06	1.30696e-05	8.45716e-06	1.54539	0.305056	no	K13896	yejF	microcin C transport system ATP-binding protein	-
K13919	5.06683e-06	3.35491e-06	4.71647e-06	5.20902e-06	1.78683e-06	4.31848e-06	4.37941e-06	3.77144e-06	1.1612	0.634078	no	K13919	pduD	propanediol dehydratase medium subunit	[EC:4.2.1.28]
K13920	1.87963e-06	1.49107e-06	4.37958e-06	3.26667e-06	3.37512e-06	5.26644e-06	2.58343e-06	3.96941e-06	0.650834	0.287726	no	K13920	pduE	propanediol dehydratase small subunit	[EC:4.2.1.28]
K13921	3.83281e-05	2.9635e-05	4.68278e-05	4.28199e-05	5.25128e-05	8.86869e-05	3.82637e-05	6.13399e-05	0.623798	0.234741	no	K13921	pduQ	1-propanol dehydrogenase	-
K13922	7.33056e-05	4.02589e-05	8.59071e-05	9.42038e-05	0.000102345	0.000111649	6.64906e-05	0.000102733	0.64722	0.103285	no	K13922	pduP	propionaldehyde dehydrogenase	[EC:1.2.1.87]
K13923	1.87963e-06	1.77065e-06	1.68445e-06	1.23604e-06	7.94145e-07	2.63322e-06	1.77824e-06	1.55447e-06	1.14396	0.726088	no	K13923	pduL	phosphate propanoyltransferase	[EC:2.3.1.222]
K13927	0.000104606	0.000123293	8.61598e-05	0.00024297	0.000128751	0.000176004	0.000104686	0.000182575	0.573387	0.132708	no	K13927	citXG	holo-ACP synthase / triphosphoribosyl-dephospho-CoA synthase	[EC:2.7.7.61 2.4.2.52]
K13942	1.99404e-05	1.27673e-05	1.03594e-05	2.13658e-05	8.04072e-06	1.36927e-05	1.43557e-05	1.43664e-05	0.999254	0.99834	no	K13942	hmd	5,10-methenyltetrahydromethanopterin hydrogenase	[EC:1.12.98.2]
K13953	3.8083e-05	2.91691e-05	3.12466e-05	7.38091e-05	1.31034e-05	6.68838e-05	3.28329e-05	5.12655e-05	0.640449	0.438523	no	K13953	adhP	alcohol dehydrogenase, propanol-preferring	[EC:1.1.1.1]
K13954	4.99328e-05	5.30262e-05	5.37341e-05	3.56685e-05	6.43258e-05	6.62518e-05	5.2231e-05	5.54154e-05	0.942537	0.778717	no	K13954	yiaY	alcohol dehydrogenase	[EC:1.1.1.1]
K13963	2.1248e-05	1.62154e-05	6.23248e-06	9.00542e-06	3.43468e-05	1.73793e-05	1.45653e-05	2.02438e-05	0.719494	0.555595	no	K13963	SERPINB	serpin B	-
K13979	5.72062e-07	9.50558e-06	4.96914e-06	1.58919e-06	8.43779e-06	1.57993e-06	5.01559e-06	3.86897e-06	1.29636	0.756219	no	K13979	yahK	alcohol dehydrogenase (NADP+)	[EC:1.1.1.2]
K13993	0.000445718	0.000509853	0.000409238	0.00050245	0.000408091	0.000456811	0.000454936	0.000455784	0.99814	0.984149	no	K13993	HSP20	HSP20 family protein	-
K14048	4.08616e-07	3.5413e-06	8.42227e-07	5.29731e-07	9.92681e-08	5.26644e-07	1.59738e-06	3.85214e-07	4.14673	0.341237	no	K14048	ureAB	urease subunit gamma/beta	[EC:3.5.1.5]
K14081	6.29268e-06	5.96429e-06	4.12691e-06	4.14956e-06	9.92681e-06	9.90091e-06	5.46129e-06	7.99243e-06	0.683308	0.318261	no	K14081	mtaC	methanol corrinoid protein	-
K14083	6.78302e-06	1.08103e-05	9.60139e-06	1.49207e-05	1.02246e-05	2.18031e-05	9.06489e-06	1.56495e-05	0.579246	0.180406	no	K14083	mttB	trimethylamine---corrinoid protein Co-methyltransferase	[EC:2.1.1.250]
K14084	2.28825e-06	2.70257e-06	2.69513e-06	3.35496e-06	2.77951e-06	5.4771e-06	2.56198e-06	3.87052e-06	0.661921	0.249811	no	K14084	mttC	trimethylamine corrinoid protein	-
K14138	0.000243617	0.00023969	0.000260669	0.000248179	0.000287183	0.000488831	0.000247992	0.000341398	0.726402	0.336775	no	K14138	acsB	acetyl-CoA synthase	[EC:2.3.1.169]
K14153	5.14856e-06	1.05307e-05	1.05278e-05	4.32613e-06	1.10188e-05	1.45354e-05	8.7357e-06	9.96009e-06	0.87707	0.747134	no	K14153	thiDE	hydroxymethylpyrimidine kinase / phosphomethylpyrimidine kinase / thiamine-phosphate diphosphorylase	[EC:2.7.1.49 2.7.4.7 2.5.1.3]
K14170	0.00062747	0.000687477	0.000692058	0.000743124	0.000856188	0.000891819	0.000669002	0.000830377	0.80566	0.0511687	no	K14170	pheA	chorismate mutase / prephenate dehydratase	[EC:5.4.99.5 4.2.1.51]
K14187	3.75926e-06	1.86384e-06	3.20046e-06	2.91352e-06	5.65828e-06	9.16361e-06	2.94119e-06	5.9118e-06	0.497511	0.237372	no	K14187	tyrA	chorismate mutase / prephenate dehydrogenase	[EC:5.4.99.5 1.3.1.12]
K14188	2.32911e-05	1.57494e-05	1.5497e-05	4.83821e-05	8.63633e-06	2.75962e-05	1.81792e-05	2.82049e-05	0.644541	0.476622	no	K14188	dltC	D-alanine--poly(phosphoribitol) ligase subunit 2	[EC:6.1.1.13]
K14201	7.10991e-06	2.60938e-06	2.69513e-05	4.85586e-06	1.35997e-05	3.15987e-06	1.22235e-05	7.20516e-06	1.6965	0.585545	no	K14201	clfA	clumping factor A	-
K14260	0.00017358	0.000257676	0.000212157	0.000267779	0.000180072	0.000471873	0.000214471	0.000306575	0.699571	0.40009	no	K14260	alaA	alanine-synthesizing transaminase	[EC:2.6.1.66 2.6.1.2]
K14274	1.24219e-05	2.80508e-05	1.89501e-05	2.32199e-05	2.61075e-05	1.73793e-05	1.98076e-05	2.22355e-05	0.890808	0.671346	no	K14274	xylC	xylono-1,5-lactonase	[EC:3.1.1.110]
K14379	2.04308e-06	1.39788e-06	1.01067e-06	1.44793e-05	6.5517e-06	1.61153e-05	1.48388e-06	1.23821e-05	0.11984	0.0647851	no	K14379	ACP5	tartrate-resistant acid phosphatase type 5	[EC:3.1.3.2]
K14475	5.72062e-07	5.59152e-07	5.05336e-07	4.41442e-07	9.92681e-08	0	5.45517e-07	1.80237e-07	3.02667	0.10873	no	K14475	ICP	inhibitor of cysteine peptidase	-
K14479	1.42198e-05	1.33265e-05	1.86132e-05	1.88054e-05	1.98536e-05	1.46407e-05	1.53865e-05	1.77666e-05	0.866035	0.355722	no	K14479	EP	procyclin	-
K14534	3.21172e-05	5.98293e-05	7.23473e-05	4.64397e-05	5.2215e-05	6.80424e-05	5.47646e-05	5.55657e-05	0.985582	0.9564	no	K14534	abfD	4-hydroxybutyryl-CoA dehydratase / vinylacetyl-CoA-Delta-isomerase	[EC:4.2.1.120 5.3.3.3]
K14561	5.39373e-06	5.12556e-06	1.17912e-05	9.53515e-06	2.77951e-06	3.89717e-06	7.43682e-06	5.40394e-06	1.37618	0.537734	no	K14561	IMP4	U3 small nucleolar ribonucleoprotein protein IMP4	-
K14564	3.20355e-05	2.31116e-05	2.72881e-05	3.86703e-05	2.41222e-05	3.044e-05	2.74784e-05	3.10775e-05	0.884189	0.514218	no	K14564	NOP56	nucleolar protein 56	-
K14565	0	0	6.73781e-07	0	0	0	2.24594e-07	0	#DIV/0!	0.42265	no	K14565	NOP58	nucleolar protein 58	-
K14645	3.1872e-06	1.1183e-06	6.48515e-06	2.82523e-06	4.96341e-07	6.10907e-06	3.59688e-06	3.14355e-06	1.14421	0.850607	no	K14645	K14645	serine protease	[EC:3.4.21.-]
K14653	0	0	7.83271e-06	0	1.98536e-07	0	2.6109e-06	6.61788e-08	39.4523	0.432541	no	K14653	arfB	2-amino-5-formylamino-6-ribosylaminopyrimidin-4(3H)-one 5'-monophosphate deformylase	[EC:3.5.1.102]
K14656	1.30757e-05	1.04375e-05	9.60139e-06	1.38613e-05	8.7356e-06	1.27448e-05	1.10382e-05	1.17806e-05	0.936984	0.715158	no	K14656	ribL	FAD synthetase	[EC:2.7.7.2]
K14682	0.000244516	0.000162154	0.000210557	0.000155653	0.000161112	0.000127448	0.000205742	0.000148071	1.38948	0.122519	no	K14682	argAB	amino-acid N-acetyltransferase	[EC:2.3.1.1]
K14753	1.63446e-07	4.6596e-07	0	3.53154e-07	1.88609e-06	1.26395e-06	2.09802e-07	1.16773e-06	0.179666	0.155506	no	K14753	RACK1	guanine nucleotide-binding protein subunit beta-2-like 1 protein	-
K14981	2.78676e-05	8.38728e-06	2.31612e-05	1.16541e-05	2.23353e-05	1.36927e-05	1.98054e-05	1.58941e-05	1.24609	0.599762	no	K14981	chvI	two-component system, OmpR family, response regulator ChvI	-
K14982	5.51631e-05	0.000152648	8.25382e-05	0.000118307	8.51721e-05	0.000226984	9.67833e-05	0.000143487	0.674507	0.424219	no	K14982	ciaH	two-component system, OmpR family, sensor histidine kinase CiaH	[EC:2.7.13.3]
K14983	2.93386e-05	6.7005e-05	4.13533e-05	5.42091e-05	4.31816e-05	0.000120286	4.5899e-05	7.25588e-05	0.632577	0.393116	no	K14983	ciaR	two-component system, OmpR family, response regulator CiaR	-
K15022	3.67754e-06	3.72768e-06	1.01067e-06	9.71173e-07	2.38244e-06	2.21191e-06	2.8053e-06	1.85517e-06	1.51215	0.414386	no	K15022	fdhB	formate dehydrogenase (NADP+) beta subunit	[EC:1.17.1.10]
K15023	0.000133617	0.000118167	0.000140315	0.000192734	0.000196253	0.000271643	0.0001307	0.00022021	0.593524	0.0656988	no	K15023	acsE	5-methyltetrahydrofolate corrinoid/iron sulfur protein methyltransferase	[EC:2.1.1.258]
K15024	0.00010624	0.000113508	9.03709e-05	0.000138966	0.00018315	0.000131345	0.000103373	0.000151154	0.683893	0.0813347	no	K15024	K15024	putative phosphotransacetylase	[EC:2.3.1.8]
K15039	1.63446e-07	3.72768e-07	4.21113e-07	0	3.97073e-07	4.21315e-07	3.19109e-07	2.72796e-07	1.16977	0.787154	no	K15039	K15039	3-hydroxypropionate dehydrogenase (NADP+)	[EC:1.1.1.298]
K15045	1.11143e-05	1.18354e-05	5.47447e-06	1.67748e-06	6.25389e-06	6.84637e-06	9.47473e-06	4.92592e-06	1.92345	0.15696	no	K15045	RSAD2	radical S-adenosyl methionine domain-containing protein 2	-
K15303	1.47102e-06	8.38728e-07	7.58004e-07	3.35496e-06	9.0334e-06	2.63322e-06	1.02258e-06	5.00719e-06	0.204223	0.186431	no	K15303	AKR7	aflatoxin B1 aldehyde reductase	-
K15352	1.79791e-06	1.02511e-06	0	2.64865e-07	3.27585e-06	1.05329e-07	9.41007e-07	1.21535e-06	0.77427	0.827792	no	K15352	pipB2	secreted effector protein PipB2	-
K15358	2.57428e-05	2.19933e-05	2.26559e-05	1.49207e-05	1.48902e-05	3.1388e-05	2.3464e-05	2.03997e-05	1.15022	0.635998	no	K15358	ena	enamidase	[EC:3.5.2.18]
K15365	0	4.19364e-06	8.42227e-08	0	2.38244e-06	1.05329e-07	1.42595e-06	8.29255e-07	1.71956	0.7309	no	K15365	RMI2	RecQ-mediated genome instability protein 2	-
K15372	1.69167e-05	2.01295e-05	2.13083e-05	2.28667e-05	2.8887e-05	4.28688e-05	1.94515e-05	3.15409e-05	0.616708	0.173076	no	K15372	toa	taurine---2-oxoglutarate transaminase	[EC:2.6.1.55]
K15518	3.43237e-06	2.60938e-06	3.03202e-06	3.7964e-06	1.98536e-06	2.00125e-06	3.02459e-06	2.59434e-06	1.16584	0.559658	no	K15518	dgk	deoxyguanosine kinase	[EC:2.7.1.113]
K15551	1.55274e-06	1.02511e-06	5.05336e-07	0	0	4.21315e-07	1.02773e-06	1.40438e-07	7.318	0.0812816	no	K15551	tauA	taurine transport system substrate-binding protein	-
K15552	3.35065e-06	5.87109e-06	4.63225e-06	2.2955e-06	4.3678e-06	5.16111e-06	4.618e-06	3.94147e-06	1.17164	0.57987	no	K15552	tauC	taurine transport system permease protein	-
K15553	1.65081e-05	2.0875e-05	2.24875e-05	1.33316e-05	1.9258e-05	1.98018e-05	1.99568e-05	1.74638e-05	1.14275	0.414722	no	K15553	ssuA	sulfonate transport system substrate-binding protein	-
K15554	1.89598e-05	2.3764e-05	2.50141e-05	1.03297e-05	2.78943e-05	1.48514e-05	2.25793e-05	1.76918e-05	1.27626	0.457471	no	K15554	ssuC	sulfonate transport system permease protein	-
K15555	3.89819e-05	4.03521e-05	3.73949e-05	2.28667e-05	6.45243e-05	3.51798e-05	3.89096e-05	4.08569e-05	0.952339	0.889385	no	K15555	ssuB	sulfonate transport system ATP-binding protein	[EC:7.6.2.14]
K15598	3.24441e-05	6.2625e-05	7.20104e-05	5.15605e-05	6.25389e-05	9.04775e-05	5.56932e-05	6.81923e-05	0.816708	0.494215	no	K15598	thiY	putative hydroxymethylpyrimidine transport system substrate-binding protein	-
K15599	4.8707e-05	9.94358e-05	7.50424e-05	3.94649e-05	6.4425e-05	0.000106277	7.43951e-05	7.00556e-05	1.06194	0.868021	no	K15599	thiX	putative hydroxymethylpyrimidine transport system permease protein	-
K15600	4.36401e-05	8.20089e-05	7.64742e-05	4.29965e-05	4.69538e-05	8.72123e-05	6.73744e-05	5.90542e-05	1.14089	0.677067	no	K15600	thiZ	putative hydroxymethylpyrimidine transport system ATP-binding protein	-
K15634	1.18499e-05	1.13694e-05	7.58004e-06	1.97766e-05	1.46917e-05	8.42631e-06	1.02664e-05	1.42982e-05	0.718023	0.347961	no	K15634	gpmB	2,3-bisphosphoglycerate-dependent phosphoglycerate mutase	[EC:5.4.2.11]
K15635	0.000545747	0.000739385	0.00063706	0.000657131	0.000772207	0.00056846	0.000640731	0.000665933	0.962156	0.772046	no	K15635	apgM	2,3-bisphosphoglycerate-independent phosphoglycerate mutase	[EC:5.4.2.12]
K15652	1.96135e-06	2.14342e-06	3.11624e-06	2.64865e-06	1.78683e-06	9.69025e-06	2.407e-06	4.70858e-06	0.511195	0.455544	no	K15652	asbF	3-dehydroshikimate dehydratase	[EC:4.2.1.118]
K15777	4.98511e-06	0	6.73781e-07	0	0	0	1.8863e-06	0	#DIV/0!	0.350521	no	K15777	DOPA	4,5-DOPA dioxygenase extradiol	[EC:1.13.11.-]
K15778	8.8833e-05	7.49264e-05	8.80969e-05	0.000135876	0.000167763	5.91948e-05	8.39521e-05	0.000120945	0.694137	0.369576	no	K15778	pmm-pgm	phosphomannomutase / phosphoglucomutase	[EC:5.4.2.8 5.4.2.2]
K15780	4.08616e-07	1.95703e-06	3.36891e-07	7.94596e-07	3.97073e-07	9.4796e-07	9.00846e-07	7.13209e-07	1.26309	0.762175	no	K15780	tilS-hprT	bifunctional protein TilS/HprT	[EC:6.3.4.19 2.4.2.8]
K15855	1.47102e-05	1.62154e-05	1.04436e-05	1.40379e-05	1.48902e-06	3.05454e-06	1.37897e-05	6.19381e-06	2.22637	0.184844	no	K15855	csxA	exo-1,4-beta-D-glucosaminidase	[EC:3.2.1.165]
K15856	5.70427e-05	4.11909e-05	4.0848e-05	5.8447e-05	5.32077e-05	5.25591e-05	4.63605e-05	5.47379e-05	0.846955	0.253254	no	K15856	rmd	GDP-4-dehydro-6-deoxy-D-mannose reductase	[EC:1.1.1.281]
K15866	2.14932e-05	2.47891e-05	2.19821e-05	2.01298e-05	3.48431e-05	2.61216e-05	2.27548e-05	2.70315e-05	0.841789	0.423782	no	K15866	paaG	2-(1,2-epoxy-1,2-dihydrophenyl)acetyl-CoA isomerase	[EC:5.3.3.18]
K15868	1.0624e-06	4.19364e-06	2.27401e-06	1.41262e-06	7.94145e-07	1.79059e-06	2.51002e-06	1.33245e-06	1.88376	0.325226	no	K15868	baiB	bile acid-coenzyme A ligase	[EC:6.2.1.7]
K15876	5.80234e-06	1.04375e-05	1.22123e-05	8.74056e-06	1.7769e-05	7.47835e-06	9.48404e-06	1.13293e-05	0.837125	0.655075	no	K15876	nrfH	cytochrome c nitrite reductase small subunit	-
K15891	5.72062e-07	1.86384e-07	0	0	1.68756e-06	4.84513e-06	2.52815e-07	2.17756e-06	0.1161	0.307473	no	K15891	FLDH	NAD+-dependent farnesol dehydrogenase	[EC:1.1.1.354]
K15895	6.53785e-07	1.14626e-05	5.5587e-06	1.94235e-06	2.87878e-06	3.05454e-06	5.8917e-06	2.62522e-06	2.24427	0.40568	no	K15895	pseC	UDP-4-amino-4,6-dideoxy-L-N-acetyl-beta-L-altrosamine transaminase	[EC:2.6.1.92]
K15896	8.17231e-07	6.9894e-06	3.20046e-06	3.53154e-07	9.0334e-06	6.31973e-07	3.66903e-06	3.33951e-06	1.09867	0.92758	no	K15896	pseH	UDP-4-amino-4,6-dideoxy-N-acetyl-beta-L-altrosamine N-acetyltransferase	[EC:2.3.1.202]
K15910	4.90339e-07	8.38728e-06	5.39025e-06	1.23604e-06	3.47439e-06	1.36927e-06	4.75596e-06	2.02657e-06	2.34681	0.358566	no	K15910	pglE	UDP-N-acetylbacillosamine transaminase	[EC:2.6.1.34]
K15912	2.94203e-06	1.44448e-05	1.12858e-05	1.14775e-06	1.29049e-05	3.05454e-06	9.55754e-06	5.70238e-06	1.67606	0.484215	no	K15912	pglF	UDP-N-acetylglucosamine 4,6-dehydratase	[EC:4.2.1.135]
K15913	9.39816e-06	1.23945e-05	1.58339e-05	1.54505e-05	1.35005e-05	1.67473e-05	1.25422e-05	1.52327e-05	0.82337	0.288292	no	K15913	pglD	UDP-N-acetylbacillosamine N-acetyltransferase	[EC:2.3.1.203]
K15921	0.000317086	0.00034304	0.000263196	0.000343707	0.000363321	0.000210552	0.000307774	0.00030586	1.00626	0.973751	no	K15921	xynD	arabinoxylan arabinofuranohydrolase	[EC:3.2.1.55]
K15986	0.000734446	0.000736962	0.000725494	0.000679821	0.00061169	0.000850952	0.000732301	0.000714154	1.02541	0.822674	no	K15986	ppaC	manganese-dependent inorganic pyrophosphatase	[EC:3.6.1.1]
K16012	5.87589e-05	6.22522e-05	6.74624e-05	0.00010577	1.95558e-05	7.41515e-05	6.28245e-05	6.64923e-05	0.944839	0.89782	no	K16012	cydC	ATP-binding cassette, subfamily C, bacterial CydC	-
K16013	6.32537e-05	7.19442e-05	8.20329e-05	0.00010471	1.99529e-05	8.14192e-05	7.24103e-05	6.86941e-05	1.0541	0.8979	no	K16013	cydD	ATP-binding cassette, subfamily C, bacterial CydD	-
K16044	1.0624e-06	0	2.52668e-07	0	4.96341e-07	3.15987e-07	4.38356e-07	2.70776e-07	1.61889	0.668604	no	K16044	iolW	scyllo-inositol 2-dehydrogenase (NADP+)	[EC:1.1.1.371]
K16066	0	1.86384e-07	1.68445e-07	0	2.97804e-06	1.05329e-07	1.18276e-07	1.02779e-06	0.115078	0.449707	no	K16066	ydfG	3-hydroxy acid dehydrogenase / malonic semialdehyde reductase	[EC:1.1.1.381 1.1.1.-]
K16147	4.09433e-05	3.77428e-05	2.70355e-05	1.94235e-05	1.33019e-05	3.65491e-05	3.52405e-05	2.30915e-05	1.52612	0.224104	no	K16147	glgE	starch synthase (maltosyl-transferring)	[EC:2.4.99.16]
K16149	0.000265927	0.000224499	0.000239108	0.000227961	0.000216405	0.000168315	0.000243178	0.000204227	1.19073	0.160965	no	K16149	K16149	1,4-alpha-glucan branching enzyme	[EC:2.4.1.18]
K16153	0.000948479	0.000403521	0.00104722	6.34794e-05	0.000359648	1.80112e-05	0.000799742	0.000147046	5.4387	0.0623193	no	K16153	K16153	glycogen phosphorylase/synthase	[EC:2.4.1.1 2.4.1.11]
K16176	2.36997e-05	1.83588e-05	9.51716e-06	1.36847e-05	2.65046e-05	2.14871e-05	1.71919e-05	2.05588e-05	0.836231	0.578403	no	K16176	mtmB	methylamine---corrinoid protein Co-methyltransferase	[EC:2.1.1.248]
K16178	4.57649e-06	6.43025e-06	2.86357e-06	3.0901e-06	5.75755e-06	5.4771e-06	4.62344e-06	4.77492e-06	0.968276	0.915195	no	K16178	mtbB	dimethylamine---corrinoid protein Co-methyltransferase	[EC:2.1.1.249]
K16179	3.51409e-06	2.70257e-06	1.93712e-06	1.94235e-06	4.3678e-06	1.4746e-06	2.71793e-06	2.59492e-06	1.0474	0.910458	no	K16179	mtbC	dimethylamine corrinoid protein	-
K16180	5.80234e-06	4.93917e-06	2.10557e-06	6.70992e-06	7.94145e-06	6.63572e-06	4.28236e-06	7.0957e-06	0.603515	0.11453	no	K16180	pylB	methylornithine synthase	[EC:5.4.99.58]
K16181	9.64333e-06	6.70982e-06	3.03202e-06	5.82704e-06	7.04804e-06	9.58492e-06	6.46172e-06	7.48667e-06	0.863097	0.67247	no	K16181	pylC	3-methylornithine--L-lysine ligase	[EC:6.3.2.59]
K16182	6.61957e-06	3.5413e-06	1.51601e-06	4.06127e-06	4.56633e-06	4.84513e-06	3.89229e-06	4.49091e-06	0.866705	0.727074	no	K16182	pylD	3-methylornithyl-N6-L-lysine dehydrogenase	[EC:1.4.1.-]
K16190	2.62331e-05	3.35491e-05	1.2465e-05	1.32433e-05	1.42946e-05	1.64313e-05	2.40824e-05	1.46564e-05	1.64313	0.265338	no	K16190	GLCAK	glucuronokinase	[EC:2.7.1.43]
K16201	1.55274e-06	0	8.42227e-07	4.41442e-07	3.17658e-06	4.7398e-06	7.98322e-07	2.78594e-06	0.286554	0.250078	no	K16201	dppC	dipeptide transport system permease protein	-
K16306	1.83877e-05	2.0409e-05	2.17295e-05	2.88703e-05	2.0747e-05	2.71748e-05	2.01754e-05	2.55974e-05	0.788182	0.147866	no	K16306	K16306	fructose-bisphosphate aldolase / 2-amino-3,7-dideoxy-D-threo-hept-6-ulosonate synthase	[EC:4.1.2.13 2.2.1.10]
K16328	0.000242391	0.000387492	0.00032451	0.000351476	0.000449784	0.000469977	0.000318131	0.000423746	0.750759	0.132245	no	K16328	psuK	pseudouridine kinase	[EC:2.7.1.83]
K16370	2.69686e-06	2.23661e-06	2.44246e-06	2.11892e-06	2.68024e-06	4.7398e-06	2.45864e-06	3.17965e-06	0.773242	0.461945	no	K16370	pfkB	6-phosphofructokinase 2	[EC:2.7.1.11]
K16371	2.40266e-05	3.35491e-05	3.68895e-05	0.000125105	7.45504e-05	7.19396e-05	3.14884e-05	9.05316e-05	0.347817	0.0698468	no	K16371	gatZ-kbaZ	D-tagatose-1,6-bisphosphate aldolase subunit GatZ/KbaZ	-
K16515	1.71619e-06	9.3192e-07	0	1.32433e-06	5.95609e-07	7.37302e-07	8.82702e-07	8.85746e-07	0.996563	0.995912	no	K16515	galB	4-oxalomesaconate hydratase	[EC:4.2.1.83]
K16649	8.74437e-06	4.75279e-06	6.3167e-06	2.73694e-06	1.98536e-06	3.47585e-06	6.60462e-06	2.73272e-06	2.41687	0.0652388	no	K16649	glft1	rhamnopyranosyl-N-acetylglucosaminyl-diphospho-decaprenol beta-1,3/1,4-galactofuranosyltransferase	[EC:2.4.1.287]
K16650	0	0	0	6.18019e-07	0	4.10782e-06	0	1.57528e-06	0	0.34318	no	K16650	glft2	galactofuranosylgalactofuranosylrhamnosyl-N-acetylglucosaminyl-diphospho-decaprenol beta-1,5/1,6-galactofuranosyltransferase	[EC:2.4.1.288]
K16784	0.000105668	7.78153e-05	0.000106542	6.68344e-05	7.56423e-05	8.71069e-05	9.6675e-05	7.65279e-05	1.26327	0.157813	no	K16784	bioM	biotin transport system ATP-binding protein	[EC:7.6.2.-]
K16785	0.00117379	0.00141484	0.0012972	0.0017188	0.00145597	0.00191003	0.00129528	0.00169493	0.764205	0.0737893	no	K16785	ecfT	energy-coupling factor transport system permease protein	-
K16787	0.00121669	0.00161101	0.00141983	0.00181468	0.00160318	0.00211816	0.00141584	0.00184534	0.767253	0.088902	no	K16787	ecfA2	energy-coupling factor transport system ATP-binding protein	[EC:7.-.-.-]
K16792	1.80608e-05	1.35128e-05	2.44246e-05	2.09244e-05	1.16144e-05	1.6642e-05	1.86661e-05	1.63936e-05	1.13862	0.614098	no	K16792	aksD	methanogen homoaconitase large subunit	[EC:4.2.1.114]
K16793	8.58093e-06	6.89621e-06	7.4116e-06	1.24487e-05	4.26853e-06	7.89966e-06	7.62958e-06	8.20562e-06	0.929799	0.832289	no	K16793	aksE	methanogen homoaconitase small subunit	[EC:4.2.1.114]
K16795	1.63446e-06	2.14342e-06	1.68445e-07	7.94596e-07	6.94877e-07	5.26644e-07	1.31544e-06	6.72039e-07	1.95739	0.390725	no	K16795	PAFAH1B2_3	platelet-activating factor acetylhydrolase IB subunit beta/gamma	[EC:3.1.1.47]
K16841	8.98954e-07	3.26172e-06	2.27401e-06	3.17838e-06	4.26853e-06	1.57993e-06	2.1449e-06	3.00895e-06	0.712839	0.453012	no	K16841	hpxA	allantoin racemase	[EC:5.1.99.3]
K16849	1.41381e-05	3.87679e-05	2.34139e-05	1.96e-05	2.849e-05	2.80175e-05	2.544e-05	2.53692e-05	1.00279	0.993351	no	K16849	uxaA1	altronate dehydratase small subunit	[EC:4.2.1.7]
K16850	2.77041e-05	4.82734e-05	4.43011e-05	2.74577e-05	7.61387e-05	6.66732e-05	4.00929e-05	5.67565e-05	0.706402	0.38652	no	K16850	uxaA2	altronate dehydratase large subunit	[EC:4.2.1.7]
K16881	3.78378e-05	3.02874e-05	3.91635e-05	3.59334e-05	5.43989e-05	5.4139e-05	3.57629e-05	4.81571e-05	0.74263	0.168862	no	K16881	K16881	mannose-1-phosphate guanylyltransferase / phosphomannomutase	[EC:2.7.7.13 5.4.2.8]
K16915	6.53785e-07	3.63449e-06	5.89559e-07	1.05946e-06	2.08463e-06	1.68526e-06	1.62594e-06	1.60978e-06	1.01004	0.988907	no	K16915	cbiL	nickel transport protein	-
K16937	7.10991e-06	6.24386e-06	5.81137e-06	7.6811e-06	1.35005e-05	1.07435e-05	6.38838e-06	1.06417e-05	0.600316	0.120696	no	K16937	doxD	thiosulfate dehydrogenase (quinone) large subunit	[EC:1.8.5.2]
K16958	4.34767e-05	3.84883e-05	4.388e-05	3.78757e-05	3.26592e-05	3.61278e-05	4.19483e-05	3.55543e-05	1.17984	0.0515547	no	K16958	tcyL	L-cystine transport system permease protein	-
K16960	6.25999e-05	5.37718e-05	7.09997e-05	5.20019e-05	6.13477e-05	6.60412e-05	6.24571e-05	5.97969e-05	1.04449	0.702392	no	K16960	tcyN	L-cystine transport system ATP-binding protein	[EC:7.4.2.1]
K16961	2.47621e-05	5.41445e-05	3.5542e-05	4.48505e-05	2.20375e-05	9.76398e-05	3.81495e-05	5.48426e-05	0.695618	0.543859	no	K16961	yxeM	putative S-methylcysteine transport system substrate-binding protein	-
K16962	1.96135e-05	4.58505e-05	3.15835e-05	3.28433e-05	1.16144e-05	4.89779e-05	3.23492e-05	3.11452e-05	1.03866	0.932256	no	K16962	yxeN	putative S-methylcysteine transport system permease protein	-
K16963	2.84396e-05	5.35854e-05	3.8574e-05	3.35496e-05	1.67763e-05	7.83647e-05	4.01997e-05	4.28969e-05	0.937124	0.901343	no	K16963	yxeO	putative S-methylcysteine transport system ATP-binding protein	-
K17073	0.000325503	0.00030772	0.000267575	0.000466693	0.000327585	0.000407201	0.000300266	0.000400493	0.749741	0.115819	no	K17073	lysX1	putative lysine transport system substrate-binding protein	-
K17074	0.000198832	0.0003737	0.000272966	0.000336997	0.00028758	0.000628076	0.000281833	0.000417551	0.674966	0.3359	no	K17074	lysX2	putative lysine transport system permease protein	-
K17076	0.000303275	0.000375098	0.000285515	0.000393237	0.000314283	0.000625864	0.000321296	0.000444461	0.722888	0.317515	no	K17076	lysY	putative lysine transport system ATP-binding protein	-
K17104	1.33209e-05	8.29409e-06	1.28861e-05	1.70397e-05	1.43939e-05	1.54833e-05	1.15003e-05	1.5639e-05	0.735365	0.106909	no	K17104	E2.5.1.41	phosphoglycerol geranylgeranyltransferase	[EC:2.5.1.41]
K17105	2.86031e-05	2.05954e-05	2.5351e-05	2.47208e-05	2.28317e-05	2.81228e-05	2.48498e-05	2.52251e-05	0.985125	0.900541	no	K17105	E2.5.1.42	geranylgeranylglycerol-phosphate geranylgeranyltransferase	[EC:2.5.1.42]
K17195	3.26892e-06	9.3192e-07	3.62158e-06	8.82884e-07	8.93413e-07	1.15862e-06	2.60747e-06	9.78305e-07	2.6653	0.192066	no	K17195	alsE	D-allulose-6-phosphate 3-epimerase	[EC:5.1.3.-]
K17204	8.33576e-06	1.96635e-05	3.53735e-05	5.82704e-06	1.79675e-05	1.59047e-05	2.11243e-05	1.32331e-05	1.59632	0.433536	no	K17204	eryE	erythritol transport system ATP-binding protein	-
K17206	6.53785e-07	4.6596e-07	5.89559e-07	7.06308e-07	5.95609e-07	1.15862e-06	5.69768e-07	8.20178e-07	0.694688	0.280535	no	K17206	xltB	putative xylitol transport system permease protein	-
K17213	7.02819e-06	5.68471e-06	1.66761e-05	8.91713e-06	4.16926e-06	8.21565e-06	9.79633e-06	7.10068e-06	1.37963	0.530744	no	K17213	K17213	inositol transport system substrate-binding protein	-
K17214	2.19835e-05	3.90474e-05	4.82596e-05	2.32199e-05	1.06217e-05	2.18031e-05	3.64302e-05	1.85482e-05	1.96408	0.131102	no	K17214	K17214	inositol transport system permease protein	-
K17215	1.41381e-05	3.52266e-05	3.4784e-05	1.47442e-05	2.27324e-05	2.51736e-05	2.80495e-05	2.08834e-05	1.34315	0.422034	no	K17215	K17215	inositol transport system ATP-binding protein	-
K17218	3.24441e-05	3.55993e-05	3.50366e-05	2.98415e-05	2.93834e-05	1.5062e-05	3.436e-05	2.47623e-05	1.38759	0.182452	no	K17218	sqr	sulfide:quinone oxidoreductase	[EC:1.8.5.4]
K17228	0	4.75279e-06	5.89559e-07	2.64865e-07	3.07731e-06	0	1.78078e-06	1.11406e-06	1.59846	0.731314	no	K17228	sfnG	dimethylsulfone monooxygenase	[EC:1.14.14.35]
K17234	2.5988e-05	1.28605e-05	3.14151e-05	3.71694e-05	1.83646e-05	7.88913e-05	2.34212e-05	4.48084e-05	0.522695	0.355126	no	K17234	araN	arabinooligosaccharide transport system substrate-binding protein	-
K17235	1.51188e-05	1.20218e-05	2.07188e-05	2.22487e-05	1.13166e-05	3.98143e-05	1.59531e-05	2.44599e-05	0.652216	0.416259	no	K17235	araP	arabinooligosaccharide transport system permease protein	-
K17236	1.1523e-05	9.97154e-06	1.75183e-05	2.57802e-05	1.33019e-05	4.6134e-05	1.30043e-05	2.84054e-05	0.45781	0.245343	no	K17236	araQ	arabinooligosaccharide transport system permease protein	-
K17238	2.45169e-07	1.30469e-06	1.68445e-07	1.05946e-06	1.78683e-06	2.52789e-06	5.72767e-07	1.79139e-06	0.319733	0.096764	no	K17238	inoF	inositol-phosphate transport system permease protein	-
K17240	2.45169e-07	1.1183e-06	1.68445e-07	2.38379e-06	5.95609e-07	1.57993e-06	5.1064e-07	1.51978e-06	0.335996	0.184488	no	K17240	inoK	inositol-phosphate transport system ATP-binding protein	-
K17241	5.14856e-06	6.52344e-07	1.68445e-06	3.0901e-06	1.09195e-06	4.0025e-06	2.49512e-06	2.72818e-06	0.914572	0.893024	no	K17241	aguE	alpha-1,4-digalacturonate transport system substrate-binding protein	-
K17242	4.82166e-06	4.28683e-06	2.35824e-06	2.47208e-06	1.98536e-07	1.79059e-06	3.82224e-06	1.48707e-06	2.57032	0.0818874	no	K17242	aguF	alpha-1,4-digalacturonate transport system permease protein	-
K17243	2.20652e-06	2.51618e-06	1.51601e-06	2.2955e-06	9.92681e-07	2.94921e-06	2.07957e-06	2.07913e-06	1.00021	0.999497	no	K17243	aguG	alpha-1,4-digalacturonate transport system permease protein	-
K17244	1.14412e-06	1.86384e-06	4.4638e-06	4.14956e-06	3.97073e-06	5.26644e-07	2.49059e-06	2.88231e-06	0.864095	0.813375	no	K17244	chiE	putative chitobiose transport system substrate-binding protein	-
K17245	2.45169e-07	3.5413e-06	2.27401e-06	1.05946e-06	8.93413e-07	1.05329e-07	2.02016e-06	6.86068e-07	2.94455	0.297276	no	K17245	chiF	putative chitobiose transport system permease protein	-
K17246	5.72062e-07	1.04375e-05	4.37958e-06	3.17838e-06	3.07731e-06	4.21315e-07	5.12971e-06	2.22567e-06	2.30479	0.421938	no	K17246	chiG	putative chitobiose transport system permease protein	-
K17314	4.90339e-07	3.4481e-06	7.58004e-07	1.67748e-06	2.97804e-06	9.4796e-07	1.56548e-06	1.86783e-06	0.83813	0.802156	no	K17314	treV	trehalose transport system ATP-binding protein	-
K17318	0.000519187	0.000366524	0.000546437	0.000569902	0.000567715	0.000635976	0.000477383	0.000591197	0.807484	0.168564	no	K17318	lplA	putative aldouronate transport system substrate-binding protein	-
K17331	3.26892e-06	3.63449e-06	1.17912e-06	2.56037e-06	2.28317e-06	1.79059e-06	2.69418e-06	2.21137e-06	1.21833	0.598299	no	K17331	dasC	N,N'-diacetylchitobiose transport system permease protein	-
K17363	1.14412e-06	9.3192e-07	2.52668e-07	7.06308e-07	9.92681e-07	4.21315e-07	7.76237e-07	7.06768e-07	1.09829	0.838546	no	K17363	urdA	urocanate reductase	[EC:1.3.99.33]
K17398	0.000147183	0.000201108	7.34422e-05	0.000243058	0.000198735	0.000208656	0.000140578	0.000216816	0.648373	0.165522	no	K17398	DNMT3A	DNA (cytosine-5)-methyltransferase 3A	[EC:2.1.1.37]
K17462	5.23028e-06	1.30469e-06	1.60023e-06	3.80523e-05	3.47439e-06	6.31973e-06	2.71173e-06	1.59488e-05	0.170027	0.354552	no	K17462	yrrT	putative AdoMet-dependent methyltransferase	[EC:2.1.1.-]
K17465	5.72062e-07	2.79576e-07	2.52668e-07	3.53154e-07	4.96341e-07	6.31973e-07	3.68102e-07	4.93823e-07	0.745413	0.391576	no	K17465	dgaB	D-glucosaminate PTS system EIIB component	[EC:2.7.1.203]
K17466	1.63446e-07	6.52344e-07	2.52668e-07	0	1.38975e-06	4.21315e-07	3.56153e-07	6.0369e-07	0.58996	0.618242	no	K17466	dgaC	D-glucosaminate PTS system EIIC component	-
K17467	6.53785e-07	4.6596e-07	1.68445e-07	3.53154e-07	1.98536e-07	1.05329e-07	4.29397e-07	2.19006e-07	1.96066	0.277422	no	K17467	dgaD	D-glucosaminate PTS system EIID component	-
K17468	3.1872e-06	3.82087e-06	1.34756e-06	2.56037e-06	1.68756e-06	2.21191e-06	2.78521e-06	2.15328e-06	1.29348	0.490673	no	K17468	dgaE	D-glucosaminate-6-phosphate ammonia-lyase	[EC:4.3.1.29]
K17488	2.04308e-05	1.50971e-05	2.05503e-05	2.631e-05	1.16144e-05	1.27448e-05	1.86927e-05	1.68897e-05	1.10675	0.748445	no	K17488	mptA	GTP cyclohydrolase IV	[EC:3.5.4.39]
K17680	0.000157726	0.00032114	0.000145789	0.000234229	0.000231791	0.000168842	0.000208218	0.000211621	0.983921	0.959227	no	K17680	PEO1	twinkle protein	[EC:5.6.2.3]
K17716	0.00024901	0.00024584	0.000214515	0.000226813	0.000280234	0.000281123	0.000236455	0.000262723	0.900017	0.293145	no	K17716	capD	UDP-glucose 4-epimerase	[EC:5.1.3.2]
K17722	1.6835e-05	1.47243e-05	1.76868e-05	3.92001e-05	1.01254e-05	4.12889e-05	1.64154e-05	3.02048e-05	0.543469	0.303598	no	K17722	preT	dihydropyrimidine dehydrogenase (NAD+) subunit PreT	[EC:1.3.1.1]
K17723	6.7585e-05	5.57288e-05	6.62833e-05	7.30145e-05	7.2565e-05	0.000114703	6.3199e-05	8.67609e-05	0.728428	0.229218	no	K17723	preA	dihydropyrimidine dehydrogenase (NAD+) subunit PreA	[EC:1.3.1.1]
K17818	0	0	3.36891e-07	0	0	5.26644e-07	1.12297e-07	1.75548e-07	0.639693	0.779129	no	K17818	ARD1	D-arabinitol dehydrogenase (NADP+)	[EC:1.1.1.287]
K17828	0.00133862	0.00121038	0.00139245	0.00128875	0.0012621	0.00138328	0.00131382	0.00131138	1.00186	0.972183	no	K17828	pyrDI	dihydroorotate dehydrogenase (NAD+) catalytic subunit	[EC:1.3.1.14]
K17830	2.43535e-05	2.39503e-05	3.62158e-05	2.6928e-05	2.23353e-05	2.38043e-05	2.81732e-05	2.43559e-05	1.15673	0.448059	no	K17830	GGR	digeranylgeranylglycerophospholipid reductase	[EC:1.3.1.101 1.3.7.11]
K17836	0.000376335	0.00049196	0.000436021	0.000560985	0.000476884	0.00050126	0.000434772	0.000513043	0.847438	0.139382	no	K17836	penP	beta-lactamase class A	[EC:3.5.2.6]
K17865	1.72436e-05	3.61585e-05	2.21506e-05	2.88703e-05	2.3328e-05	2.88601e-05	2.51842e-05	2.70195e-05	0.932076	0.782677	no	K17865	croR	3-hydroxybutyryl-CoA dehydratase	[EC:4.2.1.55]
K17898	0.000100765	0.000127021	4.52276e-05	0.0002827	0.000208761	0.000151147	9.10043e-05	0.000214202	0.424852	0.0628161	no	K17898	oraE	D-ornithine 4,5-aminomutase subunit beta	[EC:5.4.3.5]
K17947	1.11961e-05	3.39219e-05	8.84338e-06	1.93352e-05	8.53706e-06	1.13755e-05	1.79871e-05	1.30826e-05	1.37489	0.614372	no	K17947	wbiB	dTDP-L-rhamnose 4-epimerase	[EC:5.1.3.25]
K18009	1.40564e-05	1.07171e-05	1.37283e-05	3.98181e-05	9.13267e-06	2.99134e-05	1.28339e-05	2.62881e-05	0.488203	0.274323	no	K18009	budC	meso-butanediol dehydrogenase / (S,S)-butanediol dehydrogenase / diacetyl reductase	[EC:1.1.1.- 1.1.1.76 1.1.1.304]
K18011	0.000363423	0.00021518	0.000376644	0.000215247	0.000259487	0.000138823	0.000318416	0.000204519	1.5569	0.15261	no	K18011	kamE	beta-lysine 5,6-aminomutase beta subunit	[EC:5.4.3.3]
K18012	0.00046149	0.000281906	0.000475269	0.0003121	0.000364215	0.000194226	0.000406222	0.00029018	1.39989	0.223789	no	K18012	kdd	L-erythro-3,5-diaminohexanoate dehydrogenase	[EC:1.4.1.11]
K18013	0.000408616	0.000265504	0.000422714	0.000197678	0.000311404	0.000151042	0.000365611	0.000220041	1.66156	0.10346	no	K18013	kce	3-keto-5-aminohexanoate cleavage enzyme	[EC:2.3.1.247]
K18014	0.000168595	0.000111085	0.000174257	8.17551e-05	0.000122795	5.98268e-05	0.000151312	8.81255e-05	1.71701	0.0824972	no	K18014	kal	3-aminobutyryl-CoA ammonia-lyase	[EC:4.3.1.14]
K18119	1.22585e-05	1.66814e-05	1.60023e-05	2.28667e-05	1.20114e-05	2.09604e-05	1.49807e-05	1.86129e-05	0.804858	0.397894	no	K18119	sucD	succinate-semialdehyde dehydrogenase	[EC:1.2.1.76]
K18123	8.17231e-08	1.67746e-06	3.03202e-06	1.76577e-06	1.68756e-06	9.16361e-06	1.59707e-06	4.20565e-06	0.379743	0.407094	no	K18123	HOGA1	4-hydroxy-2-oxoglutarate aldolase	[EC:4.1.3.16]
K18135	4.90339e-07	1.49107e-06	2.52668e-07	7.06308e-07	0	4.21315e-07	7.44693e-07	3.75874e-07	1.98123	0.453946	no	K18135	nalD	TetR/AcrR family transcriptional regulator, repressor of the mexAB-oprM multidrug resistance operon	-
K18148	1.22585e-06	5.59152e-07	1.09489e-06	2.64865e-07	3.97073e-06	3.26519e-06	9.59965e-07	2.50026e-06	0.383946	0.306868	no	K18148	rtcB	release factor H-coupled RctB family protein	-
K18209	2.54159e-05	2.32048e-05	4.27009e-05	3.64631e-05	2.68024e-05	2.11711e-05	3.04405e-05	2.81455e-05	1.08154	0.779406	no	K18209	tfrA	fumarate reductase (CoM/CoB) subunit A	[EC:1.3.4.1]
K18210	2.32094e-05	2.2832e-05	2.87199e-05	3.32847e-05	1.30041e-05	2.18031e-05	2.49204e-05	2.26973e-05	1.09795	0.747827	no	K18210	tfrB	fumarate reductase (CoM/CoB) subunit B	[EC:1.3.4.1]
K18221	8.74437e-06	2.11546e-05	1.05278e-05	1.59802e-05	5.75755e-06	1.16915e-05	1.34756e-05	1.11431e-05	1.20932	0.659072	no	K18221	tetX	tetracycline 11a-monooxygenase, tetracycline resistance protein	[EC:1.14.13.231]
K18225	7.35508e-07	1.1183e-06	2.52668e-07	3.53154e-07	8.93413e-07	2.10658e-07	7.0216e-07	4.85742e-07	1.44554	0.543678	no	K18225	prmB	propane monooxygenase reductase component	[EC:1.18.1.-]
K18284	1.30757e-06	9.78516e-06	7.07471e-06	1.5009e-06	1.1118e-05	1.4746e-06	6.05581e-06	4.69785e-06	1.28906	0.756271	no	K18284	K18284	adenosylhomocysteine/aminodeoxyfutalosine nucleosidase	[EC:3.2.2.9 3.2.2.30]
K18285	9.02223e-05	9.76652e-05	4.51434e-05	4.90884e-05	5.30092e-05	5.18218e-05	7.7677e-05	5.13065e-05	1.51398	0.248872	no	K18285	mqnE	aminodeoxyfutalosine synthase	[EC:2.5.1.120]
K18288	2.45169e-07	9.3192e-07	3.36891e-07	1.23604e-06	9.92681e-08	4.21315e-07	5.0466e-07	5.85541e-07	0.86187	0.851643	no	K18288	ict-Y	itaconate CoA-transferase	[EC:2.8.3.-]
K18326	0	0	0	0	9.92681e-07	2.63322e-06	0	1.20863e-06	0	0.256103	no	K18326	mdtD	MFS transporter, DHA2 family, multidrug resistance protein	-
K18333	2.1248e-06	0	1.68445e-07	7.06308e-07	1.98536e-07	2.52789e-06	7.64416e-07	1.14425e-06	0.668052	0.718742	no	K18333	K18333	L-fucose dehydrogenase	-
K18335	0	4.6596e-07	0	4.41442e-07	7.94145e-07	6.31973e-07	1.5532e-07	6.2252e-07	0.249502	0.0755749	no	K18335	K18335	2-keto-3-deoxy-L-fuconate dehydrogenase	[EC:1.1.1.-]
K18346	0.000189107	0.000244163	0.000171393	0.00020324	0.00030793	0.000248787	0.000201554	0.000253319	0.795655	0.245053	no	K18346	vanW	vancomycin resistance protein VanW	-
K18348	1.28305e-05	1.83588e-05	5.97981e-06	8.21083e-06	3.26592e-05	1.30608e-05	1.23897e-05	1.79769e-05	0.689201	0.550436	no	K18348	vanT	serine/alanine racemase	[EC:5.1.1.18 5.1.1.1]
K18369	0.000228661	0.00029225	0.000289389	0.000257361	0.000240626	0.000245732	0.0002701	0.000247906	1.08953	0.397499	no	K18369	adh2	alcohol dehydrogenase	[EC:1.1.1.-]
K18445	2.45169e-07	0	5.05336e-07	8.82884e-08	3.97073e-07	6.31973e-07	2.50168e-07	3.72445e-07	0.671693	0.599532	no	K18445	ndx1	diadenosine hexaphosphate hydrolase (ATP-forming)	[EC:3.6.1.61]
K18471	2.37814e-05	2.5255e-05	2.77935e-05	1.75694e-05	3.57365e-05	3.60225e-05	2.561e-05	2.97761e-05	0.860084	0.567533	no	K18471	ydjG	methylglyoxal reductase	[EC:1.1.1.-]
K18474	2.72138e-05	7.80017e-05	4.54802e-05	6.77172e-05	2.3328e-05	0.000119443	5.02319e-05	7.01627e-05	0.715935	0.571013	no	K18474	fabM	trans-2-decenoyl-	-
K18674	4.08616e-07	0	1.68445e-06	1.85406e-06	5.95609e-07	4.10782e-06	6.9769e-07	2.18583e-06	0.319188	0.28705	no	K18674	GALK2	N-acetylgalactosamine kinase	[EC:2.7.1.157]
K18675	3.8083e-05	3.04738e-05	6.72097e-05	3.44325e-05	9.45033e-05	9.26894e-05	4.52555e-05	7.3875e-05	0.612595	0.291974	no	K18675	chbP	N,N'-diacetylchitobiose phosphorylase	[EC:2.4.1.280]
K18677	2.36997e-06	4.6596e-07	8.42227e-07	6.18019e-07	9.92681e-07	3.15987e-07	1.22605e-06	6.42229e-07	1.90906	0.426019	no	K18677	GALAK	galacturonokinase	[EC:2.7.1.44]
K18682	0.00225123	0.00210754	0.00228083	0.00232031	0.00225299	0.00216682	0.0022132	0.00224671	0.985086	0.655934	no	K18682	rny	ribonucrease Y	[EC:3.1.-.-]
K18697	1.14412e-06	5.59152e-07	6.73781e-07	1.85406e-06	1.98536e-07	5.26644e-07	7.92352e-07	8.59746e-07	0.921612	0.909512	no	K18697	pgpC	phosphatidylglycerophosphatase C	[EC:3.1.3.27]
K18704	4.78897e-05	7.89336e-05	3.27626e-05	0.000115305	9.63894e-05	5.95108e-05	5.31953e-05	9.04016e-05	0.588433	0.157822	no	K18704	tarL	CDP-ribitol ribitolphosphotransferase / teichoic acid ribitol-phosphate polymerase	[EC:2.7.8.14 2.7.8.47]
K18800	4.08616e-07	1.86384e-07	0	8.82884e-08	1.98536e-07	1.79059e-06	1.98333e-07	6.92472e-07	0.286413	0.465547	no	K18800	ubiI	2-polyprenylphenol 6-hydroxylase	[EC:1.14.13.240]
K18824	1.87963e-06	1.49107e-06	4.21113e-07	1.05946e-06	1.98536e-06	4.21315e-07	1.26394e-06	1.15538e-06	1.09396	0.871477	no	K18824	sul2	dihydropteroate synthase type 2	[EC:2.5.1.15]
K18853	8.8261e-06	7.17578e-06	1.17912e-05	1.03297e-05	5.36048e-06	6.63572e-06	9.26435e-06	7.44198e-06	1.24488	0.416509	no	K18853	dmrX	dihydromethanopterin reductase (acceptor)	[EC:1.5.99.15]
K18866	1.22585e-06	2.88895e-06	3.45313e-06	2.2955e-06	8.93413e-06	1.04276e-05	2.52264e-06	7.21906e-06	0.349442	0.195131	no	K18866	vanXY	zinc D-Ala-D-Ala dipeptidase/carboxypeptidase	[EC:3.4.13.22 3.4.17.14]
K18930	0.000126916	0.000163086	0.000100815	0.000211363	0.000179775	0.000167368	0.000130272	0.000186168	0.699755	0.0723358	no	K18930	dld	D-lactate dehydrogenase	-
K18940	5.72062e-06	2.23661e-06	1.76868e-06	4.94415e-06	5.95609e-07	5.68776e-06	3.24197e-06	3.74251e-06	0.866256	0.817051	no	K18940	arlS	two-component system, OmpR family, sensor histidine kinase ArlS	[EC:2.7.13.3]
K18941	8.96503e-05	5.41445e-05	6.3925e-05	4.70577e-05	6.1447e-05	4.97152e-05	6.92399e-05	5.274e-05	1.31285	0.25632	no	K18941	arlR	two-component system, OmpR family, response regulator ArlR	-
K18974	1.14412e-06	0	4.21113e-07	7.94596e-07	1.09195e-06	2.10658e-06	5.21746e-07	1.33104e-06	0.391983	0.195976	no	K18974	sul1	dihydropteroate synthase type 1	[EC:2.5.1.15]
K19003	3.44872e-05	2.88895e-05	2.29928e-05	5.12956e-05	2.00522e-05	2.77015e-05	2.87898e-05	3.30164e-05	0.871985	0.705525	no	K19003	mgdA	1,2-diacylglycerol 3-beta-glucosyltransferase	[EC:2.4.1.336]
K19005	0.000410822	0.000337821	0.000251068	0.000771023	0.000165182	0.000712234	0.000333237	0.00054948	0.606459	0.379353	no	K19005	ltaS	lipoteichoic acid synthase	[EC:2.7.8.20]
K19200	8.58093e-06	1.29537e-05	1.10332e-05	5.91533e-06	1.19122e-05	1.72739e-05	1.08559e-05	1.17005e-05	0.927819	0.82796	no	K19200	IAL	isopenicillin-N N-acyltransferase like protein	-
K19210	5.72062e-07	6.05748e-06	4.12691e-06	2.64865e-07	6.94877e-07	0	3.58548e-06	3.19914e-07	11.2076	0.177298	no	K19210	blaOXA-61	beta-lactamase class D OXA-61	[EC:3.5.2.6]
K19230	0	0	0	0	4.96341e-07	1.05329e-06	0	5.16543e-07	0	0.231624	no	K19230	sapF	cationic peptide transport system ATP-binding protein	-
K19244	2.04308e-06	1.1183e-06	8.25382e-06	4.06127e-06	1.02246e-05	2.73855e-06	3.80507e-06	5.67481e-06	0.670519	0.592147	no	K19244	ala	alanine dehydrogenase	[EC:1.4.1.1]
K19267	2.81128e-05	5.83382e-05	4.15218e-05	4.97064e-05	2.38244e-05	0.000107435	4.26576e-05	6.03221e-05	0.707164	0.557533	no	K19267	qorB	NAD(P)H dehydrogenase (quinone)	[EC:1.6.5.2]
K19270	4.16788e-06	4.56641e-06	1.51601e-06	1.76577e-06	2.77951e-06	2.21191e-06	3.41676e-06	2.25239e-06	1.51695	0.34844	no	K19270	hxpA	mannitol-1-/sugar-/sorbitol-6-phosphatase	[EC:3.1.3.22 3.1.3.23 3.1.3.50]
K19285	0.000285459	0.000142304	0.000324847	4.63514e-05	0.000149597	7.34142e-05	0.00025087	8.97876e-05	2.79404	0.0813532	no	K19285	nfrA1	FMN reductase (NADPH)	[EC:1.5.1.38]
K19286	1.47102e-06	5.7779e-06	3.87424e-06	3.53154e-06	2.97804e-06	5.05578e-06	3.70772e-06	3.85512e-06	0.961765	0.922505	no	K19286	nfrA2	FMN reductase	-
K19302	0.000570836	0.000758303	0.000616005	0.000739857	0.000704208	0.000797655	0.000648381	0.00074724	0.867701	0.216655	no	K19302	bcrC	undecaprenyl-diphosphatase	[EC:3.6.1.27]
K19309	5.75331e-05	9.42171e-05	9.44136e-05	6.69226e-05	5.20165e-05	0.000101116	8.20546e-05	7.33516e-05	1.11865	0.671565	no	K19309	bcrA	bacitracin transport system ATP-binding protein	-
K19310	6.16192e-05	8.76005e-05	7.3358e-05	7.75173e-05	4.33802e-05	8.46844e-05	7.41926e-05	6.85273e-05	1.08267	0.725481	no	K19310	bcrB	bacitracin transport system permease protein	-
K19341	5.72062e-07	1.95703e-06	9.2645e-07	5.29731e-07	1.98536e-07	4.21315e-07	1.15185e-06	3.83194e-07	3.00591	0.200771	no	K19341	nosY	Cu-processing system permease protein	-
K19350	0.000684513	0.000761472	0.000674539	0.00090893	0.000775284	0.00113818	0.000706841	0.000940799	0.75132	0.150831	no	K19350	lsa	lincosamide and streptogramin A transport system ATP-binding/permease protein	-
K19353	2.1248e-05	6.7471e-05	4.54802e-05	1.20072e-05	2.15412e-05	2.21191e-05	4.47331e-05	1.85558e-05	2.41073	0.183328	no	K19353	eptC	heptose-I-phosphate ethanolaminephosphotransferase	[EC:2.7.8.-]
K19354	0	3.72768e-07	1.17912e-06	0	5.95609e-07	0	5.17295e-07	1.98536e-07	2.60554	0.481391	no	K19354	waaH	heptose III glucuronosyltransferase	[EC:2.4.1.-]
K19355	0.000196299	0.000281906	0.000244414	0.000225665	0.00022375	0.00017611	0.000240873	0.000208508	1.15522	0.344779	no	K19355	MAN	mannan endo-1,4-beta-mannosidase	[EC:3.2.1.78]
K19506	0	1.49107e-06	9.2645e-07	0	0	0	8.0584e-07	0	#DIV/0!	0.204901	no	K19506	gfrA	fructoselysine/glucoselysine PTS system EIIA component	[EC:2.7.1.-]
K19507	2.28825e-06	5.12556e-06	3.95847e-06	1.85406e-06	3.97073e-07	2.94921e-06	3.79076e-06	1.73345e-06	2.18683	0.137332	no	K19507	gfrB	fructoselysine/glucoselysine PTS system EIIB component	[EC:2.7.1.-]
K19508	3.51409e-06	1.08103e-05	1.22965e-05	2.73694e-06	8.93413e-07	3.37052e-06	8.87363e-06	2.33363e-06	3.80251	0.129187	no	K19508	gfrC	fructoselysine/glucoselysine PTS system EIIC component	-
K19509	5.88406e-06	1.19286e-05	1.26334e-05	3.97298e-06	2.28317e-06	6.63572e-06	1.01487e-05	4.29729e-06	2.36165	0.0935657	no	K19509	gfrD	fructoselysine/glucoselysine PTS system EIID component	-
K19548	1.38929e-06	1.02511e-06	4.21113e-07	7.06308e-07	5.95609e-07	6.31973e-07	9.45173e-07	6.4463e-07	1.46623	0.398691	no	K19548	bacC	dihydroanticapsin dehydrogenase	[EC:1.1.1.385]
K19647	1.25036e-05	1.07171e-05	1.22965e-05	6.79821e-06	6.75023e-06	1.31661e-05	1.18391e-05	8.90485e-06	1.32951	0.300612	no	K19647	hgd	2-hydroxymethylglutarate dehydrogenase	[EC:1.1.1.291]
K19664	1.51188e-05	9.41239e-06	1.44863e-05	1.90703e-05	1.05224e-05	1.10595e-05	1.30058e-05	1.35508e-05	0.959786	0.878135	no	K19664	carS	CDP-2,3-bis-(O-geranylgeranyl)-sn-glycerol synthase	[EC:2.7.7.67]
K19665	9.31644e-06	8.1077e-06	1.57496e-05	1.67748e-05	3.27585e-06	7.37302e-06	1.10579e-05	9.14122e-06	1.20968	0.705672	no	K19665	pssA	archaetidylserine synthase	[EC:2.7.8.38]
K19696	7.35508e-07	0	0	7.94596e-07	1.78683e-06	1.05329e-06	2.45169e-07	1.21157e-06	0.202357	0.0684015	no	K19696	mtiP	5'-methylthioinosine phosphorylase	[EC:2.4.2.44]
K19710	2.45169e-06	3.4481e-06	2.27401e-06	5.82704e-06	1.56844e-05	5.89841e-06	2.7246e-06	9.13661e-06	0.298207	0.187894	no	K19710	E2.7.7.53	ATP adenylyltransferase	[EC:2.7.7.53]
K19712	1.25036e-05	1.18354e-05	1.52443e-05	2.1719e-05	1.35997e-05	1.32714e-05	1.31944e-05	1.61967e-05	0.814637	0.395632	no	K19712	cobY	adenosylcobinamide-phosphate guanylyltransferase	[EC:2.7.7.62]
K19721	8.00887e-06	1.14626e-05	3.11624e-06	1.05063e-05	2.89863e-05	2.63322e-06	7.52924e-06	1.40419e-05	0.536196	0.497437	no	K19721	COL5AS	collagen type V/XI/XXIV/XXVII, alpha	-
K19803	1.79791e-06	8.1077e-06	1.60023e-06	4.23785e-06	6.65097e-06	4.10782e-06	3.83528e-06	4.99888e-06	0.767228	0.651675	no	K19803	lpxT	Kdo2-lipid A phosphotransferase	[EC:2.7.4.29]
K19956	8.0579e-05	0.000131587	7.3358e-05	0.000108153	8.29882e-05	9.62706e-05	9.51747e-05	9.5804e-05	0.993431	0.976811	no	K19956	sorE	L-sorbose 1-phosphate reductase	[EC:1.1.1.-]
K19967	7.35508e-07	7.45536e-07	1.60023e-06	9.71173e-07	9.92681e-07	1.36927e-06	1.02709e-06	1.11104e-06	0.924439	0.808005	no	K19967	dta	D-threonine aldolase	[EC:4.1.2.42]
K19976	1.96135e-06	4.19364e-06	4.29536e-06	1.73045e-05	6.94877e-07	3.58118e-06	3.48345e-06	7.19353e-06	0.484248	0.545435	no	K19976	mntB	manganese transport system permease protein	-
K19978	1.13595e-05	2.21797e-05	1.2465e-05	9.00542e-06	2.83907e-05	2.73855e-05	1.53347e-05	2.15939e-05	0.710142	0.445587	no	K19978	acbK	acarbose 7IV-phosphotransferase	[EC:2.7.1.187]
K20023	1.87963e-06	1.49107e-06	5.30603e-06	1.67748e-06	1.68756e-06	2.52789e-06	2.89224e-06	1.96431e-06	1.4724	0.526931	no	K20023	talrD-galrD	L-talarate/galactarate dehydratase	[EC:4.2.1.156 4.2.1.42]
K20108	1.47102e-06	8.38728e-07	1.43179e-06	3.35496e-06	1.98536e-07	2.63322e-06	1.24718e-06	2.06224e-06	0.604768	0.485287	no	K20108	malT	maltose PTS system EIICB or EIICBA component	[EC:2.7.1.208]
K20112	4.31498e-05	1.58426e-06	5.47447e-06	6.70109e-05	1.05224e-05	3.1388e-05	1.67362e-05	3.63071e-05	0.460961	0.409565	no	K20112	gatA	galactose PTS system EIIA component	[EC:2.7.1.204]
K20265	0.000117354	0.000111271	8.6244e-05	0.000179844	2.7398e-05	6.53039e-05	0.000104957	9.08485e-05	1.15529	0.789513	no	K20265	gadC	glutamate:GABA antiporter	-
K20266	4.08616e-07	1.67746e-06	0	0	1.98536e-07	0	6.95357e-07	6.61788e-08	10.5073	0.338589	no	K20266	trbJ	type IV secretion system protein TrbJ	-
K20333	7.35508e-07	2.79576e-07	2.52668e-07	3.53154e-07	0	1.05329e-07	4.22584e-07	1.52828e-07	2.7651	0.235342	no	K20333	toxD	toxoflavin biosynthesis protein ToxD	-
K20342	5.32018e-05	0.000140347	8.42227e-05	0.000108242	5.02297e-05	0.000220348	9.25905e-05	0.000126273	0.733256	0.59065	no	K20342	comR	HTH-type transcriptional regulator, regulator for ComX	-
K20345	0.000112288	7.34353e-05	3.67211e-05	6.9483e-05	7.09767e-05	4.05516e-05	7.4148e-05	6.03371e-05	1.2289	0.607506	no	K20345	blpB	membrane fusion protein, peptide pheromone/bacteriocin exporter	-
K20446	4.16788e-06	4.00726e-06	5.89559e-06	3.61983e-06	3.67292e-06	8.21565e-06	4.69024e-06	5.16947e-06	0.907297	0.791588	no	K20446	ndhS	nicotinate dehydrogenase small FeS subunit	[EC:1.17.1.5]
K20447	3.94723e-05	4.175e-05	4.14376e-05	3.86703e-05	3.17658e-05	7.15183e-05	4.08866e-05	4.73181e-05	0.864079	0.652497	no	K20447	ndhL	nicotinate dehydrogenase large molybdopterin subunit	[EC:1.17.1.5]
K20448	2.1248e-06	3.5413e-06	2.6109e-06	3.17838e-06	3.47439e-06	5.16111e-06	2.759e-06	3.93796e-06	0.700616	0.198298	no	K20448	ndhM	nicotinate dehydrogenase medium molybdopterin subunit	[EC:1.17.1.5]
K20449	3.67754e-05	2.75848e-05	3.39417e-05	2.21604e-05	1.97544e-05	5.01365e-05	3.27673e-05	3.06838e-05	1.0679	0.853677	no	K20449	hnr	6-hydroxynicotinate reductase	[EC:1.3.7.1]
K20450	2.93386e-05	2.60006e-05	2.7625e-05	2.02181e-05	1.7769e-05	4.52914e-05	2.76547e-05	2.77595e-05	0.996227	0.991606	no	K20450	mgm	2-methyleneglutarate mutase	[EC:5.4.99.4]
K20451	1.86329e-05	2.18069e-05	1.60023e-05	1.30667e-05	1.32027e-05	2.54896e-05	1.8814e-05	1.7253e-05	1.09048	0.751627	no	K20451	mii	methylitaconate Delta-isomerase	[EC:5.3.3.6]
K20453	0	1.86384e-07	1.68445e-07	0	1.48902e-06	2.10658e-07	1.18276e-07	5.6656e-07	0.208762	0.437288	no	K20453	dmdB	dimethylmaleate hydratase small subunit	[EC:4.2.1.85]
K20454	1.62629e-05	1.91044e-05	1.91185e-05	1.18307e-05	1.80668e-05	2.59109e-05	1.81619e-05	1.86028e-05	0.976302	0.924835	no	K20454	dml	2,3-dimethylmalate lyase	[EC:4.1.3.32]
K20527	1.90415e-05	1.85452e-05	2.40877e-05	2.61334e-05	1.24085e-05	2.94921e-05	2.05581e-05	2.2678e-05	0.906523	0.731629	no	K20527	trbB	type IV secretion system protein TrbB	[EC:7.4.2.8]
K20529	2.69686e-06	2.3298e-06	6.40092e-06	1.41262e-06	2.97804e-06	4.31848e-06	3.8092e-06	2.90305e-06	1.31214	0.594649	no	K20529	trbD	type IV secretion system protein TrbD	-
K20530	3.91454e-05	4.50117e-05	6.51041e-05	4.57334e-05	3.16665e-05	6.08801e-05	4.97537e-05	4.60933e-05	1.07941	0.766834	no	K20530	trbE	type IV secretion system protein TrbE	[EC:7.4.2.8]
K20531	5.72062e-06	8.29409e-06	1.81079e-05	3.61983e-06	8.63633e-06	7.16236e-06	1.07075e-05	6.47284e-06	1.65422	0.383546	no	K20531	trbF	type IV secretion system protein TrbF	-
K20532	1.32391e-05	1.69609e-05	2.56879e-05	9.09371e-06	1.06217e-05	1.35874e-05	1.86293e-05	1.11009e-05	1.67818	0.168388	no	K20532	trbG	type IV secretion system protein TrbG	-
K20533	2.43535e-05	1.72405e-05	3.53735e-05	2.94001e-05	2.36258e-05	2.82281e-05	2.56558e-05	2.70847e-05	0.947246	0.817327	no	K20533	trbI	type IV secretion system protein TrbI	-
K20626	6.7013e-06	1.99431e-05	2.77935e-05	6.18019e-06	1.85631e-05	1.67473e-05	1.8146e-05	1.38302e-05	1.31205	0.590118	no	K20626	lcdA	lactoyl-CoA dehydratase subunit alpha	[EC:4.2.1.54]
K20627	4.65822e-06	1.85452e-05	2.37508e-05	6.70992e-06	1.72727e-05	1.30608e-05	1.56514e-05	1.23478e-05	1.26755	0.644206	no	K20627	lcdB	lactoyl-CoA dehydratase subunit beta	[EC:4.2.1.54]
K20810	7.02002e-05	7.52991e-05	2.78777e-05	2.71046e-05	4.87407e-05	2.98081e-05	5.77923e-05	3.52178e-05	1.641	0.271086	no	K20810	mqnX	aminodeoxyfutalosine deaminase	[EC:3.5.4.40]
K20811	3.1872e-05	4.26819e-05	3.86582e-05	8.71407e-05	1.17136e-05	6.56199e-05	3.77374e-05	5.48247e-05	0.688328	0.526781	no	K20811	inuJ	inulosucrase	[EC:2.4.1.9]
K20859	5.14038e-05	6.20659e-05	4.35431e-05	3.61983e-05	7.88189e-05	5.39284e-05	5.23376e-05	5.63152e-05	0.92937	0.788891	no	K20859	phnPP	phosphoribosyl 1,2-cyclic phosphate 1,2-diphosphodiesterase	[EC:3.1.4.57]
K20861	1.14412e-06	0	3.36891e-07	5.82704e-06	0	0	4.93671e-07	1.94235e-06	0.254162	0.535135	no	K20861	ybjI	FMN hydrolase / 5-amino-6-(5-phospho-D-ribitylamino)uracil phosphatase	[EC:3.1.3.102 3.1.3.104]
K20862	4.08616e-06	1.00647e-05	5.05336e-06	8.03425e-06	4.46707e-06	6.63572e-06	6.40142e-06	6.37901e-06	1.00351	0.992217	no	K20862	yigB	FMN hydrolase / 5-amino-6-(5-phospho-D-ribitylamino)uracil phosphatase	[EC:3.1.3.102 3.1.3.104]
K20866	0.000201447	0.000150505	0.000212662	0.000135699	0.000166572	0.000118811	0.000188205	0.000140361	1.34087	0.120026	no	K20866	yihX	glucose-1-phosphatase	[EC:3.1.3.10]
K20881	0	0	0	0	1.68756e-06	0	0	5.62519e-07	0	0.42265	no	K20881	yrfG	GMP/IMP 5'-nucleotidase	[EC:3.1.3.-]
K20941	6.53785e-07	1.1183e-06	4.21113e-07	9.71173e-07	2.1839e-06	1.05329e-06	7.31067e-07	1.40279e-06	0.521154	0.225054	no	K20941	graF	gamma-resorcylate decarboxylase	[EC:4.1.1.103]
K20974	4.61736e-05	1.37924e-05	4.75858e-05	1.50973e-05	1.42946e-05	1.22181e-05	3.58506e-05	1.387e-05	2.58475	0.183952	no	K20974	K20974	two-component system, sensor histidine kinase	[EC:2.7.13.3]
K20976	9.56161e-06	1.14626e-05	7.83271e-06	1.35964e-05	1.29049e-05	1.22181e-05	9.61898e-06	1.29065e-05	0.745283	0.0737704	no	K20976	hptB	histidine phosphotransfer protein HptB	-
K21011	2.77041e-05	4.1284e-05	4.2364e-05	3.39911e-05	8.37823e-05	6.88851e-05	3.71174e-05	6.22195e-05	0.596556	0.225406	no	K21011	pelF	polysaccharide biosynthesis protein PelF	-
K21012	2.23104e-05	3.83019e-05	4.12691e-05	2.2955e-05	7.07782e-05	5.48763e-05	3.39605e-05	4.95365e-05	0.685565	0.390101	no	K21012	pelG	polysaccharide biosynthesis protein PelG	-
K21020	4.98511e-06	3.72768e-06	7.74849e-06	1.64217e-05	4.56633e-06	1.19022e-05	5.48709e-06	1.09634e-05	0.500493	0.24941	no	K21020	siaD	diguanylate cyclase	[EC:2.7.7.65]
K21021	2.45169e-07	1.1183e-06	0	8.82884e-08	2.4817e-06	1.79059e-06	4.54491e-07	1.45353e-06	0.312681	0.298071	no	K21021	tpbB	diguanylate cyclase	[EC:2.7.7.65]
K21029	0.000368081	0.000261124	0.000402921	0.000185053	0.000199827	0.000162838	0.000344042	0.000182573	1.88441	0.055674	no	K21029	moeB	molybdopterin-synthase adenylyltransferase	[EC:2.7.7.80]
K21030	3.49775e-05	6.7937e-05	4.9186e-05	5.32379e-05	8.00101e-05	4.14996e-05	5.07002e-05	5.82492e-05	0.870401	0.639065	no	K21030	tarI	D-ribitol-5-phosphate cytidylyltransferase	[EC:2.7.7.40]
K21053	1.0624e-06	2.60938e-06	6.73781e-07	7.94596e-07	3.97073e-07	9.4796e-07	1.44852e-06	7.13209e-07	2.03099	0.33932	no	K21053	ade	adenine deaminase	[EC:3.5.4.2]
K21055	1.47102e-06	2.60938e-06	1.09489e-06	6.18019e-07	1.58829e-06	3.05454e-06	1.7251e-06	1.75362e-06	0.983737	0.974864	no	K21055	E3.1.3.103	3-deoxy-D-glycero-D-galacto-nononate 9-phosphatase	[EC:3.1.3.103]
K21063	2.70504e-05	4.43594e-05	2.84673e-05	1.44793e-05	2.62068e-05	1.61153e-05	3.32923e-05	1.89338e-05	1.75835	0.107511	no	K21063	K21063	5-amino-6-(5-phospho-D-ribitylamino)uracil phosphatase	[EC:3.1.3.104]
K21138	1.21767e-05	1.64018e-05	4.88492e-06	1.09478e-05	1.10188e-05	1.74846e-05	1.11545e-05	1.31504e-05	0.848226	0.648297	no	K21138	HDDC3	guanosine-3',5'-bis(diphosphate) 3'-pyrophosphohydrolase	[EC:3.1.7.2]
K21219	7.92714e-06	7.92132e-06	3.7058e-06	7.23965e-06	8.63633e-06	6.74105e-06	6.51809e-06	7.53901e-06	0.864581	0.555048	no	K21219	thiDN	hydroxymethylpyrimidine kinase / phosphomethylpyrimidine kinase / thiamine-phosphate diphosphorylase	[EC:2.7.1.49 2.7.4.7 2.5.1.3]
K21279	8.98954e-07	1.30469e-06	7.58004e-07	8.82884e-07	8.93413e-07	2.73855e-06	9.87215e-07	1.50495e-06	0.655979	0.493184	no	K21279	E2.5.1.132	3-deoxy-D-glycero-D-galacto-nononate 9-phosphate synthase	[EC:2.5.1.132]
K21313	0	0	0	0	0	5.16111e-06	0	1.72037e-06	0	0.42265	no	K21313	1	T7 RNA polymerase	[EC:2.7.7.6]
K21344	1.14412e-06	1.1183e-06	1.76868e-06	1.44793e-05	2.0747e-05	9.69025e-06	1.3437e-06	1.49722e-05	0.0897464	0.0504179	no	K21344	rfaE1	D-glycero-beta-D-manno-heptose-7-phosphate kinase	[EC:2.7.1.167]
K21345	0	1.58426e-06	5.05336e-07	1.94235e-06	8.93413e-07	4.21315e-07	6.96533e-07	1.08569e-06	0.641557	0.580738	no	K21345	rfaE2	D-glycero-beta-D-manno-heptose 1-phosphate adenylyltransferase	[EC:2.7.7.70]
K21464	5.49179e-05	5.1442e-05	2.58564e-05	9.92362e-05	0.000172925	3.14933e-05	4.40721e-05	0.000101218	0.435417	0.294933	no	K21464	pbpG	penicillin-binding protein 2D	[EC:2.4.1.129 3.4.16.4]
K21465	2.92569e-05	2.44163e-05	1.27176e-05	7.96362e-05	0.000158333	2.35937e-05	2.21303e-05	8.71875e-05	0.253824	0.236587	no	K21465	pbpA	penicillin-binding protein A	-
K21469	1.63446e-07	0	0	1.28901e-05	1.48902e-06	3.37052e-06	5.44821e-08	5.91655e-06	0.00920842	0.238537	no	K21469	pbp4b	serine-type D-Ala-D-Ala carboxypeptidase	[EC:3.4.16.4]
K21592	1.28305e-05	2.54414e-05	2.27401e-06	2.03063e-06	2.77951e-06	2.31723e-06	1.35153e-05	2.37579e-06	5.68876	0.238031	no	K21592	tarK	teichoic acid ribitol-phosphate primase	[EC:2.7.8.46]
K21610	6.3744e-06	7.73493e-06	1.44863e-05	1.28901e-05	4.26853e-06	5.89841e-06	9.53188e-06	7.68569e-06	1.24021	0.63919	no	K21610	cfbC	Ni-sirohydrochlorin a,c-diamide reductive cyclase subunit CfbC	[EC:6.3.3.7]
K21611	3.06462e-05	2.93555e-05	3.39417e-05	3.50505e-05	1.83646e-05	2.61216e-05	3.13145e-05	2.65122e-05	1.18113	0.426804	no	K21611	cfbD	Ni-sirohydrochlorin a,c-diamide reductive cyclase subunit CfbD	[EC:6.3.3.7]
K21612	2.43535e-05	2.14342e-05	3.27626e-05	3.11658e-05	1.79675e-05	1.96965e-05	2.61834e-05	2.29433e-05	1.14122	0.579008	no	K21612	cfbE	coenzyme F430 synthetase	[EC:6.4.1.9]
K21619	2.75407e-05	3.9327e-05	1.71814e-05	4.01712e-05	6.2936e-05	4.99259e-05	2.80164e-05	5.1011e-05	0.549222	0.0666183	no	K21619	uxaE	tagaturonate epimerase	[EC:5.1.2.7]
K21621	1.55274e-06	5.59152e-07	1.26334e-06	3.53154e-07	9.92681e-07	3.15987e-07	1.12508e-06	5.53941e-07	2.03104	0.201176	no	K21621	fk	tagatose kinase	[EC:2.7.1.101]
K21636	0.00494654	0.00500273	0.00372525	0.0051579	0.00463533	0.00471631	0.00455817	0.00483651	0.942451	0.584128	no	K21636	nrdD	ribonucleoside-triphosphate reductase (formate)	[EC:1.1.98.6]
K21672	0.000158379	0.000206234	0.00012347	0.000407275	0.00023874	0.000260268	0.000162695	0.000302094	0.538556	0.102631	no	K21672	ord	2,4-diaminopentanoate dehydrogenase	[EC:1.4.1.12 1.4.1.26]
K21721	4.65822e-06	7.08259e-06	4.29536e-06	9.71173e-06	4.16926e-06	4.21315e-06	5.34539e-06	6.03138e-06	0.886263	0.759546	no	K21721	sbnB	N-	-
K21749	9.39816e-06	9.78516e-06	1.44021e-05	1.39496e-05	1.25078e-05	1.06382e-05	1.11951e-05	1.23652e-05	0.905375	0.572854	no	K21749	CMAS	N-acylneuraminate/3-deoxy-D-glycero-D-galacto-nononate cytidylyltransferase	[EC:2.7.7.43 2.7.7.92]
K21750	8.17231e-08	9.3192e-08	8.42227e-08	1.76577e-07	1.98536e-07	7.37302e-07	8.63793e-08	3.70805e-07	0.232951	0.260989	no	K21750	E2.7.7.92	3-deoxy-D-glycero-D-galacto-nononate cytidylyltransferase	[EC:2.7.7.92]
K21759	1.63446e-07	9.3192e-08	1.68445e-07	8.82884e-08	5.95609e-07	5.26644e-07	1.41695e-07	4.03514e-07	0.351152	0.23932	no	K21759	bsdD	vanillate/4-hydroxybenzoate decarboxylase subunit D	[EC:4.1.1.- 4.1.1.61]
K21898	9.7414e-05	0.000119659	6.91468e-05	0.000251622	0.000189701	0.000153253	9.54064e-05	0.000198192	0.481383	0.0503662	no	K21898	orr	ornithine racemase	[EC:5.1.1.12]
K21929	0.000366692	0.000413213	0.000358789	0.00059374	0.000531184	0.000437641	0.000379565	0.000520855	0.728734	0.0750732	no	K21929	udg	uracil-DNA glycosylase	[EC:3.2.2.27]
K21949	0	1.49107e-06	0	1.41262e-06	1.98536e-07	3.15987e-07	4.97024e-07	6.42379e-07	0.773723	0.829416	no	K21949	sbnA	N-(2-amino-2-carboxyethyl)-L-glutamate synthase	[EC:2.5.1.140]
K21977	3.04827e-05	6.17863e-05	4.70805e-05	7.48686e-05	2.29309e-05	0.000121128	4.64498e-05	7.29759e-05	0.636509	0.453023	no	K21977	coaB	phosphopantothenate---cysteine ligase (CTP)	[EC:6.3.2.5]
K22011	2.45987e-05	2.17137e-05	2.41719e-05	3.14307e-05	1.88609e-05	2.11711e-05	2.34948e-05	2.38209e-05	0.986309	0.941295	no	K22011	cfbA	sirohydrochlorin cobalto/nickelchelatase	[EC:4.99.1.3 4.99.1.11]
K22015	5.72062e-07	5.59152e-07	1.34756e-06	1.76577e-07	1.48902e-06	3.26519e-06	8.26259e-07	1.6436e-06	0.502714	0.461316	no	K22015	fdhF	formate dehydrogenase (hydrogenase)	[EC:1.17.98.4 1.17.98.-]
K22026	2.17384e-05	1.66814e-05	2.46772e-05	3.31965e-05	1.4791e-05	1.92752e-05	2.10323e-05	2.24209e-05	0.938069	0.833812	no	K22026	K22026	nucleoside kinase	[EC:2.7.1.73 2.7.1.213 2.7.1.-]
K22186	0	0	8.42227e-08	7.06308e-07	3.07731e-06	4.21315e-07	2.80742e-08	1.40165e-06	0.0200295	0.244258	no	K22186	xylD	xylonate dehydratase	[EC:4.2.1.82]
K22223	5.23028e-06	1.15558e-05	1.83605e-05	1.64217e-05	8.53706e-06	1.03222e-05	1.17155e-05	1.17603e-05	0.996193	0.992589	no	K22223	pgp	phosphoglycolate phosphatase	[EC:3.1.3.18]
K22224	3.41603e-05	3.33627e-05	2.46772e-05	4.7146e-05	3.46446e-05	3.77077e-05	3.07334e-05	3.98328e-05	0.771561	0.136134	no	K22224	acdB	acetate---CoA ligase (ADP-forming) subunit beta	[EC:6.2.1.13]
K22226	1.6835e-05	3.77428e-05	7.49582e-06	3.24019e-05	1.61807e-05	1.55887e-05	2.06912e-05	2.13904e-05	0.967311	0.95072	no	K22226	ahbC	Fe-coproporphyrin III synthase	-
K22227	0.000164999	0.000231955	0.000152022	0.000187083	0.000353593	0.000198229	0.000182992	0.000246302	0.742958	0.367778	no	K22227	ahbD	AdoMet-dependent heme synthase	[EC:1.3.98.6]
K22230	6.4643e-05	8.85324e-05	5.60923e-05	7.51335e-05	0.000113166	6.71998e-05	6.97559e-05	8.51663e-05	0.819055	0.426799	no	K22230	iolU	scyllo-inositol 2-dehydrogenase (NADP+)	[EC:1.1.1.-]
K22231	8.98954e-07	1.86384e-07	0	1.24487e-05	3.17658e-05	8.74229e-06	3.61779e-07	1.76523e-05	0.0204948	0.136184	no	K22231	iolM	scyllo-inosose 3-dehydrogenase	[EC:1.1.1.-]
K22232	2.53342e-06	4.19364e-06	5.13758e-06	5.73875e-06	6.25389e-06	2.00125e-06	3.95488e-06	4.66463e-06	0.847844	0.674895	no	K22232	iolN	3-dehydro-scyllo-inosose hydrolase	[EC:3.7.1.-]
K22252	0	0	0	1.76577e-07	3.97073e-07	0	0	1.91216e-07	0	0.237865	no	K22252	tld	GDP-6-deoxy-D-talose 4-dehydrogenase	[EC:1.1.1.135]
K22292	8.17231e-08	1.67746e-06	8.42227e-08	1.41262e-06	9.92681e-07	1.89592e-06	6.14467e-07	1.43374e-06	0.428577	0.263017	no	K22292	mupP	N-acetyl-D-muramate 6-phosphate phosphatase	[EC:3.1.3.105]
K22305	1.24219e-05	1.43516e-05	9.43294e-06	1.19189e-05	1.63792e-05	1.87485e-05	1.20688e-05	1.56822e-05	0.769584	0.223088	no	K22305	psp	phosphoserine phosphatase	[EC:3.1.3.3]
K22311	0	0	0	0	9.92681e-08	1.68526e-06	0	5.94843e-07	0	0.389699	no	K22311	ptfP1	phosphatidylinositol dimannoside acyltransferase	[EC:2.3.1.265]
K22316	2.04308e-06	1.39788e-06	1.09489e-06	2.38379e-06	2.58097e-06	1.05329e-06	1.51195e-06	2.00602e-06	0.753708	0.435077	no	K22316	rhnA-cobC	ribonuclease H / adenosylcobalamin/alpha-ribazole phosphatase	[EC:3.1.26.4 3.1.3.73]
K22373	5.71245e-05	7.69766e-05	7.87482e-05	6.62163e-05	9.92681e-05	9.27947e-05	7.09497e-05	8.60931e-05	0.824105	0.292418	no	K22373	larA	lactate racemase	[EC:5.1.2.1]
K22391	1.14412e-06	7.92132e-06	3.03202e-06	1.76577e-07	1.98536e-06	1.68526e-06	4.03249e-06	1.2824e-06	3.14448	0.304773	no	K22391	E3.5.4.16	GTP cyclohydrolase I	[EC:3.5.4.16]
K22393	4.1924e-05	1.23945e-05	1.06121e-05	8.66993e-05	8.53706e-06	2.86494e-05	2.16435e-05	4.12953e-05	0.524116	0.502738	no	K22393	nfr1	flavin reductase (NADH) subunit 1	[EC:1.5.1.36]
K22394	4.8707e-05	1.41652e-05	7.15893e-06	7.75173e-05	1.00261e-05	2.77015e-05	2.33437e-05	3.84149e-05	0.607672	0.568927	no	K22394	nfr2	flavin reductase (NADH) subunit 2	[EC:1.5.1.36]
K22455	0	0	0	1.76577e-07	5.95609e-07	4.42381e-06	0	1.732e-06	0	0.328461	no	K22455	EBAG9	estrogen receptor-binding fragment-associated gene 9 protein	-
K22457	5.70427e-05	0.000137085	7.81586e-05	0.000116982	4.93363e-05	0.000237306	9.07623e-05	0.000134541	0.674604	0.522835	no	K22457	E2.6.1.14	asparagine---oxo-acid transaminase	[EC:2.6.1.14]
K22468	5.72062e-07	1.06239e-05	5.81137e-06	1.05946e-06	7.14731e-06	1.4746e-06	5.6691e-06	3.22712e-06	1.7567	0.529239	no	K22468	ppk2	polyphosphate kinase	[EC:2.7.4.34]
K22477	0.00021436	0.00011416	0.000241972	5.9065e-05	0.000147512	9.43746e-05	0.000190164	0.000100317	1.89562	0.136675	no	K22477	argO	N-acetylglutamate synthase	[EC:2.3.1.1]
K22480	2.656e-05	1.35128e-05	4.51434e-05	3.31082e-05	1.35005e-05	2.57002e-05	2.84054e-05	2.4103e-05	1.1785	0.714714	no	K22480	hdrA1	heterodisulfide reductase subunit A1	[EC:1.8.7.3]
K22481	1.52822e-05	1.08103e-05	2.07188e-05	2.2955e-05	7.34584e-06	1.31661e-05	1.56038e-05	1.4489e-05	1.07694	0.847765	no	K22481	hdrB1	heterodisulfide reductase subunit B1	[EC:1.8.7.3]
K22482	4.65822e-06	9.03962e-06	1.38125e-05	1.38613e-05	5.85682e-06	8.74229e-06	9.17012e-06	9.4868e-06	0.966619	0.932902	no	K22482	hdrC1	heterodisulfide reductase subunit C1	[EC:1.8.7.3]
K22516	2.57428e-05	3.24308e-05	5.21338e-05	5.94181e-05	2.24346e-05	3.26519e-05	3.67691e-05	3.81682e-05	0.963344	0.923363	no	K22516	fdhA	formate dehydrogenase (coenzyme F420) alpha subunit	[EC:1.17.98.3 1.8.98.6]
K22606	0	6.52344e-07	2.52668e-07	1.76577e-07	9.92681e-07	1.57993e-06	3.01671e-07	9.16397e-07	0.329192	0.269474	no	K22606	E1.1.1.391	3beta-hydroxycholanate 3-dehydrogenase (NAD+)	[EC:1.1.1.391]
K22708	1.51188e-05	5.03237e-06	1.16227e-05	2.56037e-06	1.98536e-06	3.79184e-06	1.05913e-05	2.77919e-06	3.81093	0.114065	no	K22708	tarS	poly(ribitol-phosphate) beta-N-acetylglucosaminyltransferase	[EC:2.4.1.355]
K22912	5.72062e-07	0	1.17912e-06	2.20721e-06	3.77219e-06	1.4746e-06	5.83726e-07	2.48467e-06	0.234931	0.0886355	no	K22912	PYRP2	5-amino-6-(5-phospho-D-ribitylamino)uracil phosphatase	[EC:3.1.3.104]
K22933	3.17086e-05	2.77712e-05	4.30378e-05	3.34613e-05	4.83436e-05	5.43497e-05	3.41725e-05	4.53849e-05	0.75295	0.225669	no	K22933	lplD	galacturan 1,4-alpha-galacturonidase	[EC:3.2.1.67]
K22959	0	0	0	2.2955e-06	1.98536e-07	1.05329e-07	0	8.66455e-07	0	0.349335	no	K22959	lpdB	gallate decarboxylase subunit B	-
K22982	2.53342e-06	1.86384e-06	1.26334e-06	2.38379e-06	1.48902e-06	1.36927e-06	1.88687e-06	1.74736e-06	1.07984	0.788934	no	K22982	K22982	hydroxypyruvate reductase	[EC:1.1.1.81]
K22994	5.80234e-05	3.52266e-05	4.85965e-05	4.02595e-05	4.46707e-05	5.79309e-05	4.72822e-05	4.76204e-05	0.992898	0.970189	no	K22994	pelX	pectate disaccharide-lyase	[EC:4.2.2.9]
K23003	0.000155601	0.000201481	0.000140062	0.000132786	0.00013153	9.39533e-05	0.000165715	0.000119423	1.38763	0.116463	no	K23003	lgaA	L-galactose dehydrogenase	[EC:1.1.1.-]
K23004	0.000112288	0.000161409	0.000129871	0.000136141	0.00012339	9.66919e-05	0.000134522	0.000118741	1.13291	0.443238	no	K23004	lgaB	L-galactono-1,5-lactonase	[EC:3.1.1.-]
K23005	0.000170638	0.000236987	0.000172488	0.00014135	0.000159028	0.000125025	0.000193371	0.000141801	1.36368	0.127215	no	K23005	lgaC	L-galactonate 5-dehydrogenase	[EC:1.1.1.414]
K23067	1.38929e-06	4.19364e-06	0	9.71173e-07	1.98536e-07	1.68526e-06	1.86098e-06	9.51657e-07	1.95551	0.545846	no	K23067	waaX	beta-1,4-galactosyltransferase	-
K23121	0.000188862	0.000263361	0.000182089	0.000277491	0.000243306	0.000141562	0.000211437	0.000220786	0.957656	0.857874	no	K23121	pflD	trans-4-hydroxy-L-proline dehydratase	[EC:4.2.1.172]
K23144	2.95838e-05	2.49755e-05	4.30378e-05	3.23136e-05	3.35526e-05	2.4331e-05	3.25323e-05	3.00657e-05	1.08204	0.7144	no	K23144	K23144	UDP-N-acetylglucosamine diphosphorylase / glucose-1-phosphate thymidylyltransferase / UDP-N-acetylgalactosamine diphosphorylase / glucosamine-1-phosphate N-acetyltransferase / galactosamine-1-phosphate N-acetyltransferase	[EC:2.7.7.23 2.7.7.24 2.7.7.83 2.3.1.157 2.3.1.276]
K23163	1.57726e-05	9.59877e-06	1.23807e-05	1.75694e-05	4.24868e-05	1.82219e-05	1.2584e-05	2.60927e-05	0.482282	0.23801	no	K23163	sbp	sulfate/thiosulfate transport system substrate-binding protein	-
K23169	7.10174e-05	8.20089e-05	9.88774e-05	0.000115923	0.000180072	0.000137033	8.39679e-05	0.000144343	0.581726	0.0685243	no	K23169	murD2	UDP-N-acetylmuramoyl-L-alanine---L-glutamate ligase	[EC:6.3.2.53]
K23170	0.000183223	0.000157774	0.000215105	0.00014082	0.000160715	0.000105961	0.000185367	0.000135832	1.36468	0.0981317	no	K23170	murL	UDP-N-acetyl-alpha-D-muramoyl-L-alanyl-L-glutamate epimerase	[EC:5.1.1.23]
K23184	3.32613e-05	3.68108e-05	3.58789e-05	4.55568e-05	8.09035e-05	0.000112807	3.5317e-05	7.97559e-05	0.442814	0.148967	no	K23184	fecE	ferric citrate transport system ATP-binding protein	[EC:7.2.2.18]
K23185	8.17231e-08	0	0	0	2.97804e-07	1.36927e-06	2.7241e-08	5.55693e-07	0.0490217	0.331424	no	K23185	fepB	ferric enterobactin transport system substrate-binding protein	-
K23227	0	0	1.68445e-07	0	7.94145e-07	9.4796e-07	5.61485e-08	5.80702e-07	0.0966907	0.212896	no	K23227	fhuD	ferric hydroxamate transport system substrate-binding protein	-
K23228	0	0	0	0	2.97804e-07	1.89592e-06	0	7.31241e-07	0	0.340053	no	K23228	fhuB	ferric hydroxamate transport system permease protein	-
K23231	9.97022e-06	8.66685e-06	8.50649e-06	5.3856e-06	8.04072e-06	1.05329e-05	9.04786e-06	7.9864e-06	1.13291	0.555562	no	K23231	E1.1.1.201	7beta-hydroxysteroid dehydrogenase (NADP+)	[EC:1.1.1.201]
K23257	6.87291e-05	7.28761e-05	9.15501e-05	0.000123957	6.7006e-05	0.000144195	7.77184e-05	0.000111719	0.695658	0.276184	no	K23257	yvgN	methylglyoxal/glyoxal reductase	[EC:1.1.1.283 1.1.1.-]
K23259	1.29123e-05	1.1649e-05	1.13701e-05	5.68578e-05	1.41953e-05	1.81166e-05	1.19771e-05	2.97232e-05	0.402954	0.322222	no	K23259	adh	isopropanol dehydrogenase (NADP+)	[EC:1.1.1.80]
K23264	2.42718e-05	1.12762e-05	1.46547e-05	2.99298e-05	1.12173e-05	2.69642e-05	1.67342e-05	2.27038e-05	0.73707	0.447705	no	K23264	purS	phosphoribosylformylglycinamidine synthase subunit PurS	[EC:6.3.5.3]
K23265	7.80456e-05	4.49185e-05	4.2364e-05	0.000152386	4.70531e-05	9.08988e-05	5.51094e-05	9.67793e-05	0.569434	0.305399	no	K23265	purQ	phosphoribosylformylglycinamidine synthase subunit PurQ / glutaminase	[EC:6.3.5.3 3.5.1.2]
K23269	0.000237978	0.000104841	0.00012086	0.000365338	7.32599e-05	0.00023541	0.000154559	0.000224669	0.687942	0.51244	no	K23269	purL	phosphoribosylformylglycinamidine synthase subunit PurL	[EC:6.3.5.3]
K23270	1.20133e-05	1.42584e-05	1.49916e-05	4.18487e-05	1.63792e-05	2.41203e-05	1.37544e-05	2.74494e-05	0.501083	0.209528	no	K23270	purSL	phosphoribosylformylglycinamidine synthase subunit PurSL	[EC:6.3.5.3]
K23304	2.86848e-05	1.09035e-05	1.20438e-05	5.77406e-05	6.65097e-06	3.9393e-05	1.72107e-05	3.45949e-05	0.497493	0.36849	no	K23304	cysE	serine O-acetyltransferase	[EC:2.3.1.30]
K23393	0.000391127	0.000470526	0.00048049	0.000570343	0.000321728	0.000671155	0.000447381	0.000521076	0.858573	0.556117	no	K23393	murT	lipid II isoglutaminyl synthase (glutamine-hydrolysing)	[EC:6.3.5.13]
K23508	0.000392189	0.000293275	0.000458003	0.000445857	0.000469042	0.000537598	0.000381156	0.000484166	0.787242	0.153424	no	K23508	ytfQ	galactofuranose transport system substrate-binding protein	-
K23510	6.12106e-05	3.11261e-05	4.12691e-05	3.19604e-05	4.13948e-05	3.46532e-05	4.45353e-05	3.60028e-05	1.23699	0.440337	no	K23510	rfuA	riboflavin transport system substrate-binding protein	-
K23511	5.57352e-05	3.55061e-05	3.73106e-05	3.26667e-05	3.21629e-05	3.56011e-05	4.28507e-05	3.34769e-05	1.28001	0.282682	no	K23511	rfuC	riboflavin transport system permease protein	-
K23512	6.21913e-05	3.39219e-05	4.81754e-05	3.68163e-05	4.34794e-05	3.65491e-05	4.80962e-05	3.89483e-05	1.23487	0.379973	no	K23512	rfuD	riboflavin transport system permease protein	-
K00097	0.00079917	0.000707886	0.000810054	0.000508983	0.000569601	0.000417208	0.00077237	0.000498597	1.54909	0.0094693	up	K00097	pdxA	4-hydroxythreonine-4-phosphate dehydrogenase	[EC:1.1.1.262]
K00133	0.00161411	0.00154065	0.00160335	0.00151989	0.00147413	0.00151821	0.00158604	0.00150408	1.05449	0.0485491	up	K00133	asd	aspartate-semialdehyde dehydrogenase	[EC:1.2.1.11]
K00184	3.24441e-05	2.92623e-05	2.88884e-05	1.63334e-05	1.70741e-05	2.11711e-05	3.01982e-05	1.81929e-05	1.6599	0.00398013	up	K00184	dmsB	dimethyl sulfoxide reductase iron-sulfur subunit	-
K00266	0.00329598	0.00319229	0.0034159	0.0026174	0.00291471	0.00290866	0.00330139	0.00281359	1.17337	0.0191397	up	K00266	gltD	glutamate synthase (NADPH) small chain	[EC:1.4.1.13]
K00290	0.000918731	0.000815057	0.000919206	0.000454509	0.000659736	0.000377393	0.000884332	0.000497213	1.77858	0.0303036	up	K00290	LYS1	saccharopine dehydrogenase (NAD+, L-lysine forming)	[EC:1.5.1.7]
K00606	0.000599357	0.000540607	0.000616173	0.000339293	0.000426357	0.000294921	0.000585379	0.000353523	1.65584	0.0114935	up	K00606	panB	3-methyl-2-oxobutanoate hydroxymethyltransferase	[EC:2.1.2.11]
K00647	0.0011706	0.000932759	0.00111401	0.000572197	0.000735279	0.000551923	0.00107246	0.0006198	1.73033	0.00892902	up	K00647	fabB	3-oxoacyl-	-
K00721	0.00065452	0.00058245	0.000671676	0.000471372	0.000523441	0.000470504	0.000636215	0.000488439	1.30255	0.0150386	up	K00721	DPM1	dolichol-phosphate mannosyltransferase	[EC:2.4.1.83]
K00748	0.000915708	0.000866965	0.000962749	0.000583322	0.000666288	0.000504841	0.000915141	0.000584817	1.56483	0.00699319	up	K00748	lpxB	lipid-A-disaccharide synthase	[EC:2.4.1.182]
K00788	0.00117575	0.00105354	0.00123395	0.000764401	0.000889939	0.000828095	0.00115441	0.000827479	1.39509	0.0098194	up	K00788	thiE	thiamine-phosphate pyrophosphorylase	[EC:2.5.1.3]
K00796	0.00107155	0.00102222	0.00110197	0.000780646	0.000936793	0.000877811	0.00106525	0.000865083	1.23138	0.0300324	up	K00796	folP	dihydropteroate synthase	[EC:2.5.1.15]
K00812	0.00195106	0.00180224	0.0020061	0.00142153	0.00155236	0.00132209	0.0019198	0.00143199	1.34065	0.00581761	up	K00812	aspB	aspartate aminotransferase	[EC:2.6.1.1]
K00839	2.45169e-06	1.49107e-06	3.03202e-06	0	9.92681e-08	8.42631e-07	2.32493e-06	3.13966e-07	7.40502	0.0268117	up	K00839	pucG	(S)-ureidoglycine---glyoxylate transaminase	[EC:2.6.1.112]
K00859	0.000900507	0.000873861	0.000907415	0.000840241	0.00085589	0.000828095	0.000893928	0.000841409	1.06242	0.0174356	up	K00859	coaE	dephospho-CoA kinase	[EC:2.7.1.24]
K00912	0.000865611	0.000718044	0.000849554	0.000435703	0.000590943	0.000373812	0.00081107	0.00046682	1.73744	0.0152456	up	K00912	lpxK	tetraacyldisaccharide 4'-kinase	[EC:2.7.1.130]
K00941	0.0010432	0.00107851	0.00111267	0.000837063	0.000843184	0.000797866	0.00107812	0.000826037	1.30518	0.000856042	up	K00941	thiD	hydroxymethylpyrimidine/phosphomethylpyrimidine kinase	[EC:2.7.1.49 2.7.4.7]
K00946	0.000849757	0.000701083	0.000833383	0.000556306	0.000624198	0.000484091	0.000794741	0.000554865	1.43231	0.0188413	up	K00946	thiL	thiamine-monophosphate kinase	[EC:2.7.4.16]
K00950	0.000492137	0.000493079	0.000528329	0.000369046	0.000418117	0.00038266	0.000504515	0.000389941	1.29382	0.00422355	up	K00950	folK	2-amino-4-hydroxy-6-hydroxymethyldihydropteridine diphosphokinase	[EC:2.7.6.3]
K00956	0.000137622	0.000102511	0.000142084	4.63514e-05	7.45504e-05	2.65429e-05	0.000127406	4.91482e-05	2.59227	0.0142583	up	K00956	cysN	sulfate adenylyltransferase subunit 1	[EC:2.7.7.4]
K00979	0.000597968	0.00056027	0.000569598	0.000324548	0.000414047	0.000303031	0.000575945	0.000347209	1.65879	0.0141069	up	K00979	kdsB	3-deoxy-manno-octulosonate cytidylyltransferase (CMP-KDO synthetase)	[EC:2.7.7.38]
K01012	0.000893152	0.000708818	0.000939083	0.000485586	0.000671847	0.000473348	0.000847018	0.000543594	1.55818	0.0337621	up	K01012	bioB	biotin synthase	[EC:2.8.1.6]
K01241	0.00040314	0.000234937	0.000432062	8.44038e-05	0.000213625	9.97464e-05	0.000356713	0.000132592	2.69031	0.0461946	up	K01241	amn	AMP nucleosidase	[EC:3.2.2.4]
K01270	0.00228898	0.00195638	0.00260088	0.00146753	0.00179904	0.00145533	0.00228208	0.00157397	1.44989	0.0413992	up	K01270	pepD	dipeptidase D	[EC:3.4.13.-]
K01480	0.000485517	0.00038246	0.000545847	0.000192204	0.000325798	0.000213396	0.000471275	0.000243799	1.93304	0.0235228	up	K01480	speB	agmatinase	[EC:3.5.3.11]
K01579	0.000280801	0.00025488	0.000259322	0.000163598	0.000220077	0.000154728	0.000265001	0.000179468	1.47659	0.0387995	up	K01579	panD	aspartate 1-decarboxylase	[EC:4.1.1.11]
K01623	1.02971e-05	6.33705e-06	9.76983e-06	1.58919e-06	0	2.10658e-07	8.80133e-06	5.9995e-07	14.6701	0.0126804	up	K01623	ALDO	fructose-bisphosphate aldolase, class I	[EC:4.1.2.13]
K01627	0.000601074	0.000552722	0.000632681	0.000296914	0.000426853	0.000258793	0.000595492	0.00032752	1.81819	0.020199	up	K01627	kdsA	2-dehydro-3-deoxyphosphooctonate aldolase (KDO 8-P synthase)	[EC:2.5.1.55]
K01633	0.000313163	0.000317412	0.000316593	0.000205536	0.00025224	0.000214239	0.000315723	0.000224005	1.40945	0.0228242	up	K01633	folB	7,8-dihydroneopterin aldolase/epimerase/oxygenase	[EC:4.1.2.25 5.1.99.8 1.13.11.81]
K01713	0.000322643	0.000165136	0.000349271	1.17424e-05	0.000132027	1.25341e-05	0.000279017	5.2101e-05	5.3553	0.037277	up	K01713	pheC	cyclohexadienyl dehydratase	[EC:4.2.1.51 4.2.1.91]
K01728	5.73696e-05	6.49548e-05	6.05561e-05	2.53388e-05	3.38504e-05	3.1704e-05	6.09602e-05	3.02977e-05	2.01204	0.00089776	up	K01728	pel	pectate lyase	[EC:4.2.2.2]
K01775	0.00246771	0.00238068	0.00268915	0.00205359	0.00226619	0.00192014	0.00251251	0.00207998	1.20795	0.0341705	up	K01775	alr	alanine racemase	[EC:5.1.1.1]
K01840	0.00181564	0.00147159	0.00182696	0.000908576	0.00113454	0.000883077	0.00170473	0.000975396	1.74773	0.00928511	up	K01840	manB	phosphomannomutase	[EC:5.4.2.8]
K01847	0.0021941	0.00155892	0.00242477	0.000940625	0.00147413	0.00070623	0.00205926	0.00104033	1.97943	0.0425074	up	K01847	MUT	methylmalonyl-CoA mutase	[EC:5.4.99.2]
K01918	0.000625672	0.00056903	0.000598234	0.000351035	0.00045306	0.000319884	0.000597645	0.000374659	1.59517	0.0193578	up	K01918	panC	pantoate--beta-alanine ligase	[EC:6.3.2.1]
K01960	0.00131893	0.0011759	0.0013511	0.000799893	0.000895101	0.000729402	0.00128198	0.000808132	1.58634	0.00290896	up	K01960	pycB	pyruvate carboxylase subunit B	[EC:6.4.1.1]
K02340	0.00132637	0.00126061	0.00135009	0.00110396	0.00115518	0.00111965	0.00131235	0.00112626	1.16523	0.00776796	up	K02340	holA	DNA polymerase III subunit delta	[EC:2.7.7.7]
K02342	0.00162727	0.00147896	0.00167148	0.00141518	0.00132156	0.00137001	0.00159257	0.00136891	1.16338	0.043874	up	K02342	dnaQ	DNA polymerase III subunit epsilon	[EC:2.7.7.7]
K02415	8.87513e-05	7.30625e-05	8.75074e-05	5.1737e-05	5.66821e-05	4.84513e-05	8.31071e-05	5.22901e-05	1.58934	0.0132255	up	K02415	fliL	flagellar protein FliL	-
K02454	5.14856e-05	6.43025e-05	5.01125e-05	2.48973e-05	3.83175e-05	2.42256e-05	5.53002e-05	2.91468e-05	1.8973	0.0153467	up	K02454	gspE	general secretion pathway protein E	[EC:7.4.2.8]
K02536	0.00123279	0.000988394	0.00130528	0.000577495	0.000830378	0.000464184	0.00117549	0.000624019	1.88374	0.0193838	up	K02536	lpxD	UDP-3-O-	-
K02557	0.000672173	0.000483946	0.000690794	0.000234759	0.000451571	0.000275856	0.000615638	0.000320729	1.9195	0.0346363	up	K02557	motB	chemotaxis protein MotB	-
K03092	0.00108046	0.000946085	0.0010911	0.000698008	0.000786303	0.00066294	0.00103922	0.00071575	1.45193	0.00643457	up	K03092	rpoN	RNA polymerase sigma-54 factor	-
K03147	0.00103167	0.000917755	0.000967382	0.000688915	0.000764663	0.000557506	0.00097227	0.000670361	1.45037	0.0206883	up	K03147	thiC	phosphomethylpyrimidine synthase	[EC:4.1.99.17]
K03149	0.000499819	0.000486649	0.000498009	0.000366397	0.000362329	0.000303979	0.000494825	0.000344235	1.43746	0.0145233	up	K03149	thiG	thiazole synthase	[EC:2.8.1.10]
K03150	0.00155405	0.00119286	0.00151971	0.000770758	0.000951882	0.000704229	0.00142221	0.000808956	1.75808	0.0156854	up	K03150	thiH	2-iminoacetate synthase	[EC:4.1.99.19]
K03154	0.000180445	0.000166254	0.000186385	0.000111773	0.000136692	0.000111649	0.000177695	0.000120038	1.48032	0.00654341	up	K03154	thiS	sulfur carrier protein	-
K03183	0.000654929	0.000578536	0.000655505	0.000392619	0.000479068	0.000332312	0.000629657	0.000401333	1.56891	0.0159326	up	K03183	ubiE	demethylmenaquinone methyltransferase / 2-methoxy-6-polyprenyl-1,4-benzoquinol methylase	[EC:2.1.1.163 2.1.1.201]
K03269	0.000664654	0.00056726	0.000665359	0.000328168	0.000446508	0.000295237	0.000632424	0.000356638	1.7733	0.0104595	up	K03269	lpxH	UDP-2,3-diacylglucosamine hydrolase	[EC:3.6.1.54]
K03270	0.000574023	0.000448253	0.000636639	0.000257096	0.000397569	0.000254369	0.000552972	0.000303011	1.82492	0.0275202	up	K03270	kdsC	3-deoxy-D-manno-octulosonate 8-phosphate phosphatase (KDO 8-P phosphatase)	[EC:3.1.3.45]
K03389	0.000467701	0.000278271	0.000457413	0.00012431	0.000258097	0.000155255	0.000401129	0.000179221	2.23818	0.0474988	up	K03389	hdrB2	heterodisulfide reductase subunit B2	[EC:1.8.7.3 1.8.98.4 1.8.98.5 1.8.98.6]
K03390	0.000350674	0.00021751	0.000340428	0.000113716	0.000191389	0.000127764	0.000302871	0.000144289	2.09905	0.0450434	up	K03390	hdrC2	heterodisulfide reductase subunit C2	[EC:1.8.7.3 1.8.98.4 1.8.98.5 1.8.98.6]
K03517	0.000723822	0.000606121	0.000693237	0.000412307	0.00053446	0.000345584	0.000674393	0.000430784	1.5655	0.0274365	up	K03517	nadA	quinolinate synthase	[EC:2.5.1.72]
K03583	9.16933e-05	8.69481e-05	6.15668e-05	3.63748e-05	3.74241e-05	5.58243e-05	8.00694e-05	4.32077e-05	1.85313	0.0373828	up	K03583	recC	exodeoxyribonuclease V gamma subunit	[EC:3.1.11.5]
K03654	0.00500137	0.00433678	0.00501773	0.00311279	0.0037577	0.00254401	0.0047853	0.00313816	1.52487	0.0227841	up	K03654	recQ	ATP-dependent DNA helicase RecQ	[EC:5.6.2.4]
K03655	0.00625051	0.00536003	0.0065201	0.00452205	0.0050462	0.00417966	0.00604355	0.00458263	1.31879	0.0321229	up	K03655	recG	ATP-dependent DNA helicase RecG	[EC:5.6.2.4]
K03715	3.02376e-06	3.5413e-06	4.80069e-06	3.53154e-07	9.92681e-08	8.42631e-07	3.78858e-06	4.31684e-07	8.77628	0.0135711	up	K03715	MGD	1,2-diacylglycerol 3-beta-galactosyltransferase	[EC:2.4.1.46]
K03814	0.00045863	0.000361399	0.000487312	0.000212157	0.000312099	0.000188855	0.00043578	0.000237704	1.83329	0.0210112	up	K03814	mtgA	monofunctional glycosyltransferase	[EC:2.4.1.129]
K05349	0.00557229	0.00567129	0.00565117	0.00546408	0.00554462	0.00546056	0.00563159	0.00548976	1.02584	0.0258537	up	K05349	bglX	beta-glucosidase	[EC:3.2.1.21]
K05776	0.000560702	0.000609196	0.000500535	0.000390235	0.000432214	0.000375497	0.000556811	0.000399315	1.39442	0.0205345	up	K05776	modF	molybdate transport system ATP-binding protein	-
K06861	0.000752915	0.000645541	0.000765584	0.000489295	0.000586675	0.000437115	0.000721347	0.000504361	1.43022	0.0208762	up	K06861	lptB	lipopolysaccharide export system ATP-binding protein	[EC:7.5.2.5]
K06920	0.000594536	0.00055794	0.000596128	0.000415662	0.000420698	0.000331259	0.000582868	0.000389207	1.49758	0.0115818	up	K06920	queC	7-cyano-7-deazaguanine synthase	[EC:6.3.4.20]
K07031	0.00050129	0.000336143	0.000558481	0.000131991	0.000263855	0.000156519	0.000465305	0.000184122	2.52716	0.0313168	up	K07031	hddA	D-glycero-alpha-D-manno-heptose-7-phosphate kinase	[EC:2.7.1.168]
K07091	0.00150142	0.00129574	0.00151146	0.000939654	0.00105006	0.000782172	0.00143621	0.000923961	1.5544	0.00832334	up	K07091	lptF	lipopolysaccharide export system permease protein	-
K08320	4.90339e-07	6.52344e-07	7.58004e-07	8.82884e-08	0	0	6.33562e-07	2.94295e-08	21.5281	0.00899699	up	K08320	nudG	(d)CTP diphosphatase	[EC:3.6.1.65]
K08641	0.00106567	0.00069428	0.0012139	0.000292411	0.000662218	0.000300609	0.000991284	0.000418413	2.36915	0.0465602	up	K08641	vanX	zinc D-Ala-D-Ala dipeptidase	[EC:3.4.13.22]
K09457	0.00042259	0.000440053	0.000452107	0.000314395	0.000357266	0.000286073	0.00043825	0.000319245	1.37277	0.0174485	up	K09457	queF	7-cyano-7-deazaguanine reductase	[EC:1.7.1.13]
K09474	2.79493e-05	3.0101e-05	3.51209e-05	1.65982e-05	1.25078e-05	1.84325e-05	3.10571e-05	1.58462e-05	1.95991	0.00582011	up	K09474	phoN	acid phosphatase (class A)	[EC:3.1.3.2]
K09516	0.000704372	0.000486928	0.000701912	0.000251799	0.000375829	0.000245522	0.000631071	0.00029105	2.16826	0.0231977	up	K09516	RETSAT	all-trans-retinol 13,14-reductase	[EC:1.3.99.23]
K09667	4.65822e-06	2.23661e-06	3.62158e-06	3.53154e-07	4.96341e-07	4.21315e-07	3.50547e-06	4.23603e-07	8.27535	0.0476536	up	K09667	OGT	protein O-GlcNAc transferase	[EC:2.4.1.255]
K09808	0.00177936	0.00159237	0.00170703	0.00105116	0.00125922	0.000890239	0.00169292	0.00106687	1.5868	0.0139612	up	K09808	lolC_E	lipoprotein-releasing system permease protein	-
K09810	0.000647084	0.000573969	0.000619374	0.000435439	0.000488896	0.000401408	0.000613476	0.000441914	1.38822	0.00724026	up	K09810	lolD	lipoprotein-releasing system ATP-binding protein	[EC:7.6.2.-]
K11085	0.00187424	0.00131969	0.0019623	0.00074745	0.00119082	0.000553398	0.00171874	0.000830556	2.06939	0.0324428	up	K11085	msbA	ATP-binding cassette, subfamily B, bacterial MsbA	[EC:7.5.2.6]
K11636	1.00519e-05	8.66685e-06	8.84338e-06	6.44506e-06	4.76487e-06	4.95046e-06	9.18739e-06	5.38679e-06	1.70554	0.00584173	up	K11636	yxdM	putative ABC transport system permease protein	-
K11717	0.00141414	0.00123628	0.00136281	0.000999072	0.00102058	0.000995989	0.00133774	0.00100521	1.33081	0.0224107	up	K11717	sufS	cysteine desulfurase / selenocysteine lyase	[EC:2.8.1.7 4.4.1.16]
K11720	0.00101271	0.00086799	0.00103863	0.0006061	0.000738356	0.000510108	0.000973112	0.000618188	1.57414	0.0152679	up	K11720	lptG	lipopolysaccharide export system permease protein	-
K11752	0.000956079	0.000826613	0.000926955	0.000556129	0.000621022	0.000558454	0.000903216	0.000578535	1.56121	0.00488483	up	K11752	ribD	diaminohydroxyphosphoribosylaminopyrimidine deaminase / 5-amino-6-(5-phosphoribosylamino)uracil reductase	[EC:3.5.4.26 1.1.1.193]
K11754	0.00213837	0.00203233	0.00213555	0.00186801	0.00194397	0.00194764	0.00210208	0.00191987	1.09491	0.0162784	up	K11754	folC	dihydrofolate synthase / folylpolyglutamate synthase	[EC:6.3.2.12 6.3.2.17]
K12962	0.000135007	9.60809e-05	0.000147474	2.98415e-05	6.62119e-05	2.70695e-05	0.000126187	4.1041e-05	3.07466	0.0141639	up	K12962	arnE	undecaprenyl phosphate-alpha-L-ara4N flippase subunit ArnE	-
K13747	0.000909905	0.000768927	0.000896045	0.000514898	0.000654773	0.000374128	0.000858292	0.0005146	1.66788	0.0317947	up	K13747	nspC	carboxynorspermidine decarboxylase	[EC:4.1.1.96]
K13892	4.73994e-06	3.16853e-06	2.77935e-06	1.76577e-07	0	5.26644e-07	3.56261e-06	2.34407e-07	15.1984	0.0249158	up	K13892	gsiA	glutathione transport system ATP-binding protein	-
K13990	0.000880403	0.000593912	0.000980436	0.000338939	0.000551335	0.000299871	0.000818251	0.000396715	2.06256	0.0465209	up	K13990	FTCD	glutamate formiminotransferase / formiminotetrahydrofolate cyclodeaminase	[EC:2.1.2.5 4.3.1.4]
K14335	4.07798e-05	3.37355e-05	2.5351e-05	1.44793e-05	1.00261e-05	2.26457e-05	3.32888e-05	1.5717e-05	2.11801	0.0403706	up	K14335	pimC	alpha-1,6-mannosyltransferase	[EC:2.4.1.-]
K14652	0.00107793	0.000933597	0.00101438	0.000602216	0.000678597	0.000586892	0.00100863	0.000622568	1.62012	0.00258806	up	K14652	ribBA	3,4-dihydroxy 2-butanone 4-phosphate synthase / GTP cyclohydrolase II	[EC:4.1.99.12 3.5.4.25]
K15519	4.57649e-06	3.82087e-06	3.28468e-06	2.03063e-06	2.08463e-06	2.73855e-06	3.89402e-06	2.28461e-06	1.70446	0.029799	up	K15519	dck	deoxyadenosine/deoxycytidine kinase	[EC:2.7.1.76 2.7.1.74]
K15669	0.000260533	0.000136247	0.000289558	2.19838e-05	9.6985e-05	1.52727e-05	0.000228779	4.47472e-05	5.11271	0.0391933	up	K15669	hddC	D-glycero-alpha-D-manno-heptose 1-phosphate guanylyltransferase	[EC:2.7.7.71]
K16363	0.000710419	0.000629512	0.000687089	0.000489471	0.000557291	0.000392877	0.000675673	0.00047988	1.40801	0.0360252	up	K16363	lpxC-fabZ	UDP-3-O-	-
K16651	1.25036e-05	1.14626e-05	1.07805e-05	4.94415e-06	6.05536e-06	4.63447e-06	1.15823e-05	5.21133e-06	2.22252	0.000720947	up	K16651	pduX	L-threonine kinase	[EC:2.7.1.177]
K16692	9.48805e-05	0.000101206	7.09155e-05	4.52037e-05	3.76226e-05	6.06694e-05	8.90008e-05	4.78319e-05	1.8607	0.0263792	up	K16692	etk-wzc	tyrosine-protein kinase Etk/Wzc	[EC:2.7.10.3]
K16783	1.48736e-05	2.24593e-05	1.8529e-05	1.20955e-05	6.94877e-06	9.4796e-06	1.86206e-05	9.50796e-06	1.95842	0.0321	up	K16783	bioN	biotin transport system permease protein	-
K16957	4.71542e-05	3.96066e-05	4.4638e-05	2.94001e-05	3.16665e-05	3.45479e-05	4.37996e-05	3.18715e-05	1.37426	0.0150293	up	K16957	tcyK	L-cystine transport system substrate-binding protein	-
K16959	4.61736e-05	4.16568e-05	4.60698e-05	3.14307e-05	3.09717e-05	2.90708e-05	4.46334e-05	3.0491e-05	1.46382	0.00386198	up	K16959	tcyM	L-cystine transport system permease protein	-
K21574	0.000747603	0.000634824	0.000802389	0.000457599	0.000578833	0.000403304	0.000728272	0.000479912	1.51751	0.025708	up	K21574	susB	glucan 1,4-alpha-glucosidase	[EC:3.2.1.3]
K21681	0.000399953	0.000219374	0.000386498	8.62578e-05	0.000186227	6.55145e-05	0.000335275	0.000112666	2.97582	0.04037	up	K21681	bcs1	ribitol-5-phosphate 2-dehydrogenase (NADP+) / D-ribitol-5-phosphate cytidylyltransferase	[EC:1.1.1.405 2.7.7.40]
K22451	7.72284e-05	5.66607e-05	5.06178e-05	3.37262e-05	2.21368e-05	3.77077e-05	6.15023e-05	3.11902e-05	1.97184	0.042949	up	K22451	jgt	4-alpha-glucanotransferase	[EC:2.4.1.25]
