# Supplementary material for: Coevolution of specific gut microbiota of Min pig with host cold adaptation through enhanced vitamin B1 synthesis
Source: Front Microbiol. 2024 Aug 30;15:1448090. doi: 10.3389/fmicb.2024.1448090 (PMC11401075; doi:10.3389/fmicb.2024.1448090)
Supplement: Supplementary file 6 [file Table_5.xls]

## Sheet: TableS5
Table S5 Analysis of selective pressure on homologous genes in the gut microbiota of Min pigs and Duroc pigs. The top 20 sequences with the greatest differential abundance between winter and summer were selected for analysis for each gene.
ThiC
Seq_1	Seq_2	Ka	Ks	Ka/Ks	EffectiveLen	AverageS-sites	AverageN-sites	cN	cS	pN	pS
Fh_1_232488	Duroc-JY16_287780	0.00605529	0.0439213	0.137867	1725	398.5	1326.5	8	17	0.00603091	0.04266
Fh_1_144634	Duroc-JY10_232632	0	0.0157108	0	1689	385.917	1303.08	0	6	0	0.0155474
Fh_1_119120	Duroc-JY16_615831	0.00401607	0.0553998	0.0724926	1317	318.333	998.667	4	17	0.00400534	0.0534031
Fh_3_524135	Duroc-JY16_875419	0.00462251	0.0180266	0.256427	1695	393	1302	6	7	0.00460829	0.0178117
Fh_3_318278	Duroc-JY10_460286	0.0153384	0.600157	0.0255573	1578	359.5	1218.5	18.5	148.5	0.0151826	0.413074
Fh_2_109077	Duroc-JY3_140841	0	0.00921199	0	1473	327.667	1145.33	0	3	0	0.00915565
Fh_2_109108	Duroc-JY10_26917	0	0.00835663	0	1581	361	1220	0	3	0	0.00831025
Fh_2_1199986	Duroc-JY13_247166	0.0274594	0.975733	0.0281424	1692	393.917	1298.08	35	215	0.0269628	0.545801
Fh_1_586683	Duroc-JY10_1146578	0.0213714	0.384986	0.0555123	1311	290.583	1020.42	21.5	87.5	0.0210698	0.301118
Fh_2_1250781	Duroc-JY16_69255	0.00387023	0.143392	0.0269905	1686	390.75	1295.25	5	51	0.00386026	0.130518
Fh_3_161521	Duroc-JY10_301424	0.0734248	2.05351	0.0357557	1308	304.833	1003.17	70.1667	213.833	0.0699452	0.701476
Fh_2_829312	Duroc-JY13_601669	0	0.034194	0	1689	388.917	1300.08	0	13	0	0.0334262
Fh_3_258057	Duroc-JY10_544246	0.00499586	0.371417	0.0134508	1308	303.833	1004.17	5	89	0.00497925	0.292924
Fh_3_83682	Duroc-JY10_429704	0.00649926	0.492622	0.0131932	1599	362.75	1236.25	8	131	0.00647118	0.36113
MF_3_184168	Duroc-JY16_926792	0.0219222	1.07476	0.0203972	1683	387	1296	28	221	0.0216049	0.571059
Fh_1_1063902	Duroc-JY3_504464	0.00200334	0.0532374	0.0376303	1311	311.333	999.667	2	16	0.00200067	0.0513919
MF_2_812290	Duroc-JY16_361648	0.0100336	0.121156	0.0828158	1344	290.5	1053.5	10.5	32.5	0.00996678	0.111876
MF_1_1055981	Duroc-JY2_631678	0.000772897	0.0366405	0.0210941	1686	391.5	1294.5	1	14	0.000772499	0.0357599
MF_2_345931	Duroc-JY10_884936	0.0193947	0.781172	0.0248277	1689	383.25	1305.75	25	186	0.0191461	0.485323
MF_1_220309	Duroc-JY10_5763	0	0.0301204	0	1686	372.583	1313.42	0	11	0	0.0295236
ThiD
Seq_1	Seq_2	Ka	Ks	Ka/Ks	EffectiveLen	AverageS-sites	AverageN-sites	cN	cS	pN	pS
Fh_3_611745	Duroc-JY13_601665	0.0119303	0.0214983	0.55494	846	212.333	633.667	7.5	4.5	0.0118359	0.0211931
Fh_1_123012	Duroc-JY10_902058	0.00154361	0.00500419	0.308463	849	200.5	648.5	1	1	0.00154202	0.00498753
Fh_3_409145	Duroc-JY10_318051	0.0949166	0.341364	0.278051	921	220.917	700.083	62.4167	60.5833	0.0891561	0.274236
Fh_1_45283	Duroc-JY16_316109	0.00601658	0.0343478	0.175166	876	208.5	667.5	4	7	0.00599251	0.0335731
MF_2_244815	Duroc-JY2_1156685	0.00239497	0.0152726	0.156815	1101	264.583	836.417	2	4	0.00239115	0.0151181
Fh_2_1244321	Duroc-JY10_771783	0.00600724	0.0436631	0.137582	1095	259.333	835.667	5	11	0.00598325	0.0424165
MF_2_560989	Duroc-JY15_396317	0.019614	0.150099	0.130673	1338	343.667	994.333	19.25	46.75	0.0193597	0.136033
Fh_2_103516	Duroc-JY2_604853	0.00149254	0.0139323	0.107128	888	217.333	670.667	1	3	0.00149105	0.0138037
Fh_2_1002731	Duroc-JY16_92743	0.00162053	0.0174999	0.0926022	849	231.25	617.75	1	4	0.00161878	0.0172973
Fh_2_992446	Duroc-JY16_588592	0.00245048	0.0311127	0.0787615	1080	262.5	817.5	2	8	0.00244648	0.0304762
Fh_2_1196766	Duroc-JY16_389883	0.00661891	0.0875225	0.0756252	837	230	607	4	19	0.00658979	0.0826087
Fh_3_471027	Duroc-JY16_718938	0.00350673	0.0664064	0.0528071	1125	267.5	857.5	3	17	0.00349854	0.0635514
Fh_1_33770	Duroc-JY13_999088	0.00139616	0.0297384	0.0469481	957	240.083	716.917	1	7	0.00139486	0.0291565
Fh_1_85886	Duroc-JY16_482588	0.00118367	0.0322053	0.0367537	1131	285.5	845.5	1	9	0.00118273	0.0315236
Fh_1_386653	Duroc-JY2_1068766	0.0011982	0.0334939	0.0357737	1110	274.75	835.25	1	9	0.00119725	0.0327571
Fh_2_1199301	Duroc-JY2_1157353	0.00123102	0.0370446	0.0332308	1062	249	813	1	9	0.00123001	0.0361446
MF_2_723083	Duroc-JY10_5768	0.00154639	0.0490193	0.0315466	837	189.667	647.333	1	9	0.0015448	0.0474517
Fh_1_90303	Duroc-JY10_675559	0	0.0193144	0	1233	314.667	918.333	0	6	0	0.0190678
Fh_2_109110	Duroc-JY10_26919	0	0.00441178	0	903	227.333	675.667	0	1	0	0.00439883
Fh_1_260766	Duroc-JY16_447445	0	0	0	813	187.167	625.833	0	0	0	0
ThiE
Seq_1	Seq_2	Ka	Ks	Ka/Ks	EffectiveLen	AverageS-sites	AverageN-sites	cN	cS	pN	pS
Fh_2_876313	Duroc-JY3_1193459	0.0137867	0.0404918	0.340482	690	177.583	512.417	7	7	0.0136608	0.0394181
Fh_2_334857	Duroc-JY10_234029	0.0038474	0.0117304	0.327984	693	171.833	521.167	2	2	0.00383754	0.0116392
Fh_1_58212	Duroc-JY15_924041	0.00195504	0.00605452	0.322905	678	165.833	512.167	1	1	0.00195249	0.00603015
Fh_1_1080762	Duroc-JY15_481831	0.00201342	0.00653599	0.308052	651	153.667	497.333	1	1	0.00201072	0.00650759
MF_2_256503	Duroc-JY2_958041	0.0101576	0.0335439	0.302815	648	152.417	495.583	5	5	0.0100891	0.0328048
Fh_1_747833	Duroc-JY2_676549	0.0147401	0.0813518	0.181189	663	149.167	513.833	7.5	11.5	0.0145962	0.077095
Fh_1_625211	Duroc-JY16_875417	0.00199933	0.0129174	0.154778	657	156.167	500.833	1	2	0.00199667	0.0128068
MF_1_170751	Duroc-JY2_214346	0.00397352	0.0278454	0.142699	651	146.333	504.667	2	4	0.00396301	0.0273349
Fh_2_233445	Duroc-JY16_926794	0.00401205	0.0312871	0.128233	663	163.167	499.833	2	5	0.00400133	0.0306435
Fh_1_1093102	Duroc-JY3_981084	0.0101063	0.09023	0.112006	651	152.917	498.083	5	13	0.0100385	0.0850136
Fh_3_557634	Duroc-JY10_27971	0.012657	0.115104	0.109962	942	224.917	717.083	9	24	0.0125508	0.106706
MF_2_746344	Duroc-JY2_558214	0.0163494	0.176486	0.0926389	660	165.333	494.667	8	26	0.0161725	0.157258
Fh_2_1159690	Duroc-JY10_46152	0.001782	0.0238826	0.0746151	732	170.167	561.833	1	4	0.00177989	0.0235064
Fh_2_723812	Duroc-JY2_928000	0.00306932	0.0580174	0.0529034	1266	286.583	979.417	3	16	0.00306305	0.0558302
MF_1_541882	Duroc-JY16_385107	0.00200602	0.0397883	0.0504173	654	154.833	499.167	1	6	0.00200334	0.0387513
Fh_1_636765	Duroc-JY10_411686	0.00201545	0.0664887	0.0303127	654	157.167	496.833	1	10	0.00201275	0.0636267
Fh_3_471002	Duroc-JY10_951213	0	0.0195345	0	720	155.583	564.417	0	3	0	0.0192823
MF_3_991489	Duroc-JY3_529295	0	0.012397	0	654	162.667	491.333	0	2	0	0.0122951
Fh_1_144637	Duroc-JY10_232629	0	0	0	534	124.333	409.667	0	0	0	0
Fh_1_507377	Duroc-JY10_452810	0	0	0	594	133.5	460.5	0	0	0	0
ThiH
Seq_1	Seq_2	Ka	Ks	Ka/Ks	EffectiveLen	AverageS-sites	AverageN-sites	cN	cS	pN	pS
Fh_1_574278	Duroc-JY2_197698	0.00536715	0.00949129	0.565481	1440	318.083	1121.92	6	3	0.00534799	0.00943149
Fh_1_15673	Duroc-JY15_1125938	0.0949755	0.430266	0.220736	1533	366.25	1166.75	104.083	119.917	0.0892079	0.327418
Fh_1_803552	Duroc-JY10_731606	0.0535377	0.336697	0.159008	1326	316.417	1009.58	52.1667	85.8333	0.0516715	0.271267
Fh_2_570185	Duroc-JY16_621297	0.00183852	0.0124549	0.147614	1413	323.833	1089.17	2	4	0.00183627	0.012352
Fh_2_201851	Duroc-JY2_987083	0.00523562	0.0421657	0.124168	1251	292.667	958.333	5	12	0.00521739	0.0410023
Fh_2_477609	Duroc-JY2_1089667	0.00274998	0.0251794	0.109216	1416	323.083	1092.92	3	8	0.00274495	0.0247614
Fh_3_224070	Duroc-JY16_428638	0.0074529	0.0682465	0.109206	1416	337.25	1078.75	8	22	0.00741599	0.0652335
Fh_2_254331	Duroc-JY16_1013163	0.00265213	0.0247388	0.107205	1503	369.833	1133.17	3	9	0.00264745	0.0243353
Fh_2_1159689	Duroc-JY15_1151502	0.00563095	0.0965397	0.0583277	1284	303.583	980.417	5.5	27.5	0.00560986	0.0905847
Fh_1_540724	Duroc-JY10_68481	0.00171527	0.030702	0.0558683	1533	365.667	1167.33	2	11	0.00171331	0.030082
MF_1_582775	Duroc-JY2_759880	0.0219778	0.473233	0.0464419	1401	339.083	1061.92	23	119	0.021659	0.350946
Fh_2_1232873	Duroc-JY10_286377	0.000855615	0.0223324	0.0383127	1533	363.583	1169.42	1	8	0.000855127	0.0220032
MF_1_311975	Duroc-JY10_892520	0.0318723	0.850066	0.037494	1416	326.417	1089.58	34	166	0.0312046	0.508552
Fh_3_734080	Duroc-JY16_129235	0.00102582	0.0537443	0.019087	1284	308.5	975.5	1	16	0.00102512	0.0518639
Fh_3_595885	Duroc-JY10_342700	0.0036909	0.329103	0.011215	1413	326.583	1086.42	4	87	0.00368183	0.266394
Fh_1_199975	Duroc-JY15_679853	0	0.0117076	0	1455	344.333	1110.67	0	4	0	0.0116167
MF_1_1056505	Duroc-JY10_370775	0	0.0061697	0	1419	325.5	1093.5	0	2	0	0.00614439
MF_1_218207	Duroc-JY10_505014	0	0.0191908	0	1404	316.667	1087.33	0	6	0	0.0189474
Fh_2_591903	Duroc-JY15_834496	0	0	0	1134	258	876	0	0	0	0
MF_2_656736	Duroc-JY3_513443	0	0	0	1449	332.333	1116.67	0	0	0	0
ThiG
Seq_1	Seq_2	Ka	Ks	Ka/Ks	EffectiveLen	AverageS-sites	AverageN-sites	cN	cS	pN	pS
Fh_1_144633	Duroc-JY10_232633	0	0.00535239	0	768	187.5	580.5	0	1	0	0.00533333
Fh_1_232489	Duroc-JY16_643507	0.00169348	0.253701	0.00667511	777	185.833	591.167	1	40	0.00169157	0.215247
Fh_1_33767	Duroc-JY10_212766	0	0.0107722	0	771	187	584	0	2	0	0.0106952
Fh_1_29742	Duroc-JY16_69256	0.00694249	0.327554	0.021195	771	192.167	578.833	4	51	0.00691045	0.265395
Fh_2_451361	Duroc-JY16_875418	0	0.0268485	0	771	189.583	581.417	0	5	0	0.0263736
Fh_1_90504	Duroc-JY10_166848	0	0.026945	0	774	188.917	585.083	0	5	0	0.0264667
Fh_2_968748	Duroc-JY2_103784	0.0195064	0.172181	0.11329	789	191.75	597.25	11.5	29.5	0.0192549	0.153846
Fh_2_395797	Duroc-JY3_1161224	0.00171111	0.088378	0.0193613	777	191.917	585.083	1	16	0.00170916	0.0833695
Fh_2_452959	Duroc-JY10_913860	0	0.0273503	0	771	186.167	584.833	0	5	0	0.0268577
Fh_1_38959	Duroc-JY15_834494	0	0.0162755	0	774	186.333	587.667	0	3	0	0.0161002
Fh_1_593211	Duroc-JY13_601668	0	0.0108698	0	771	185.333	585.667	0	2	0	0.0107914
Fh_2_719070	Duroc-JY13_405888	0.0226202	0.765646	0.029544	771	187.583	583.417	13	90	0.0222825	0.479787
MF_2_825109	Duroc-JY10_681367	0.00344087	0.344124	0.00999891	771	188.417	582.583	2	52	0.00343299	0.275984
Fh_3_440372	Duroc-JY2_246946	0.0219046	0.913952	0.0239669	771	184.25	586.75	12.6667	97.3333	0.0215878	0.528268
MF_2_1111315	Duroc-JY2_373444	0	0.145708	0	771	196.333	574.667	0	26	0	0.132428
Fh_3_399954	Duroc-JY2_214347	0.00339463	0.0434511	0.0781254	780	189.5	590.5	2	8	0.00338696	0.0422164
MF_3_640505	Duroc-JY10_444572	0.00172513	0.0479737	0.0359599	774	193.667	580.333	1	9	0.00172315	0.0464716
Fh_1_644960	Duroc-JY3_657316	0	0.0102042	0	771	197.333	573.667	0	2	0	0.0101351
MF_1_418521	Duroc-JY3_1151077	0.0139155	0.623103	0.0223325	774	193.75	580.25	8	82	0.0137872	0.423226
Fh_2_1244315	Duroc-JY10_884937	0.03847	0.797733	0.0482241	774	187.333	586.667	22	92	0.0375	0.491103
ThiL
Seq_1	Seq_2	Ka	Ks	Ka_Ks	EffectiveLen	AverageS-sites	AverageN-sites	cN	cS	pN	pS
Fh_2_855673	Duroc-JY2_1115505	0.00330185	0.0116545	0.283311	1170	259.417	910.583	3	3	0.00329459	0.0115644
Fh_1_93396	Duroc-JY10_1003221	0.0300756	0.145503	0.206701	1068	248.25	819.75	24.1667	32.8333	0.0294805	0.132259
Fh_1_423723	Duroc-JY10_594893	0.00246609	0.0163941	0.150426	1059	246.667	812.333	2	4	0.00246204	0.0162162
MF_1_1131737	Duroc-JY3_833654	0.00619572	0.0451656	0.137178	1269	296.583	972.417	6	13	0.00617019	0.0438325
Fh_2_37806	Duroc-JY10_113702	0.00851591	0.0636143	0.133868	1089	262.333	826.667	7	16	0.00846774	0.0609911
Fh_2_424832	Duroc-JY16_229568	0.00380792	0.044042	0.0864611	1047	257.167	789.833	3	11	0.00379827	0.0427738
Fh_1_759134	Duroc-JY3_43493	0.00985098	0.114417	0.0860971	1047	246.583	800.417	7.83333	26.1667	0.00978657	0.106117
Fh_3_25510	Duroc-JY15_857945	0.0160335	0.188883	0.0848857	1089	269.5	819.5	13	45	0.0158633	0.166976
Fh_2_718737	Duroc-JY10_703294	0.00122424	0.016541	0.0740125	1062	244.5	817.5	1	4	0.00122324	0.0163599
Fh_2_350384	Duroc-JY10_933900	0.0397763	0.575999	0.0690563	1062	244.583	817.417	31.6667	98.3333	0.0387399	0.402044
MF_2_1117674	Duroc-JY16_294271	0.0150271	0.234289	0.0641392	1065	258.417	806.583	12	52	0.0148776	0.201225
Fh_1_236976	Duroc-JY10_985428	0.00755278	0.122052	0.0618817	1047	248.583	798.417	6	28	0.00751487	0.112638
Fh_2_1015741	Duroc-JY10_24006	0.0115696	0.2141	0.0540382	1047	263.083	783.917	9	49	0.0114808	0.186253
MF_1_75288	Duroc-JY10_646979	0.0750626	1.46157	0.0513574	1053	234	819	58.5	150.5	0.0714286	0.643162
Fh_2_613618	Duroc-JY10_1116452	0.00123279	0.0437761	0.0281613	1047	235.167	811.833	1	10	0.00123178	0.042523
MF_2_239235	Duroc-JY13_1072709	0.0175498	0.799295	0.0219566	1119	254.25	864.75	15	125	0.0173461	0.491642
Fh_1_170796	Duroc-JY10_1094810	0.00122624	0.083945	0.0146077	1068	251.833	816.167	1	20	0.00122524	0.0794176
MF_3_577275	Duroc-JY15_468496	0	0.00808089	0	1074	248.833	825.167	0	2	0	0.00803751
Fh_3_906052	Duroc-JY16_504806	0	0.0119843	0	1071	252.333	818.667	0	3	0	0.011889
Fh_1_475635	Duroc-JY3_356733	0	0.0198293	0	1053	255.5	797.5	0	5	0	0.0195695
