# Supplementary material for: Coevolution of specific gut microbiota of Min pig with host cold adaptation through enhanced vitamin B1 synthesis
Source: Front Microbiol. 2024 Aug 30;15:1448090. doi: 10.3389/fmicb.2024.1448090 (PMC11401075; doi:10.3389/fmicb.2024.1448090)
Supplement: Supplementary file 7 [file Table_6.xls]

## Sheet: ThiC
Table S6 The number of all sequences of the six vitamin B1 synthesis genes in each sample and their source bacteria.
Gene_id	Fh_1	Fh_2	Fh_3	MF_1	MF_2	MF_3	Sum of winter samples	Sum of summer samples	Difference between winter and summer sequence numbers	Total	EggNOG	GO-BiologicalProcess	GO-MolecularFunction	GO-CellularComponent	KEGG_ID	KEGG_name	KEGG_description	EC	blast_nr_ID	nr_description	CAZy_family	taxonomy
Fh_1_406738	4510	1658	4392	77	1261	30	10560	1368	9192	11928	eggNOG;metabolism;[H] Coenzyme transport and metabolism;COG0422 thiamine diphosphate biosynthetic process;	GO:0009228//thiamine biosynthetic process	GO:0051536//iron-sulfur cluster binding	-	K03147	thiC	phosphomethylpyrimidine synthase	-	CCY91565.1	CCY91565.1 phosphomethylpyrimidine synthase [Bacteroides sp. CAG:1076]	-	k__Bacteria; p__Bacteroidetes; c__Bacteroidia; o__Bacteroidales; f__Other; g__Other; s__Other
Fh_1_317646	1128	852	333	370	418	425	2313	1213	1100	3526	eggNOG;metabolism;[H] Coenzyme transport and metabolism;COG0422 thiamine diphosphate biosynthetic process;	GO:0006355//regulation of transcription, DNA-templated;GO:0006525//arginine metabolic process;GO:0051259//protein oligomerization	GO:0003700//transcription factor activity, sequence-specific DNA binding;GO:0034618//arginine binding	-	K03147	thiC	phosphomethylpyrimidine synthase	-	WP_028907945.1	WP_028907945.1 phosphomethylpyrimidine synthase ThiC [Prevotella ruminicola]	-	k__Bacteria; p__Bacteroidetes; c__Bacteroidia; o__Bacteroidales; f__Other; g__Other; s__Other
Fh_1_232488	313	485	563	210	215	247	1361	672	689	2033	eggNOG;metabolism;[H] Coenzyme transport and metabolism;COG0422 thiamine diphosphate biosynthetic process;	GO:0006545//glycine biosynthetic process;GO:0009165//nucleotide biosynthetic process;GO:0055114//oxidation-reduction process	GO:0004146//dihydrofolate reductase activity	-	K03147	thiC	phosphomethylpyrimidine synthase	-	SEW08497.1	SEW08497.1 phosphomethylpyrimidine synthase [Prevotella aff. ruminicola Tc2-24]	-	k__Bacteria; p__Bacteroidetes; c__Bacteroidia; o__Bacteroidales; f__Other; g__Other; s__Other
Fh_1_33766	431	367	252	128	283	89	1050	500	550	1550	eggNOG;metabolism;[H] Coenzyme transport and metabolism;COG0422 thiamine diphosphate biosynthetic process;	GO:0005975//carbohydrate metabolic process;GO:0030259//lipid glycosylation	GO:0016758//transferase activity, transferring hexosyl groups	-	K03147	thiC	phosphomethylpyrimidine synthase	-	CDA66618.1	CDA66618.1 phosphomethylpyrimidine synthase [Prevotella copri CAG:164]	-	k__Bacteria; p__Bacteroidetes; c__Bacteroidia; o__Bacteroidales; f__Other; g__Other; s__Other
Fh_1_162896	363	386	341	216	137	204	1090	557	533	1647	-	GO:0009228//thiamine biosynthetic process	GO:0051536//iron-sulfur cluster binding	-	K03147	thiC	phosphomethylpyrimidine synthase	-	WP_073322301.1	WP_073322301.1 phosphomethylpyrimidine synthase ThiC [Fibrobacter sp. UWOV1]	-	k__Bacteria; p__Fibrobacteres; c__Fibrobacteria; o__Fibrobacterales; f__Fibrobacteraceae; g__Fibrobacter; s__Other
Fh_1_144634	975	1156	942	1244	980	354	3073	2578	495	5651	eggNOG;metabolism;[H] Coenzyme transport and metabolism;COG0422 thiamine diphosphate biosynthetic process;	-	GO:0008641//small protein activating enzyme activity	-	K03147	thiC	phosphomethylpyrimidine synthase	-	CDA66618.1	CDA66618.1 phosphomethylpyrimidine synthase [Prevotella copri CAG:164]	-	k__Bacteria; p__Bacteroidetes; c__Bacteroidia; o__Bacteroidales; f__Other; g__Other; s__Other
Fh_1_119120	251	418	155	179	124	104	824	407	417	1231	-	GO:0009228//thiamine biosynthetic process	GO:0051536//iron-sulfur cluster binding	-	K03147	thiC	phosphomethylpyrimidine synthase	-	OGV67490.1	OGV67490.1 phosphomethylpyrimidine synthase [Lentisphaerae bacterium RIFOXYA12_FULL_48_11]	-	k__Bacteria; p__Other; c__Other; o__Other; f__Other; g__Other; s__Other
Fh_1_694938	174	141	70	19	6	33	385	58	327	443	eggNOG;metabolism;[H] Coenzyme transport and metabolism;COG0422 thiamine diphosphate biosynthetic process;	-	GO:0002161//aminoacyl-tRNA editing activity	-	K03147	thiC	phosphomethylpyrimidine synthase	-	SHH91040.1	SHH91040.1 hydroxymethylpyrimidine synthase [Fibrobacter sp. UWCM]	-	k__Bacteria; p__Fibrobacteres; c__Fibrobacteria; o__Fibrobacterales; f__Fibrobacteraceae; g__Fibrobacter; s__Other
Fh_1_263804	228	26	58	40	17	33	312	90	222	402	-	GO:0009228//thiamine biosynthetic process	GO:0051536//iron-sulfur cluster binding	-	K03147	thiC	phosphomethylpyrimidine synthase	-	WP_044975220.1	WP_044975220.1 phosphomethylpyrimidine synthase [Ruminococcus sp. HUN007]	-	k__Bacteria; p__Firmicutes; c__Clostridia; o__Clostridiales; f__Other; g__Other; s__Other
Fh_1_491567	95	65	78	6	21	0	238	27	211	265	eggNOG;metabolism;[H] Coenzyme transport and metabolism;COG0422 thiamine diphosphate biosynthetic process;	-	GO:0008641//small protein activating enzyme activity	-	K03147	thiC	phosphomethylpyrimidine synthase	-	CDA66618.1	CDA66618.1 phosphomethylpyrimidine synthase [Prevotella copri CAG:164]	-	k__Bacteria; p__Bacteroidetes; c__Bacteroidia; o__Bacteroidales; f__Other; g__Other; s__Other
Fh_1_375632	135	107	65	52	16	31	307	99	208	406	eggNOG;metabolism;[H] Coenzyme transport and metabolism;COG0422 thiamine diphosphate biosynthetic process;	GO:0009228//thiamine biosynthetic process	GO:0051536//iron-sulfur cluster binding	-	K03147	thiC	phosphomethylpyrimidine synthase	-	WP_044999448.1	WP_044999448.1 phosphomethylpyrimidine synthase [Roseburia intestinalis]	-	k__Bacteria; p__Firmicutes; c__Clostridia; o__Clostridiales; f__Other; g__Other; s__Other
Fh_2_1199034	23	96	120	27	18	7	239	52	187	291	eggNOG;metabolism;[H] Coenzyme transport and metabolism;COG0422 thiamine diphosphate biosynthetic process;	GO:0009228//thiamine biosynthetic process	GO:0051536//iron-sulfur cluster binding	-	K03147	thiC	phosphomethylpyrimidine synthase	-	WP_038453306.1	WP_038453306.1 phosphomethylpyrimidine synthase [Campylobacter iguaniorum]	-	k__Bacteria; p__Proteobacteria; c__Epsilonproteobacteria; o__Campylobacterales; f__Campylobacteraceae; g__Campylobacter; s__Other
Fh_3_524135	54	85	132	41	29	20	271	90	181	361	eggNOG;metabolism;[H] Coenzyme transport and metabolism;COG0422 thiamine diphosphate biosynthetic process;	GO:0017038//protein import	-	GO:0016020//membrane	K03147	thiC	phosphomethylpyrimidine synthase	-	CDD19427.1	CDD19427.1 phosphomethylpyrimidine synthase [Prevotella sp. CAG:732]	-	k__Bacteria; p__Bacteroidetes; c__Bacteroidia; o__Bacteroidales; f__Other; g__Other; s__Other
Fh_3_557631	47	59	88	5	1	21	194	27	167	221	eggNOG;metabolism;[H] Coenzyme transport and metabolism;COG0422 thiamine diphosphate biosynthetic process;	GO:0009228//thiamine biosynthetic process	GO:0004417//hydroxyethylthiazole kinase activity	-	K03147	thiC	phosphomethylpyrimidine synthase	-	WP_078932293.1	WP_078932293.1 phosphomethylpyrimidine synthase [Treponema porcinum]	-	k__Bacteria; p__Other; c__Other; o__Other; f__Other; g__Other; s__Other
Fh_3_627305	2	0	165	0	4	2	167	6	161	173	eggNOG;metabolism;[H] Coenzyme transport and metabolism;COG0422 thiamine diphosphate biosynthetic process;	GO:0006355//regulation of transcription, DNA-templated	GO:0003700//transcription factor activity, sequence-specific DNA binding	-	K03147	thiC	phosphomethylpyrimidine synthase	-	WP_003867481.1	WP_003867481.1 phosphomethylpyrimidine synthase [Thermoanaerobacter ethanolicus]	-	k__Bacteria; p__Firmicutes; c__Other; o__Other; f__Other; g__Other; s__Other
Fh_1_1080765	150	70	90	61	18	73	310	152	158	462	eggNOG;metabolism;[H] Coenzyme transport and metabolism;COG0422 thiamine diphosphate biosynthetic process;	GO:0000160//phosphorelay signal transduction system	GO:0004871//signal transducer activity	-	K03147	thiC	phosphomethylpyrimidine synthase	-	CCY52867.1	CCY52867.1 phosphomethylpyrimidine synthase [Coprococcus sp. CAG:782]	-	k__Bacteria; p__Other; c__Other; o__Other; f__Other; g__Other; s__Other
Fh_3_318278	69	112	86	46	29	42	267	117	150	384	eggNOG;metabolism;[H] Coenzyme transport and metabolism;COG0422 thiamine diphosphate biosynthetic process;	GO:0009253//peptidoglycan catabolic process;GO:0016998//cell wall macromolecule catabolic process	GO:0003796//lysozyme activity	-	K03147	thiC	phosphomethylpyrimidine synthase	-	WP_028896950.1	WP_028896950.1 phosphomethylpyrimidine synthase ThiC [Prevotella sp. HUN102]	-	k__Bacteria; p__Bacteroidetes; c__Bacteroidia; o__Bacteroidales; f__Prevotellaceae; g__Prevotella; s__Other
Fh_3_140715	59	36	67	5	0	17	162	22	140	184	eggNOG;metabolism;[H] Coenzyme transport and metabolism;COG0422 thiamine diphosphate biosynthetic process;	-	GO:0005524//ATP binding;GO:0016887//ATPase activity	-	K03147	thiC	phosphomethylpyrimidine synthase	-	WP_070089006.1	WP_070089006.1 phosphomethylpyrimidine synthase [Clostridium sp. BR31]	-	k__Bacteria; p__Other; c__Other; o__Other; f__Other; g__Other; s__Other
Fh_2_379856	43	85	75	14	17	34	203	65	138	268	eggNOG;metabolism;[H] Coenzyme transport and metabolism;COG0422 thiamine diphosphate biosynthetic process;	GO:0009228//thiamine biosynthetic process	GO:0051536//iron-sulfur cluster binding	-	K03147	thiC	phosphomethylpyrimidine synthase	-	WP_009646418.1	WP_009646418.1 phosphomethylpyrimidine synthase [Selenomonas sp. CM52]	-	k__Bacteria; p__Firmicutes; c__Negativicutes; o__Other; f__Other; g__Other; s__Other
Fh_2_109077	47	179	312	45	218	149	538	412	126	950	eggNOG;metabolism;[H] Coenzyme transport and metabolism;COG0422 thiamine diphosphate biosynthetic process;	GO:0009228//thiamine biosynthetic process	GO:0051536//iron-sulfur cluster binding	-	K03147	thiC	phosphomethylpyrimidine synthase	-	WP_044986762.1	WP_044986762.1 MULTISPECIES: phosphomethylpyrimidine synthase [Tyzzerella]	-	k__Bacteria; p__Firmicutes; c__Other; o__Other; f__Other; g__Other; s__Other
Fh_3_440373	45	26	149	46	21	29	220	96	124	316	eggNOG;metabolism;[H] Coenzyme transport and metabolism;COG0422 thiamine diphosphate biosynthetic process;	GO:0009228//thiamine biosynthetic process	GO:0051536//iron-sulfur cluster binding	-	K03147	thiC	phosphomethylpyrimidine synthase	-	SEW08497.1	SEW08497.1 phosphomethylpyrimidine synthase [Prevotella aff. ruminicola Tc2-24]	-	k__Bacteria; p__Bacteroidetes; c__Bacteroidia; o__Bacteroidales; f__Other; g__Other; s__Other
Fh_3_346832	5	15	127	9	8	9	147	26	121	173	eggNOG;metabolism;[H] Coenzyme transport and metabolism;COG0422 thiamine diphosphate biosynthetic process;	GO:0006298//mismatch repair	GO:0005524//ATP binding	-	K03147	thiC	phosphomethylpyrimidine synthase	-	WP_025270171.1	WP_025270171.1 phosphomethylpyrimidine synthase [Hippea sp. KM1]	-	k__Bacteria; p__Other; c__Other; o__Other; f__Other; g__Other; s__Other
Fh_2_109108	16	92	11	1	2	2	119	5	114	124	eggNOG;metabolism;[H] Coenzyme transport and metabolism;COG0422 thiamine diphosphate biosynthetic process;	GO:0055085//transmembrane transport	-	GO:0016021//integral component of membrane	K03147	thiC	phosphomethylpyrimidine synthase	-	CDC27441.1	CDC27441.1 phosphomethylpyrimidine synthase [Prevotella sp. CAG:386]	-	k__Bacteria; p__Bacteroidetes; c__Bacteroidia; o__Bacteroidales; f__Prevotellaceae; g__Prevotella; s__Other
Fh_1_1051904	113	11	13	2	21	4	137	27	110	164	eggNOG;metabolism;[H] Coenzyme transport and metabolism;COG0422 thiamine diphosphate biosynthetic process;	GO:0055114//oxidation-reduction process	GO:0016491//oxidoreductase activity	-	K03147	thiC	phosphomethylpyrimidine synthase	-	WP_075721329.1	WP_075721329.1 phosphomethylpyrimidine synthase [Roseburia sp. 499]	-	k__Bacteria; p__Firmicutes; c__Clostridia; o__Clostridiales; f__Other; g__Other; s__Other
Fh_2_1199986	40	74	7	9	3	0	121	12	109	133	eggNOG;metabolism;[H] Coenzyme transport and metabolism;COG0422 thiamine diphosphate biosynthetic process;	GO:0009228//thiamine biosynthetic process	GO:0051536//iron-sulfur cluster binding	-	K03147	thiC	phosphomethylpyrimidine synthase	-	SEW08497.1	SEW08497.1 phosphomethylpyrimidine synthase [Prevotella aff. ruminicola Tc2-24]	-	k__Bacteria; p__Bacteroidetes; c__Bacteroidia; o__Bacteroidales; f__Other; g__Other; s__Other
Fh_1_586683	63	131	125	40	93	80	319	213	106	532	eggNOG;metabolism;[H] Coenzyme transport and metabolism;COG0422 thiamine diphosphate biosynthetic process;	GO:0006468//protein phosphorylation	GO:0004672//protein kinase activity;GO:0005524//ATP binding	-	K03147	thiC	phosphomethylpyrimidine synthase	-	WP_034784731.1	WP_034784731.1 phosphomethylpyrimidine synthase [Eubacterium xylanophilum]	-	k__Bacteria; p__Other; c__Other; o__Other; f__Other; g__Other; s__Other
Fh_2_86860	37	116	80	46	26	68	233	140	93	373	eggNOG;metabolism;[H] Coenzyme transport and metabolism;COG0422 thiamine diphosphate biosynthetic process;	GO:0016311//dephosphorylation	GO:0050380//undecaprenyl-diphosphatase activity	GO:0016020//membrane	K03147	thiC	phosphomethylpyrimidine synthase	-	WP_067777825.1	WP_067777825.1 phosphomethylpyrimidine synthase [Akkermansia glycaniphila]	-	k__Bacteria; p__Verrucomicrobia; c__Verrucomicrobiae; o__Verrucomicrobiales; f__Akkermansiaceae; g__Akkermansia; s__Other
Fh_3_1011183	233	132	141	194	146	74	506	414	92	920	-	GO:0009228//thiamine biosynthetic process	GO:0051536//iron-sulfur cluster binding	-	K03147	thiC	phosphomethylpyrimidine synthase	-	CDE39795.1	CDE39795.1 phosphomethylpyrimidine synthase [Prevotella sp. CAG:279]	-	k__Bacteria; p__Bacteroidetes; c__Bacteroidia; o__Bacteroidales; f__Other; g__Other; s__Other
Fh_1_352844	193	123	127	215	48	88	443	351	92	794	eggNOG;metabolism;[H] Coenzyme transport and metabolism;COG0422 thiamine diphosphate biosynthetic process;	GO:0002100//tRNA wobble adenosine to inosine editing	GO:0008251//tRNA-specific adenosine deaminase activity	-	K03147	thiC	phosphomethylpyrimidine synthase	-	WP_015738195.1	WP_015738195.1 phosphomethylpyrimidine synthase [Ammonifex degensii]	-	k__Bacteria; p__Other; c__Other; o__Other; f__Other; g__Other; s__Other
Fh_2_1250781	128	62	52	73	23	61	242	157	85	399	eggNOG;metabolism;[H] Coenzyme transport and metabolism;COG0422 thiamine diphosphate biosynthetic process;	GO:0009228//thiamine biosynthetic process	GO:0051536//iron-sulfur cluster binding	-	K03147	thiC	phosphomethylpyrimidine synthase	-	SEW08497.1	SEW08497.1 phosphomethylpyrimidine synthase [Prevotella aff. ruminicola Tc2-24]	-	k__Bacteria; p__Bacteroidetes; c__Bacteroidia; o__Bacteroidales; f__Other; g__Other; s__Other
Fh_3_161521	35	70	26	23	6	24	131	53	78	184	eggNOG;metabolism;[H] Coenzyme transport and metabolism;COG0422 thiamine diphosphate biosynthetic process;	-	GO:0003824//catalytic activity;GO:0050662//coenzyme binding	-	K03147	thiC	phosphomethylpyrimidine synthase	-	WP_055297334.1	WP_055297334.1 phosphomethylpyrimidine synthase [Coprococcus comes]	-	k__Bacteria; p__Firmicutes; c__Other; o__Other; f__Other; g__Other; s__Other
Fh_2_829312	58	55	47	41	12	49	160	102	58	262	eggNOG;metabolism;[H] Coenzyme transport and metabolism;COG0422 thiamine diphosphate biosynthetic process;	GO:0009228//thiamine biosynthetic process	GO:0051536//iron-sulfur cluster binding	-	K03147	thiC	phosphomethylpyrimidine synthase	-	SEW08497.1	SEW08497.1 phosphomethylpyrimidine synthase [Prevotella aff. ruminicola Tc2-24]	-	k__Bacteria; p__Bacteroidetes; c__Bacteroidia; o__Bacteroidales; f__Other; g__Other; s__Other
Fh_2_44495	17	48	11	3	7	10	76	20	56	96	eggNOG;metabolism;[H] Coenzyme transport and metabolism;COG0422 thiamine diphosphate biosynthetic process;	-	GO:0043565//sequence-specific DNA binding	-	K03147	thiC	phosphomethylpyrimidine synthase	-	OGV67490.1	OGV67490.1 phosphomethylpyrimidine synthase [Lentisphaerae bacterium RIFOXYA12_FULL_48_11]	-	k__Bacteria; p__Other; c__Other; o__Other; f__Other; g__Other; s__Other
Fh_1_334274	27	12	23	4	1	4	62	9	53	71	eggNOG;metabolism;[H] Coenzyme transport and metabolism;COG0422 thiamine diphosphate biosynthetic process;	GO:0051205//protein insertion into membrane	-	GO:0016021//integral component of membrane	K03147	thiC	phosphomethylpyrimidine synthase	-	WP_055160202.1	WP_055160202.1 phosphomethylpyrimidine synthase [Mitsuokella jalaludinii]	-	k__Bacteria; p__Firmicutes; c__Negativicutes; o__Selenomonadales; f__Selenomonadaceae; g__Other; s__Other
Fh_1_945789	47	5	0	0	0	0	52	0	52	52	eggNOG;metabolism;[H] Coenzyme transport and metabolism;COG0422 thiamine diphosphate biosynthetic process;	GO:0000160//phosphorelay signal transduction system	GO:0004871//signal transducer activity	-	K03147	thiC	phosphomethylpyrimidine synthase	-	OGV65372.1	OGV65372.1 phosphomethylpyrimidine synthase [Lentisphaerae bacterium RIFOXYC12_FULL_60_16]	-	k__Bacteria; p__Other; c__Other; o__Other; f__Other; g__Other; s__Other
Fh_1_45038	196	69	63	160	46	72	328	278	50	606	eggNOG;metabolism;[H] Coenzyme transport and metabolism;COG0422 thiamine diphosphate biosynthetic process;	-	-	GO:0016020//membrane	K03147	thiC	phosphomethylpyrimidine synthase	-	WP_022852924.1	WP_022852924.1 phosphomethylpyrimidine synthase [Thermodesulfatator atlanticus]	-	k__Bacteria; p__Other; c__Other; o__Other; f__Other; g__Other; s__Other
Fh_2_1050096	11	19	27	3	6	3	57	12	45	69	eggNOG;metabolism;[H] Coenzyme transport and metabolism;COG0422 thiamine diphosphate biosynthetic process;	GO:0009228//thiamine biosynthetic process	GO:0051536//iron-sulfur cluster binding	-	K03147	thiC	phosphomethylpyrimidine synthase	-	WP_021739452.1	WP_021739452.1 phosphomethylpyrimidine synthase [Eubacterium ramulus]	-	k__Bacteria; p__Firmicutes; c__Other; o__Other; f__Other; g__Other; s__Other
Fh_3_316576	9	16	22	0	2	0	47	2	45	49	eggNOG;metabolism;[H] Coenzyme transport and metabolism;COG0422 thiamine diphosphate biosynthetic process;	GO:0009228//thiamine biosynthetic process	GO:0051536//iron-sulfur cluster binding	-	K03147	thiC	phosphomethylpyrimidine synthase	-	CDA66618.1	CDA66618.1 phosphomethylpyrimidine synthase [Prevotella copri CAG:164]	-	k__Bacteria; p__Bacteroidetes; c__Bacteroidia; o__Bacteroidales; f__Other; g__Other; s__Other
Fh_1_964914	35	11	2	2	0	6	48	8	40	56	-	GO:0005975//carbohydrate metabolic process	GO:0016810//hydrolase activity, acting on carbon-nitrogen (but not peptide) bonds	-	K03147	thiC	phosphomethylpyrimidine synthase	-	OGV67490.1	OGV67490.1 phosphomethylpyrimidine synthase [Lentisphaerae bacterium RIFOXYA12_FULL_48_11]	-	k__Bacteria; p__Lentisphaerae; c__Other; o__Other; f__Other; g__Other; s__Lentisphaerae bacterium RIFOXYA12_FULL_48_11
Fh_1_270823	24	12	12	9	0	0	48	9	39	57	eggNOG;metabolism;[H] Coenzyme transport and metabolism;COG0422 thiamine diphosphate biosynthetic process;	GO:0009228//thiamine biosynthetic process	GO:0051536//iron-sulfur cluster binding	-	K03147	thiC	phosphomethylpyrimidine synthase	-	WP_044926295.1	WP_044926295.1 phosphomethylpyrimidine synthase [Blautia obeum]	-	k__Bacteria; p__Other; c__Other; o__Other; f__Other; g__Other; s__Other
Fh_2_988463	2	35	0	0	0	0	37	0	37	37	eggNOG;metabolism;[H] Coenzyme transport and metabolism;COG0422 thiamine diphosphate biosynthetic process;	GO:0009228//thiamine biosynthetic process	GO:0051536//iron-sulfur cluster binding	-	K03147	thiC	phosphomethylpyrimidine synthase	-	WP_077865464.1	WP_077865464.1 phosphomethylpyrimidine synthase [Clostridium saccharobutylicum]	-	k__Bacteria; p__Firmicutes; c__Clostridia; o__Clostridiales; f__Other; g__Other; s__Other
Fh_2_1044657	18	23	3	2	0	6	44	8	36	52	eggNOG;metabolism;[H] Coenzyme transport and metabolism;COG0422 thiamine diphosphate biosynthetic process;	GO:0009228//thiamine biosynthetic process	GO:0051536//iron-sulfur cluster binding	-	K03147	thiC	phosphomethylpyrimidine synthase	-	WP_021739452.1	WP_021739452.1 phosphomethylpyrimidine synthase [Eubacterium ramulus]	-	k__Bacteria; p__Firmicutes; c__Other; o__Other; f__Other; g__Other; s__Other
Fh_2_749137	54	54	0	53	20	0	108	73	35	181	eggNOG;metabolism;[H] Coenzyme transport and metabolism;COG0422 thiamine diphosphate biosynthetic process;	GO:0005975//carbohydrate metabolic process	GO:0004565//beta-galactosidase activity	GO:0009341//beta-galactosidase complex	K03147	thiC	phosphomethylpyrimidine synthase	-	WP_069643684.1	WP_069643684.1 phosphomethylpyrimidine synthase [Desulfuribacillus alkaliarsenatis]	-	k__Bacteria; p__Other; c__Other; o__Other; f__Other; g__Other; s__Other
Fh_1_1098012	45	8	27	38	0	7	80	45	35	125	-	GO:0006313//transposition, DNA-mediated	GO:0003677//DNA binding;GO:0004803//transposase activity	-	K03147	thiC	phosphomethylpyrimidine synthase	-	SCI90767.1	SCI90767.1 Phosphomethylpyrimidine synthase [uncultured Clostridium sp.]	-	k__Bacteria; p__Firmicutes; c__Clostridia; o__Clostridiales; f__Clostridiaceae; g__Clostridium; s__Other
Fh_2_372792	9	13	30	9	4	4	52	17	35	69	eggNOG;metabolism;[H] Coenzyme transport and metabolism;COG0422 thiamine diphosphate biosynthetic process;	GO:0009228//thiamine biosynthetic process	GO:0051536//iron-sulfur cluster binding	-	K03147	thiC	phosphomethylpyrimidine synthase	-	WP_005949828.1	WP_005949828.1 phosphomethylpyrimidine synthase [Blautia hydrogenotrophica]	-	k__Bacteria; p__Firmicutes; c__Other; o__Other; f__Other; g__Other; s__Other
Fh_2_331546	8	38	0	4	0	8	46	12	34	58	eggNOG;metabolism;[H] Coenzyme transport and metabolism;COG0422 thiamine diphosphate biosynthetic process;	GO:0009228//thiamine biosynthetic process	GO:0051536//iron-sulfur cluster binding	-	K03147	thiC	phosphomethylpyrimidine synthase	-	CCY15449.1	CCY15449.1 phosphomethylpyrimidine synthase [Prevotella sp. CAG:755]	-	k__Bacteria; p__Bacteroidetes; c__Bacteroidia; o__Bacteroidales; f__Other; g__Other; s__Other
Fh_3_425936	5	6	28	4	0	4	39	8	31	47	eggNOG;metabolism;[H] Coenzyme transport and metabolism;COG0422 thiamine diphosphate biosynthetic process;	GO:0009228//thiamine biosynthetic process	GO:0051536//iron-sulfur cluster binding	-	K03147	thiC	phosphomethylpyrimidine synthase	-	WP_040555729.1	WP_040555729.1 phosphomethylpyrimidine synthase ThiC [Prevotella disiens]	-	k__Bacteria; p__Bacteroidetes; c__Bacteroidia; o__Bacteroidales; f__Prevotellaceae; g__Prevotella; s__Other
Fh_3_258057	2	13	67	6	0	46	82	52	30	134	eggNOG;metabolism;[H] Coenzyme transport and metabolism;COG0422 thiamine diphosphate biosynthetic process;	GO:0009228//thiamine biosynthetic process	GO:0051536//iron-sulfur cluster binding	-	K03147	thiC	phosphomethylpyrimidine synthase	-	WP_019228006.1	WP_019228006.1 phosphomethylpyrimidine synthase [Sedimentibacter sp. B4]	-	k__Bacteria; p__Firmicutes; c__Other; o__Other; f__Other; g__Other; s__Other
Fh_2_271078	14	29	7	9	6	5	50	20	30	70	-	GO:0006401//RNA catabolic process	GO:0004519//endonuclease activity	-	K03147	thiC	phosphomethylpyrimidine synthase	-	OGV67490.1	OGV67490.1 phosphomethylpyrimidine synthase [Lentisphaerae bacterium RIFOXYA12_FULL_48_11]	-	k__Bacteria; p__Other; c__Other; o__Other; f__Other; g__Other; s__Other
Fh_3_610489	27	31	110	19	91	31	168	141	27	309	eggNOG;metabolism;[H] Coenzyme transport and metabolism;COG0422 thiamine diphosphate biosynthetic process;	GO:0009228//thiamine biosynthetic process	GO:0051536//iron-sulfur cluster binding	-	K03147	thiC	phosphomethylpyrimidine synthase	-	WP_036650977.1	WP_036650977.1 phosphomethylpyrimidine synthase ThiC [Parabacteroides distasonis]	-	k__Bacteria; p__Bacteroidetes; c__Bacteroidia; o__Bacteroidales; f__Other; g__Other; s__Other
Fh_3_821139	26	43	68	49	10	51	137	110	27	247	eggNOG;metabolism;[H] Coenzyme transport and metabolism;COG0422 thiamine diphosphate biosynthetic process;	GO:0009228//thiamine biosynthetic process	GO:0051536//iron-sulfur cluster binding	-	K03147	thiC	phosphomethylpyrimidine synthase	-	CDA72951.1	CDA72951.1 phosphomethylpyrimidine synthase [Ruminococcus sp. CAG:579]	-	k__Bacteria; p__Other; c__Other; o__Other; f__Other; g__Other; s__Other
Fh_2_221550	15	15	2	3	3	0	32	6	26	38	eggNOG;metabolism;[H] Coenzyme transport and metabolism;COG0422 thiamine diphosphate biosynthetic process;	GO:0009228//thiamine biosynthetic process	GO:0051536//iron-sulfur cluster binding	-	K03147	thiC	phosphomethylpyrimidine synthase	-	SDF90005.1	SDF90005.1 hydroxymethylpyrimidine synthase [Desulfovibrio legallii]	-	k__Bacteria; p__Proteobacteria; c__Deltaproteobacteria; o__Desulfovibrionales; f__Desulfovibrionaceae; g__Other; s__Other
Fh_1_530922	38	11	17	21	4	17	66	42	24	108	eggNOG;metabolism;[H] Coenzyme transport and metabolism;COG0422 thiamine diphosphate biosynthetic process;	GO:0002100//tRNA wobble adenosine to inosine editing	GO:0008251//tRNA-specific adenosine deaminase activity	-	K03147	thiC	phosphomethylpyrimidine synthase	-	CDC80324.1	CDC80324.1 phosphomethylpyrimidine synthase [Clostridium sp. CAG:964]	-	k__Bacteria; p__Other; c__Other; o__Other; f__Other; g__Other; s__Other
Fh_3_730170	24	6	16	7	14	1	46	22	24	68	eggNOG;metabolism;[H] Coenzyme transport and metabolism;COG0422 thiamine diphosphate biosynthetic process;	GO:0009228//thiamine biosynthetic process	GO:0051536//iron-sulfur cluster binding	-	K03147	thiC	phosphomethylpyrimidine synthase	-	CBK99931.1	CBK99931.1 hydroxymethylpyrimidine synthase [Faecalibacterium prausnitzii L2-6]	-	k__Bacteria; p__Other; c__Other; o__Other; f__Other; g__Other; s__Other
Fh_3_691809	6	12	36	3	10	18	54	31	23	85	eggNOG;metabolism;[H] Coenzyme transport and metabolism;COG0422 thiamine diphosphate biosynthetic process;	GO:0006355//regulation of transcription, DNA-templated	-	-	K03147	thiC	phosphomethylpyrimidine synthase	-	SCI44491.1	SCI44491.1 Phosphomethylpyrimidine synthase [uncultured Clostridium sp.]	-	k__Bacteria; p__Other; c__Other; o__Other; f__Other; g__Other; s__Other
Fh_2_248692	33	43	18	29	11	32	94	72	22	166	eggNOG;metabolism;[H] Coenzyme transport and metabolism;COG0422 thiamine diphosphate biosynthetic process;	GO:0009228//thiamine biosynthetic process	GO:0051536//iron-sulfur cluster binding	-	K03147	thiC	phosphomethylpyrimidine synthase	-	OGV67490.1	OGV67490.1 phosphomethylpyrimidine synthase [Lentisphaerae bacterium RIFOXYA12_FULL_48_11]	-	k__Bacteria; p__Other; c__Other; o__Other; f__Other; g__Other; s__Other
Fh_3_66244	14	22	9	4	7	12	45	23	22	68	-	GO:0009228//thiamine biosynthetic process	GO:0051536//iron-sulfur cluster binding	-	K03147	thiC	phosphomethylpyrimidine synthase	-	OGV67490.1	OGV67490.1 phosphomethylpyrimidine synthase [Lentisphaerae bacterium RIFOXYA12_FULL_48_11]	-	k__Bacteria; p__Other; c__Other; o__Other; f__Other; g__Other; s__Other
Fh_2_1058978	5	12	6	2	0	0	23	2	21	25	eggNOG;metabolism;[H] Coenzyme transport and metabolism;COG0422 thiamine diphosphate biosynthetic process;	GO:0009228//thiamine biosynthetic process	GO:0051536//iron-sulfur cluster binding	-	K03147	thiC	phosphomethylpyrimidine synthase	-	CDB77428.1	CDB77428.1 phosphomethylpyrimidine synthase [Blautia sp. CAG:237]	-	k__Bacteria; p__Firmicutes; c__Other; o__Other; f__Other; g__Other; s__Other
Fh_2_181609	47	37	19	44	12	27	103	83	20	186	eggNOG;metabolism;[H] Coenzyme transport and metabolism;COG0422 thiamine diphosphate biosynthetic process;	GO:0009228//thiamine biosynthetic process	GO:0051536//iron-sulfur cluster binding	-	K03147	thiC	phosphomethylpyrimidine synthase	-	SEE62550.1	SEE62550.1 phosphomethylpyrimidine synthase [Prevotella sp. lc2012]	-	k__Bacteria; p__Other; c__Other; o__Other; f__Other; g__Other; s__Other
Fh_2_294810	14	35	7	8	16	12	56	36	20	92	-	GO:0009228//thiamine biosynthetic process	GO:0051536//iron-sulfur cluster binding	-	K03147	thiC	phosphomethylpyrimidine synthase	-	OGV67490.1	OGV67490.1 phosphomethylpyrimidine synthase [Lentisphaerae bacterium RIFOXYA12_FULL_48_11]	-	k__Bacteria; p__Other; c__Other; o__Other; f__Other; g__Other; s__Other
Fh_2_190369	3	22	7	7	2	3	32	12	20	44	eggNOG;metabolism;[H] Coenzyme transport and metabolism;COG0422 thiamine diphosphate biosynthetic process;	GO:0009228//thiamine biosynthetic process	GO:0051536//iron-sulfur cluster binding	-	K03147	thiC	phosphomethylpyrimidine synthase	-	SEF54513.1	SEF54513.1 hydroxymethylpyrimidine synthase [Parabacteroides chinchillae]	-	k__Bacteria; p__Bacteroidetes; c__Bacteroidia; o__Bacteroidales; f__Other; g__Other; s__Other
Fh_1_345918	8	9	15	6	3	4	32	13	19	45	eggNOG;metabolism;[H] Coenzyme transport and metabolism;COG0422 thiamine diphosphate biosynthetic process;	GO:0055085//transmembrane transport	-	GO:0016021//integral component of membrane	K03147	thiC	phosphomethylpyrimidine synthase	-	WP_078932293.1	WP_078932293.1 phosphomethylpyrimidine synthase [Treponema porcinum]	-	k__Bacteria; p__Other; c__Other; o__Other; f__Other; g__Other; s__Other
Fh_3_806406	3	10	17	5	1	7	30	13	17	43	eggNOG;metabolism;[H] Coenzyme transport and metabolism;COG0422 thiamine diphosphate biosynthetic process;	GO:0044341//sodium-dependent phosphate transport	GO:0015321//sodium-dependent phosphate transmembrane transporter activity	GO:0016020//membrane	K03147	thiC	phosphomethylpyrimidine synthase	-	OLA85900.1	OLA85900.1 phosphomethylpyrimidine synthase [Desulfovibrio piger]	-	k__Bacteria; p__Proteobacteria; c__Deltaproteobacteria; o__Desulfovibrionales; f__Desulfovibrionaceae; g__Desulfovibrio; s__Other
Fh_3_1010238	6	1	14	0	0	4	21	4	17	25	eggNOG;metabolism;[H] Coenzyme transport and metabolism;COG0422 thiamine diphosphate biosynthetic process;	GO:0009228//thiamine biosynthetic process	GO:0051536//iron-sulfur cluster binding	-	K03147	thiC	phosphomethylpyrimidine synthase	-	WP_075680724.1	WP_075680724.1 phosphomethylpyrimidine synthase [Roseburia sp. 831b]	-	k__Bacteria; p__Other; c__Other; o__Other; f__Other; g__Other; s__Other
Fh_2_1038991	0	10	8	0	1	2	18	3	15	21	eggNOG;metabolism;[H] Coenzyme transport and metabolism;COG0422 thiamine diphosphate biosynthetic process;	GO:0009228//thiamine biosynthetic process	GO:0051536//iron-sulfur cluster binding	-	K03147	thiC	phosphomethylpyrimidine synthase	-	EFL46419.1	EFL46419.1 thiamine biosynthesis protein ThiC [Prevotella disiens FB035-09AN]	-	k__Bacteria; p__Bacteroidetes; c__Bacteroidia; o__Bacteroidales; f__Prevotellaceae; g__Prevotella; s__Other
Fh_3_336686	1	6	15	4	4	0	22	8	14	30	eggNOG;metabolism;[H] Coenzyme transport and metabolism;COG0422 thiamine diphosphate biosynthetic process;	GO:0006355//regulation of transcription, DNA-templated;GO:0006525//arginine metabolic process;GO:0051259//protein oligomerization	GO:0003700//transcription factor activity, sequence-specific DNA binding;GO:0034618//arginine binding	-	K03147	thiC	phosphomethylpyrimidine synthase	-	WP_072853177.1	WP_072853177.1 phosphomethylpyrimidine synthase [[Clostridium]	-	k__Bacteria; p__Firmicutes; c__Other; o__Other; f__Other; g__Other; s__Other
Fh_1_843978	8	12	18	0	4	21	38	25	13	63	eggNOG;metabolism;[H] Coenzyme transport and metabolism;COG0422 thiamine diphosphate biosynthetic process;	GO:0009228//thiamine biosynthetic process	GO:0051536//iron-sulfur cluster binding	-	K03147	thiC	phosphomethylpyrimidine synthase	-	WP_031585303.1	WP_031585303.1 phosphomethylpyrimidine synthase [Lachnospiraceae bacterium P6A3]	-	k__Bacteria; p__Firmicutes; c__Other; o__Other; f__Other; g__Other; s__Other
Fh_3_603611	0	7	18	2	0	10	25	12	13	37	eggNOG;metabolism;[H] Coenzyme transport and metabolism;COG0422 thiamine diphosphate biosynthetic process;	GO:0006265//DNA topological change	GO:0003677//DNA binding;GO:0003916//DNA topoisomerase activity	-	K03147	thiC	phosphomethylpyrimidine synthase	-	CDF01197.1	CDF01197.1 phosphomethylpyrimidine synthase [Ruminococcus sp. CAG:624]	-	k__Bacteria; p__Firmicutes; c__Other; o__Other; f__Other; g__Other; s__Other
Fh_3_894419	5	10	16	9	5	5	31	19	12	50	eggNOG;metabolism;[H] Coenzyme transport and metabolism;COG0422 thiamine diphosphate biosynthetic process;	GO:0009228//thiamine biosynthetic process	GO:0051536//iron-sulfur cluster binding	-	K03147	thiC	phosphomethylpyrimidine synthase	-	SCI31255.1	SCI31255.1 Phosphomethylpyrimidine synthase [uncultured Blautia sp.]	-	k__Bacteria; p__Other; c__Other; o__Other; f__Other; g__Other; s__Other
Fh_2_1154149	2	15	0	0	1	4	17	5	12	22	eggNOG;metabolism;[H] Coenzyme transport and metabolism;COG0422 thiamine diphosphate biosynthetic process;	GO:0009228//thiamine biosynthetic process	GO:0051536//iron-sulfur cluster binding	-	K03147	thiC	phosphomethylpyrimidine synthase	-	WP_075557491.1	WP_075557491.1 phosphomethylpyrimidine synthase [Parabacteroides sp. Marseille-P3236]	-	k__Bacteria; p__Other; c__Other; o__Other; f__Other; g__Other; s__Other
Fh_1_188717	53	40	21	21	36	46	114	103	11	217	eggNOG;metabolism;[H] Coenzyme transport and metabolism;COG0422 thiamine diphosphate biosynthetic process;	GO:0006629//lipid metabolic process	GO:0008081//phosphoric diester hydrolase activity	-	K03147	thiC	phosphomethylpyrimidine synthase	-	WP_068668081.1	WP_068668081.1 phosphomethylpyrimidine synthase [Thermosulfurimonas dismutans]	-	k__Bacteria; p__Other; c__Other; o__Other; f__Other; g__Other; s__Other
MF_3_920182	5	19	6	6	5	9	30	20	10	50	-	GO:0006351//transcription, DNA-templated	GO:0003677//DNA binding;GO:0003899//DNA-directed RNA polymerase activity	-	K03147	thiC	phosphomethylpyrimidine synthase	-	OGV67490.1	OGV67490.1 phosphomethylpyrimidine synthase [Lentisphaerae bacterium RIFOXYA12_FULL_48_11]	-	k__Bacteria; p__Lentisphaerae; c__Other; o__Other; f__Other; g__Other; s__Lentisphaerae bacterium RIFOXYA12_FULL_48_11
Fh_1_199640	29	0	0	20	0	0	29	20	9	49	eggNOG;metabolism;[H] Coenzyme transport and metabolism;COG0422 thiamine diphosphate biosynthetic process;	GO:0009228//thiamine biosynthetic process	GO:0051536//iron-sulfur cluster binding	-	K03147	thiC	phosphomethylpyrimidine synthase	-	WP_044999448.1	WP_044999448.1 phosphomethylpyrimidine synthase [Roseburia intestinalis]	-	k__Bacteria; p__Firmicutes; c__Clostridia; o__Clostridiales; f__Other; g__Other; s__Other
MF_3_160410	2	4	13	0	2	8	19	10	9	29	eggNOG;metabolism;[H] Coenzyme transport and metabolism;COG0422 thiamine diphosphate biosynthetic process;	GO:0009228//thiamine biosynthetic process	GO:0051536//iron-sulfur cluster binding	-	K03147	thiC	phosphomethylpyrimidine synthase	-	SCI44491.1	SCI44491.1 Phosphomethylpyrimidine synthase [uncultured Clostridium sp.]	-	k__Bacteria; p__Firmicutes; c__Other; o__Other; f__Other; g__Other; s__Other
Fh_3_648508	1	3	6	2	0	1	10	3	7	13	eggNOG;metabolism;[H] Coenzyme transport and metabolism;COG0422 thiamine diphosphate biosynthetic process;	GO:0000160//phosphorelay signal transduction system	GO:0003677//DNA binding	-	K03147	thiC	phosphomethylpyrimidine synthase	-	WP_036377846.1	WP_036377846.1 phosphomethylpyrimidine synthase [Mitsuokella jalaludinii]	-	k__Bacteria; p__Firmicutes; c__Negativicutes; o__Selenomonadales; f__Selenomonadaceae; g__Other; s__Other
MF_3_184168	80	38	60	42	44	86	178	172	6	350	eggNOG;metabolism;[H] Coenzyme transport and metabolism;COG0422 thiamine diphosphate biosynthetic process;	GO:0006310//DNA recombination	GO:0003677//DNA binding	GO:0005727//extrachromosomal circular DNA	K03147	thiC	phosphomethylpyrimidine synthase	-	WP_032942039.1	WP_032942039.1 phosphomethylpyrimidine synthase ThiC [Bacteroides massiliensis]	-	k__Bacteria; p__Bacteroidetes; c__Bacteroidia; o__Bacteroidales; f__Other; g__Other; s__Other
Fh_3_402441	5	16	33	7	28	13	54	48	6	102	eggNOG;metabolism;[H] Coenzyme transport and metabolism;COG0422 thiamine diphosphate biosynthetic process;	GO:0007165//signal transduction	GO:0000155//phosphorelay sensor kinase activity	-	K03147	thiC	phosphomethylpyrimidine synthase	-	CCY52867.1	CCY52867.1 phosphomethylpyrimidine synthase [Coprococcus sp. CAG:782]	-	k__Bacteria; p__Firmicutes; c__Other; o__Other; f__Other; g__Other; s__Other
Fh_2_1115852	1	20	0	7	8	0	21	15	6	36	eggNOG;metabolism;[H] Coenzyme transport and metabolism;COG0422 thiamine diphosphate biosynthetic process;	GO:0015878//biotin transport	GO:0015225//biotin transporter activity	GO:0005886//plasma membrane	K03147	thiC	phosphomethylpyrimidine synthase	-	CDE39795.1	CDE39795.1 phosphomethylpyrimidine synthase [Prevotella sp. CAG:279]	-	k__Bacteria; p__Bacteroidetes; c__Bacteroidia; o__Bacteroidales; f__Other; g__Other; s__Other
MF_2_1051188	13	2	15	4	11	10	30	25	5	55	eggNOG;metabolism;[H] Coenzyme transport and metabolism;COG0422 thiamine diphosphate biosynthetic process;	GO:0009228//thiamine biosynthetic process	GO:0051536//iron-sulfur cluster binding	-	K03147	thiC	phosphomethylpyrimidine synthase	-	WP_072951679.1	WP_072951679.1 phosphomethylpyrimidine synthase [Ruminococcus flavefaciens]	-	k__Bacteria; p__Firmicutes; c__Other; o__Other; f__Other; g__Other; s__Other
Fh_2_706338	13	13	5	15	1	11	31	27	4	58	-	-	-	GO:0005886//plasma membrane	K03147	thiC	phosphomethylpyrimidine synthase	-	CDB15586.1	CDB15586.1 phosphomethylpyrimidine synthase [Clostridium sp. CAG:221]	-	k__Bacteria; p__Firmicutes; c__Clostridia; o__Clostridiales; f__Clostridiaceae; g__Clostridium; s__Other
Fh_3_218188	7	0	13	7	0	9	20	16	4	36	-	GO:0009228//thiamine biosynthetic process	GO:0051536//iron-sulfur cluster binding	-	K03147	thiC	phosphomethylpyrimidine synthase	-	CDB15586.1	CDB15586.1 phosphomethylpyrimidine synthase [Clostridium sp. CAG:221]	-	k__Bacteria; p__Firmicutes; c__Clostridia; o__Clostridiales; f__Clostridiaceae; g__Clostridium; s__Other
Fh_2_743285	26	36	13	35	17	20	75	72	3	147	-	GO:0009228//thiamine biosynthetic process	GO:0051536//iron-sulfur cluster binding	-	K03147	thiC	phosphomethylpyrimidine synthase	-	OGV67490.1	OGV67490.1 phosphomethylpyrimidine synthase [Lentisphaerae bacterium RIFOXYA12_FULL_48_11]	-	k__Bacteria; p__Other; c__Other; o__Other; f__Other; g__Other; s__Other
Fh_1_806632	13	4	7	1	9	12	24	22	2	46	eggNOG;metabolism;[H] Coenzyme transport and metabolism;COG0422 thiamine diphosphate biosynthetic process;	GO:0009228//thiamine biosynthetic process	GO:0051536//iron-sulfur cluster binding	-	K03147	thiC	phosphomethylpyrimidine synthase	-	SCI58982.1	SCI58982.1 Phosphomethylpyrimidine synthase [uncultured Ruminococcus sp.]	-	k__Bacteria; p__Firmicutes; c__Other; o__Other; f__Other; g__Other; s__Other
MF_1_329840	13	9	10	15	0	17	32	32	0	64	eggNOG;metabolism;[H] Coenzyme transport and metabolism;COG0422 thiamine diphosphate biosynthetic process;	GO:0009228//thiamine biosynthetic process	GO:0051536//iron-sulfur cluster binding	-	K03147	thiC	phosphomethylpyrimidine synthase	-	SEW08497.1	SEW08497.1 phosphomethylpyrimidine synthase [Prevotella aff. ruminicola Tc2-24]	-	k__Bacteria; p__Bacteroidetes; c__Bacteroidia; o__Bacteroidales; f__Other; g__Other; s__Other
MF_2_497523	9	7	12	12	9	8	28	29	-1	57	eggNOG;metabolism;[H] Coenzyme transport and metabolism;COG0422 thiamine diphosphate biosynthetic process;	GO:0009228//thiamine biosynthetic process	GO:0051536//iron-sulfur cluster binding	-	K03147	thiC	phosphomethylpyrimidine synthase	-	CDA66618.1	CDA66618.1 phosphomethylpyrimidine synthase [Prevotella copri CAG:164]	-	k__Bacteria; p__Bacteroidetes; c__Bacteroidia; o__Bacteroidales; f__Other; g__Other; s__Other
Fh_3_1034678	14	6	13	11	15	9	33	35	-2	68	eggNOG;metabolism;[H] Coenzyme transport and metabolism;COG0422 thiamine diphosphate biosynthetic process;	GO:0009228//thiamine biosynthetic process	GO:0051536//iron-sulfur cluster binding	-	K03147	thiC	phosphomethylpyrimidine synthase	-	SCG89509.1	SCG89509.1 Phosphomethylpyrimidine synthase [uncultured Clostridium sp.]	-	k__Bacteria; p__Other; c__Other; o__Other; f__Other; g__Other; s__Other
MF_3_903954	6	2	12	0	9	13	20	22	-2	42	eggNOG;metabolism;[H] Coenzyme transport and metabolism;COG0422 thiamine diphosphate biosynthetic process;	GO:0009228//thiamine biosynthetic process	GO:0051536//iron-sulfur cluster binding	-	K03147	thiC	phosphomethylpyrimidine synthase	-	WP_074714241.1	WP_074714241.1 phosphomethylpyrimidine synthase [Ruminococcus flavefaciens]	-	k__Bacteria; p__Firmicutes; c__Other; o__Other; f__Other; g__Other; s__Other
Fh_2_1228630	0	4	13	6	4	9	17	19	-2	36	eggNOG;metabolism;[H] Coenzyme transport and metabolism;COG0422 thiamine diphosphate biosynthetic process;	GO:0009228//thiamine biosynthetic process	GO:0051536//iron-sulfur cluster binding	-	K03147	thiC	phosphomethylpyrimidine synthase	-	CDA72951.1	CDA72951.1 phosphomethylpyrimidine synthase [Ruminococcus sp. CAG:579]	-	k__Bacteria; p__Other; c__Other; o__Other; f__Other; g__Other; s__Other
MF_2_843399	1	2	3	1	2	7	6	10	-4	16	-	GO:0009228//thiamine biosynthetic process	GO:0051536//iron-sulfur cluster binding	-	K03147	thiC	phosphomethylpyrimidine synthase	-	OGV67490.1	OGV67490.1 phosphomethylpyrimidine synthase [Lentisphaerae bacterium RIFOXYA12_FULL_48_11]	-	k__Bacteria; p__Lentisphaerae; c__Other; o__Other; f__Other; g__Other; s__Other
Fh_1_443161	33	54	46	59	46	34	133	139	-6	272	eggNOG;metabolism;[H] Coenzyme transport and metabolism;COG0422 thiamine diphosphate biosynthetic process;	GO:0009228//thiamine biosynthetic process	GO:0051536//iron-sulfur cluster binding	-	K03147	thiC	phosphomethylpyrimidine synthase	-	OLA36822.1	OLA36822.1 phosphomethylpyrimidine synthase [Phascolarctobacterium succinatutens]	-	k__Bacteria; p__Firmicutes; c__Negativicutes; o__Acidaminococcales; f__Acidaminococcaceae; g__Phascolarctobacterium; s__Other
MF_3_119300	0	4	3	9	2	6	7	17	-10	24	eggNOG;metabolism;[H] Coenzyme transport and metabolism;COG0422 thiamine diphosphate biosynthetic process;	GO:0009228//thiamine biosynthetic process	GO:0051536//iron-sulfur cluster binding	-	K03147	thiC	phosphomethylpyrimidine synthase	-	CDC29947.1	CDC29947.1 phosphomethylpyrimidine synthase [Firmicutes bacterium CAG:466]	-	k__Bacteria; p__Firmicutes; c__Other; o__Other; f__Other; g__Other; s__Other
MF_1_379153	5	0	0	13	2	0	5	15	-10	20	eggNOG;metabolism;[H] Coenzyme transport and metabolism;COG0422 thiamine diphosphate biosynthetic process;	GO:0009228//thiamine biosynthetic process	GO:0051536//iron-sulfur cluster binding	-	K03147	thiC	phosphomethylpyrimidine synthase	-	CDB29193.1	CDB29193.1 phosphomethylpyrimidine synthase [Firmicutes bacterium CAG:137]	-	k__Bacteria; p__Other; c__Other; o__Other; f__Other; g__Other; s__Other
MF_2_418900	0	0	0	2	8	0	0	10	-10	10	eggNOG;metabolism;[H] Coenzyme transport and metabolism;COG0422 thiamine diphosphate biosynthetic process;	GO:0000160//phosphorelay signal transduction system;GO:0006355//regulation of transcription, DNA-templated	GO:0003677//DNA binding	-	K03147	thiC	phosphomethylpyrimidine synthase	-	CDC43670.1	CDC43670.1 phosphomethylpyrimidine synthase [Firmicutes bacterium CAG:424]	-	k__Bacteria; p__Firmicutes; c__Other; o__Other; f__Other; g__Other; s__Other
MF_3_1157344	0	0	0	0	0	10	0	10	-10	10	-	-	-	-	K03147	thiC	phosphomethylpyrimidine synthase	-	WP_033491419.1	WP_033491419.1 bifunctional hydroxymethylpyrimidine kinase/phosphomethylpyrimidine kinase [Bifidobacterium choerinum]	-	k__Bacteria; p__Actinobacteria <actinobacteria>; c__Actinobacteria; o__Bifidobacteriales; f__Bifidobacteriaceae; g__Bifidobacterium; s__Other
Fh_1_946720	50	7	2	16	29	25	59	70	-11	129	-	GO:0009228//thiamine biosynthetic process	GO:0051536//iron-sulfur cluster binding	-	K03147	thiC	phosphomethylpyrimidine synthase	-	OGV67490.1	OGV67490.1 phosphomethylpyrimidine synthase [Lentisphaerae bacterium RIFOXYA12_FULL_48_11]	-	k__Bacteria; p__Other; c__Other; o__Other; f__Other; g__Other; s__Other
MF_1_1137125	6	6	8	8	5	18	20	31	-11	51	eggNOG;metabolism;[H] Coenzyme transport and metabolism;COG0422 thiamine diphosphate biosynthetic process;	-	GO:0005524//ATP binding;GO:0016887//ATPase activity	-	K03147	thiC	phosphomethylpyrimidine synthase	-	SCI58982.1	SCI58982.1 Phosphomethylpyrimidine synthase [uncultured Ruminococcus sp.]	-	k__Bacteria; p__Firmicutes; c__Other; o__Other; f__Other; g__Other; s__Other
MF_3_1179257	1	1	0	0	0	13	2	13	-11	15	eggNOG;metabolism;[H] Coenzyme transport and metabolism;COG0422 thiamine diphosphate biosynthetic process;	GO:0006694//steroid biosynthetic process;GO:0055114//oxidation-reduction process	GO:0003824//catalytic activity;GO:0003854//3-beta-hydroxy-delta5-steroid dehydrogenase activity;GO:0016616//oxidoreductase activity, acting on the CH-OH group of donors, NAD or NADP as acceptor;GO:0050662//coenzyme binding	-	K03147	thiC	phosphomethylpyrimidine synthase	-	CCY25916.1	CCY25916.1 phosphomethylpyrimidine synthase [Firmicutes bacterium CAG:114]	-	k__Bacteria; p__Other; c__Other; o__Other; f__Other; g__Other; s__Other
Fh_2_159872	22	75	10	38	36	46	107	120	-13	227	eggNOG;metabolism;[H] Coenzyme transport and metabolism;COG0422 thiamine diphosphate biosynthetic process;	GO:0009228//thiamine biosynthetic process	GO:0051536//iron-sulfur cluster binding	-	K03147	thiC	phosphomethylpyrimidine synthase	-	SCH99193.1	SCH99193.1 Phosphomethylpyrimidine synthase [uncultured Bacteroides sp.]	-	k__Bacteria; p__Bacteroidetes; c__Bacteroidia; o__Bacteroidales; f__Other; g__Other; s__Other
Fh_3_547752	23	26	43	46	26	41	92	113	-21	205	eggNOG;metabolism;[H] Coenzyme transport and metabolism;COG0422 thiamine diphosphate biosynthetic process;	GO:0009228//thiamine biosynthetic process	GO:0004417//hydroxyethylthiazole kinase activity	-	K03147	thiC	phosphomethylpyrimidine synthase	-	WP_072853177.1	WP_072853177.1 phosphomethylpyrimidine synthase [[Clostridium]	-	k__Bacteria; p__Firmicutes; c__Other; o__Other; f__Other; g__Other; s__Other
Fh_1_21967	29	13	26	18	35	36	68	89	-21	157	eggNOG;metabolism;[H] Coenzyme transport and metabolism;COG0422 thiamine diphosphate biosynthetic process;	GO:0043039//tRNA aminoacylation	GO:0005524//ATP binding;GO:0016876//ligase activity, forming aminoacyl-tRNA and related compounds	-	K03147	thiC	phosphomethylpyrimidine synthase	-	WP_009267455.1	WP_009267455.1 phosphomethylpyrimidine synthase [Lachnospiraceae bacterium 1_4_56FAA]	-	k__Bacteria; p__Firmicutes; c__Other; o__Other; f__Other; g__Other; s__Other
MF_3_1149863	17	15	17	6	39	25	49	70	-21	119	eggNOG;metabolism;[H] Coenzyme transport and metabolism;COG0422 thiamine diphosphate biosynthetic process;	GO:0009228//thiamine biosynthetic process	GO:0051536//iron-sulfur cluster binding	-	K03147	thiC	phosphomethylpyrimidine synthase	-	WP_068554111.1	WP_068554111.1 phosphomethylpyrimidine synthase [Thermotalea metallivorans]	-	k__Bacteria; p__Firmicutes; c__Other; o__Other; f__Other; g__Other; s__Other
MF_2_890636	1	13	0	6	25	4	14	35	-21	49	-	GO:0009253//peptidoglycan catabolic process;GO:0016998//cell wall macromolecule catabolic process	GO:0003796//lysozyme activity	-	K03147	thiC	phosphomethylpyrimidine synthase	-	WP_044975220.1	WP_044975220.1 phosphomethylpyrimidine synthase [Ruminococcus sp. HUN007]	-	k__Bacteria; p__Firmicutes; c__Clostridia; o__Clostridiales; f__Other; g__Other; s__Other
MF_2_1131129	3	8	11	11	29	4	22	44	-22	66	-	GO:0009228//thiamine biosynthetic process	GO:0051536//iron-sulfur cluster binding	-	K03147	thiC	phosphomethylpyrimidine synthase	-	CDE39795.1	CDE39795.1 phosphomethylpyrimidine synthase [Prevotella sp. CAG:279]	-	k__Bacteria; p__Bacteroidetes; c__Bacteroidia; o__Bacteroidales; f__Other; g__Other; s__Other
Fh_1_993677	11	12	14	16	19	25	37	60	-23	97	eggNOG;metabolism;[H] Coenzyme transport and metabolism;COG0422 thiamine diphosphate biosynthetic process;	GO:0044238//primary metabolic process	-	-	K03147	thiC	phosphomethylpyrimidine synthase	-	CDC43670.1	CDC43670.1 phosphomethylpyrimidine synthase [Firmicutes bacterium CAG:424]	-	k__Bacteria; p__Firmicutes; c__Other; o__Other; f__Other; g__Other; s__Other
Fh_1_1063902	53	41	64	69	62	53	158	184	-26	342	eggNOG;metabolism;[H] Coenzyme transport and metabolism;COG0422 thiamine diphosphate biosynthetic process;	GO:0009228//thiamine biosynthetic process	GO:0051536//iron-sulfur cluster binding	-	K03147	thiC	phosphomethylpyrimidine synthase	-	WP_038325217.1	WP_038325217.1 phosphomethylpyrimidine synthase [bacterium MS4]	-	k__Bacteria; p__Other; c__Other; o__Other; f__Other; g__Other; s__Other
MF_2_839015	7	0	2	5	27	4	9	36	-27	45	eggNOG;metabolism;[H] Coenzyme transport and metabolism;COG0422 thiamine diphosphate biosynthetic process;	GO:0009228//thiamine biosynthetic process	GO:0051536//iron-sulfur cluster binding	-	K03147	thiC	phosphomethylpyrimidine synthase	-	CCY65439.1	CCY65439.1 phosphomethylpyrimidine synthase [Prevotella sp. CAG:1124]	-	k__Bacteria; p__Bacteroidetes; c__Bacteroidia; o__Bacteroidales; f__Other; g__Other; s__Other
MF_2_322772	7	2	8	17	20	8	17	45	-28	62	eggNOG;metabolism;[H] Coenzyme transport and metabolism;COG0422 thiamine diphosphate biosynthetic process;	GO:0009228//thiamine biosynthetic process	GO:0051536//iron-sulfur cluster binding	-	K03147	thiC	phosphomethylpyrimidine synthase	-	WP_009267455.1	WP_009267455.1 phosphomethylpyrimidine synthase [Lachnospiraceae bacterium 1_4_56FAA]	-	k__Bacteria; p__Firmicutes; c__Other; o__Other; f__Other; g__Other; s__Other
MF_3_850920	1	0	0	5	0	25	1	30	-29	31	eggNOG;metabolism;[H] Coenzyme transport and metabolism;COG0422 thiamine diphosphate biosynthetic process;	-	GO:0008239//dipeptidyl-peptidase activity	-	K03147	thiC	phosphomethylpyrimidine synthase	-	WP_013387629.1	WP_013387629.1 phosphomethylpyrimidine synthase [Ilyobacter polytropus]	-	k__Bacteria; p__Other; c__Other; o__Other; f__Other; g__Other; s__Other
MF_2_436871	1	6	1	15	22	2	8	39	-31	47	eggNOG;metabolism;[H] Coenzyme transport and metabolism;COG0422 thiamine diphosphate biosynthetic process;	GO:0000160//phosphorelay signal transduction system	GO:0003723//RNA binding	-	K03147	thiC	phosphomethylpyrimidine synthase	-	CDD19427.1	CDD19427.1 phosphomethylpyrimidine synthase [Prevotella sp. CAG:732]	-	k__Bacteria; p__Bacteroidetes; c__Bacteroidia; o__Bacteroidales; f__Other; g__Other; s__Other
MF_2_788699	0	8	0	4	43	0	8	47	-39	55	eggNOG;metabolism;[H] Coenzyme transport and metabolism;COG0422 thiamine diphosphate biosynthetic process;	GO:0005975//carbohydrate metabolic process	GO:0016853//isomerase activity	-	K03147	thiC	phosphomethylpyrimidine synthase	-	WP_006655861.1	WP_006655861.1 phosphomethylpyrimidine synthase [Helicobacter canadensis]	-	k__Bacteria; p__Proteobacteria; c__Epsilonproteobacteria; o__Campylobacterales; f__Helicobacteraceae; g__Other; s__Other
MF_3_735924	11	0	19	48	9	13	30	70	-40	100	eggNOG;metabolism;[H] Coenzyme transport and metabolism;COG0422 thiamine diphosphate biosynthetic process;	GO:0009228//thiamine biosynthetic process	GO:0051536//iron-sulfur cluster binding	-	K03147	thiC	phosphomethylpyrimidine synthase	-	CDD58698.1	CDD58698.1 phosphomethylpyrimidine synthase [Eggerthella sp. CAG:298]	-	k__Bacteria; p__Actinobacteria <actinobacteria>; c__Coriobacteriia; o__Eggerthellales; f__Eggerthellaceae; g__Other; s__Other
Fh_1_89565	114	4	33	28	133	41	151	202	-51	353	eggNOG;metabolism;[H] Coenzyme transport and metabolism;COG0422 thiamine diphosphate biosynthetic process;	GO:0009228//thiamine biosynthetic process	GO:0051536//iron-sulfur cluster binding	-	K03147	thiC	phosphomethylpyrimidine synthase	-	WP_033126538.1	WP_033126538.1 phosphomethylpyrimidine synthase [Eubacterium sp. ER2]	-	k__Bacteria; p__Firmicutes; c__Other; o__Other; f__Other; g__Other; s__Other
MF_1_238203	17	12	15	49	28	28	44	105	-61	149	eggNOG;metabolism;[H] Coenzyme transport and metabolism;COG0422 thiamine diphosphate biosynthetic process;	GO:0009228//thiamine biosynthetic process	GO:0051536//iron-sulfur cluster binding	-	K03147	thiC	phosphomethylpyrimidine synthase	-	WP_019228006.1	WP_019228006.1 phosphomethylpyrimidine synthase [Sedimentibacter sp. B4]	-	k__Bacteria; p__Firmicutes; c__Other; o__Other; f__Other; g__Other; s__Other
MF_2_812290	10	48	10	37	90	16	68	143	-75	211	-	GO:0009228//thiamine biosynthetic process	GO:0051536//iron-sulfur cluster binding	-	K03147	thiC	phosphomethylpyrimidine synthase	-	WP_058909057.1	WP_058909057.1 phosphomethylpyrimidine synthase [Campylobacter fetus]	-	k__Bacteria; p__Proteobacteria; c__Epsilonproteobacteria; o__Campylobacterales; f__Campylobacteraceae; g__Campylobacter; s__Other
Fh_2_506629	34	64	36	63	64	85	134	212	-78	346	eggNOG;metabolism;[H] Coenzyme transport and metabolism;COG0422 thiamine diphosphate biosynthetic process;	GO:0009228//thiamine biosynthetic process	GO:0051536//iron-sulfur cluster binding	-	K03147	thiC	phosphomethylpyrimidine synthase	-	WP_055161682.1	WP_055161682.1 phosphomethylpyrimidine synthase [[Ruminococcus]	-	k__Bacteria; p__Firmicutes; c__Other; o__Other; f__Other; g__Other; s__Other
MF_2_847427	2	58	8	63	114	34	68	211	-143	279	eggNOG;metabolism;[H] Coenzyme transport and metabolism;COG0422 thiamine diphosphate biosynthetic process;	-	GO:0005524//ATP binding;GO:0016887//ATPase activity	-	K03147	thiC	phosphomethylpyrimidine synthase	-	CDA61055.1	CDA61055.1 phosphomethylpyrimidine synthase [Clostridium sp. CAG:169]	-	k__Bacteria; p__Firmicutes; c__Clostridia; o__Clostridiales; f__Other; g__Other; s__Other
Fh_3_760377	37	6	72	251	2	10	115	263	-148	378	eggNOG;metabolism;[H] Coenzyme transport and metabolism;COG0422 thiamine diphosphate biosynthetic process;	GO:0009228//thiamine biosynthetic process	GO:0051536//iron-sulfur cluster binding	-	K03147	thiC	phosphomethylpyrimidine synthase	-	WP_067777825.1	WP_067777825.1 phosphomethylpyrimidine synthase [Akkermansia glycaniphila]	-	k__Bacteria; p__Verrucomicrobia; c__Verrucomicrobiae; o__Verrucomicrobiales; f__Akkermansiaceae; g__Akkermansia; s__Other
MF_1_1055981	120	53	84	243	19	156	257	418	-161	675	eggNOG;metabolism;[H] Coenzyme transport and metabolism;COG0422 thiamine diphosphate biosynthetic process;	GO:0009228//thiamine biosynthetic process	GO:0051536//iron-sulfur cluster binding	-	K03147	thiC	phosphomethylpyrimidine synthase	-	CDD19427.1	CDD19427.1 phosphomethylpyrimidine synthase [Prevotella sp. CAG:732]	-	k__Bacteria; p__Bacteroidetes; c__Bacteroidia; o__Bacteroidales; f__Other; g__Other; s__Other
Fh_2_214974	42	82	49	119	196	51	173	366	-193	539	eggNOG;metabolism;[H] Coenzyme transport and metabolism;COG0422 thiamine diphosphate biosynthetic process;	GO:0009228//thiamine biosynthetic process	GO:0051536//iron-sulfur cluster binding	-	K03147	thiC	phosphomethylpyrimidine synthase	-	WP_036650977.1	WP_036650977.1 phosphomethylpyrimidine synthase ThiC [Parabacteroides distasonis]	-	k__Bacteria; p__Bacteroidetes; c__Bacteroidia; o__Bacteroidales; f__Other; g__Other; s__Other
MF_1_441508	81	36	0	272	138	53	117	463	-346	580	eggNOG;metabolism;[H] Coenzyme transport and metabolism;COG0422 thiamine diphosphate biosynthetic process;	GO:0009228//thiamine biosynthetic process	GO:0051536//iron-sulfur cluster binding	-	K03147	thiC	phosphomethylpyrimidine synthase	-	WP_072542339.1	WP_072542339.1 phosphomethylpyrimidine synthase [Bacteroides mediterraneensis]	-	k__Bacteria; p__Bacteroidetes; c__Bacteroidia; o__Bacteroidales; f__Other; g__Other; s__Other
MF_1_220309	30	72	7	284	34	151	109	469	-360	578	eggNOG;metabolism;[H] Coenzyme transport and metabolism;COG0422 thiamine diphosphate biosynthetic process;	GO:0009228//thiamine biosynthetic process	GO:0051536//iron-sulfur cluster binding	-	K03147	thiC	phosphomethylpyrimidine synthase	-	CDD90179.1	CDD90179.1 phosphomethylpyrimidine synthase [Tannerella sp. CAG:51]	-	k__Bacteria; p__Bacteroidetes; c__Other; o__Other; f__Other; g__Other; s__Other
MF_1_607825	18	1	2	389	7	3	21	399	-378	420	eggNOG;metabolism;[H] Coenzyme transport and metabolism;COG0422 thiamine diphosphate biosynthetic process;	GO:0009228//thiamine biosynthetic process	GO:0051536//iron-sulfur cluster binding	-	K03147	thiC	phosphomethylpyrimidine synthase	-	WP_016221025.1	WP_016221025.1 phosphomethylpyrimidine synthase [Dorea sp. 5-2]	-	k__Bacteria; p__Firmicutes; c__Other; o__Other; f__Other; g__Other; s__Other
MF_2_326810	39	18	19	225	381	149	76	755	-679	831	eggNOG;metabolism;[H] Coenzyme transport and metabolism;COG0422 thiamine diphosphate biosynthetic process;	GO:0009228//thiamine biosynthetic process	GO:0051536//iron-sulfur cluster binding	-	K03147	thiC	phosphomethylpyrimidine synthase	-	WP_068769076.1	WP_068769076.1 phosphomethylpyrimidine synthase [Opitutaceae bacterium TSB47]	-	k__Bacteria; p__Other; c__Other; o__Other; f__Other; g__Other; s__Other
MF_2_345931	42	151	24	578	237	375	217	1190	-973	1407	eggNOG;metabolism;[H] Coenzyme transport and metabolism;COG0422 thiamine diphosphate biosynthetic process;	-	GO:0035438//cyclic-di-GMP binding	-	K03147	thiC	phosphomethylpyrimidine synthase	-	CCY91565.1	CCY91565.1 phosphomethylpyrimidine synthase [Bacteroides sp. CAG:1076]	-	k__Bacteria; p__Bacteroidetes; c__Bacteroidia; o__Bacteroidales; f__Other; g__Other; s__Other

## Sheet: ThiD
Gene_id	Fh_1	Fh_2	Fh_3	MF_1	MF_2	MF_3	Sum of winter samples	Sum of summer samples	Difference between winter and summer sequence numbers	Total	EggNOG	GO-BiologicalProcess	GO-MolecularFunction	GO-CellularComponent	KEGG_ID	KEGG_name	KEGG_description	EC	blast_nr_ID	nr_description	CAZy_family	taxonomy
Fh_1_406729	4125	1549	4149	57	1293	40	9823	1390	8433	11213	eggNOG;metabolism;[H] Coenzyme transport and metabolism;COG0351 phosphomethylpyrimidine kinase;	-	-	-	K00941	thiD	hydroxymethylpyrimidine/phosphomethylpyrimidine kinase	-	WP_008664613.1	WP_008664613.1 bifunctional hydroxymethylpyrimidine kinase/phosphomethylpyrimidine kinase [Bacteroides sp. 4_1_36]	-	k__Bacteria; p__Bacteroidetes; c__Bacteroidia; o__Bacteroidales; f__Other; g__Other; s__Other
Fh_1_85886	369	648	663	266	264	311	1680	841	839	2521	eggNOG;metabolism;[H] Coenzyme transport and metabolism;COG0351 phosphomethylpyrimidine kinase;	-	-	-	K00941	thiD	hydroxymethylpyrimidine/phosphomethylpyrimidine kinase	-	WP_066265800.1	WP_066265800.1 phosphomethylpyrimidine kinase [Bacteroidales bacterium KA00344]	-	k__Bacteria; p__Bacteroidetes; c__Bacteroidia; o__Bacteroidales; f__Other; g__Other; s__Other
Fh_1_317643	548	422	170	159	239	151	1140	549	591	1689	eggNOG;metabolism;[H] Coenzyme transport and metabolism;COG0351 phosphomethylpyrimidine kinase;	-	-	-	K00941	thiD	hydroxymethylpyrimidine/phosphomethylpyrimidine kinase	-	WP_013065002.1	WP_013065002.1 hydroxymethylpyrimidine/phosphomethylpyrimidine kinase [Prevotella ruminicola]	-	k__Bacteria; p__Bacteroidetes; c__Bacteroidia; o__Bacteroidales; f__Prevotellaceae; g__Prevotella; s__Other
Fh_1_386653	238	274	221	102	189	53	733	344	389	1077	eggNOG;metabolism;[H] Coenzyme transport and metabolism;COG0351 phosphomethylpyrimidine kinase;	-	GO:0005524//ATP binding;GO:0016887//ATPase activity	-	K00941	thiD	hydroxymethylpyrimidine/phosphomethylpyrimidine kinase	-	SDF32367.1	SDF32367.1 hydroxymethylpyrimidine/phosphomethylpyrimidine kinase [Bacteroidales bacterium KHT7]	-	k__Bacteria; p__Bacteroidetes; c__Bacteroidia; o__Bacteroidales; f__Other; g__Other; s__Other
Fh_1_123012	459	587	461	531	427	169	1507	1127	380	2634	eggNOG;metabolism;[H] Coenzyme transport and metabolism;COG0351 phosphomethylpyrimidine kinase;	-	-	-	K00941	thiD	hydroxymethylpyrimidine/phosphomethylpyrimidine kinase	-	WP_072530915.1	WP_072530915.1 bifunctional hydroxymethylpyrimidine kinase/phosphomethylpyrimidine kinase [Bacteroides sp. Marseille-P3208T]	-	k__Bacteria; p__Bacteroidetes; c__Bacteroidia; o__Bacteroidales; f__Other; g__Other; s__Other
Fh_1_90303	207	198	219	147	73	73	624	293	331	917	eggNOG;metabolism;[H] Coenzyme transport and metabolism;COG0351 phosphomethylpyrimidine kinase;	GO:0006281//DNA repair	-	-	K00941	thiD	hydroxymethylpyrimidine/phosphomethylpyrimidine kinase	-	SDF32367.1	SDF32367.1 hydroxymethylpyrimidine/phosphomethylpyrimidine kinase [Bacteroidales bacterium KHT7]	-	k__Bacteria; p__Bacteroidetes; c__Bacteroidia; o__Bacteroidales; f__Other; g__Other; s__Other
Fh_1_33770	224	197	164	78	175	57	585	310	275	895	-	-	-	-	K00941	thiD	hydroxymethylpyrimidine/phosphomethylpyrimidine kinase	-	SDF00860.1	SDF00860.1 hydroxymethylpyrimidine/phosphomethylpyrimidine kinase [Bacteroidales bacterium KHT7]	-	k__Bacteria; p__Bacteroidetes; c__Bacteroidia; o__Bacteroidales; f__Bacteroidaceae; g__Bacteroides; s__Other
Fh_1_408551	105	202	126	102	32	39	433	173	260	606	eggNOG;metabolism;[H] Coenzyme transport and metabolism;COG0351 phosphomethylpyrimidine kinase;	-	-	-	K00941	thiD	hydroxymethylpyrimidine/phosphomethylpyrimidine kinase	-	SCH72607.1	SCH72607.1 Hydroxymethylpyrimidine/phosphomethylpyrimidine kinase [uncultured Bacteroides sp.]	-	k__Bacteria; p__Bacteroidetes; c__Bacteroidia; o__Bacteroidales; f__Other; g__Other; s__Other
Fh_2_103516	132	214	258	130	97	130	604	357	247	961	-	-	-	-	K00941	thiD	hydroxymethylpyrimidine/phosphomethylpyrimidine kinase	-	CDA95592.1	CDA95592.1 phosphomethylpyrimidine kinase [Bacteroides sp. CAG:709]	-	k__Bacteria; p__Bacteroidetes; c__Bacteroidia; o__Bacteroidales; f__Bacteroidaceae; g__Bacteroides; s__Other
Fh_2_385667	11	204	11	9	0	0	226	9	217	235	-	-	-	-	K00941	thiD	hydroxymethylpyrimidine/phosphomethylpyrimidine kinase	-	WP_016147816.1	WP_016147816.1 bifunctional hydroxymethylpyrimidine kinase/phosphomethylpyrimidine kinase [Butyricicoccus pullicaecorum]	-	k__Bacteria; p__Firmicutes; c__Clostridia; o__Clostridiales; f__Clostridiaceae; g__Butyricicoccus; s__Butyricicoccus pullicaecorum
Fh_2_992446	53	68	88	6	10	2	209	18	191	227	eggNOG;metabolism;[H] Coenzyme transport and metabolism;COG0351 phosphomethylpyrimidine kinase;	GO:0006355//regulation of transcription, DNA-templated	GO:0003700//transcription factor activity, sequence-specific DNA binding;GO:0043565//sequence-specific DNA binding	-	K00941	thiD	hydroxymethylpyrimidine/phosphomethylpyrimidine kinase	-	SDF32367.1	SDF32367.1 hydroxymethylpyrimidine/phosphomethylpyrimidine kinase [Bacteroidales bacterium KHT7]	-	k__Bacteria; p__Bacteroidetes; c__Bacteroidia; o__Bacteroidales; f__Other; g__Other; s__Other
Fh_2_464956	123	34	61	5	16	32	218	53	165	271	-	-	-	-	K00941	thiD	hydroxymethylpyrimidine/phosphomethylpyrimidine kinase	-	WP_044975222.1	WP_044975222.1 hydroxymethylpyrimidine/phosphomethylpyrimidine kinase [Ruminococcus sp. HUN007]	-	k__Bacteria; p__Firmicutes; c__Clostridia; o__Clostridiales; f__Ruminococcaceae; g__Ruminococcus; s__Ruminococcus sp. HUN007
Fh_1_1073066	80	61	110	50	16	22	251	88	163	339	eggNOG;metabolism;[H] Coenzyme transport and metabolism;COG0351 phosphomethylpyrimidine kinase;	-	-	-	K00941	thiD	hydroxymethylpyrimidine/phosphomethylpyrimidine kinase	-	OKZ94763.1	OKZ94763.1 bifunctional hydroxymethylpyrimidine kinase/phosphomethylpyrimidine kinase [Clostridiales bacterium 42_27]	-	k__Bacteria; p__Firmicutes; c__Clostridia; o__Clostridiales; f__Other; g__Other; s__Other
Fh_1_67745	87	43	134	49	16	41	264	106	158	370	eggNOG;metabolism;[H] Coenzyme transport and metabolism;COG0351 phosphomethylpyrimidine kinase;	-	-	-	K00941	thiD	hydroxymethylpyrimidine/phosphomethylpyrimidine kinase	-	WP_074714240.1	WP_074714240.1 bifunctional hydroxymethylpyrimidine kinase/phosphomethylpyrimidine kinase [Ruminococcus flavefaciens]	-	k__Bacteria; p__Firmicutes; c__Other; o__Other; f__Other; g__Other; s__Other
Fh_1_297865	37	129	171	18	112	60	337	190	147	527	eggNOG;metabolism;[H] Coenzyme transport and metabolism;COG0351 phosphomethylpyrimidine kinase;	-	-	-	K00941	thiD	hydroxymethylpyrimidine/phosphomethylpyrimidine kinase	-	CBK79876.1	CBK79876.1 phosphomethylpyrimidine kinase [Coprococcus catus GD/7]	-	k__Bacteria; p__Firmicutes; c__Clostridia; o__Clostridiales; f__Lachnospiraceae; g__Coprococcus; s__Other
Fh_1_78134	102	83	76	64	34	18	261	116	145	377	-	-	-	-	K00941	thiD	hydroxymethylpyrimidine/phosphomethylpyrimidine kinase	-	CDA95592.1	CDA95592.1 phosphomethylpyrimidine kinase [Bacteroides sp. CAG:709]	-	k__Bacteria; p__Bacteroidetes; c__Bacteroidia; o__Bacteroidales; f__Bacteroidaceae; g__Bacteroides; s__Other
Fh_1_375633	78	48	47	16	7	6	173	29	144	202	eggNOG;metabolism;[H] Coenzyme transport and metabolism;COG0351 phosphomethylpyrimidine kinase;	-	-	-	K00941	thiD	hydroxymethylpyrimidine/phosphomethylpyrimidine kinase	-	WP_039931446.1	WP_039931446.1 hydroxymethylpyrimidine/phosphomethylpyrimidine kinase [Anaerococcus lactolyticus]	-	k__Bacteria; p__Other; c__Other; o__Other; f__Other; g__Other; s__Other
Fh_1_52725	134	90	89	53	92	27	313	172	141	485	eggNOG;metabolism;[H] Coenzyme transport and metabolism;COG0351 phosphomethylpyrimidine kinase;	-	-	-	K00941	thiD	hydroxymethylpyrimidine/phosphomethylpyrimidine kinase	-	WP_075559982.1	WP_075559982.1 bifunctional hydroxymethylpyrimidine kinase/phosphomethylpyrimidine kinase [Parabacteroides sp. Marseille-P3236]	-	k__Bacteria; p__Other; c__Other; o__Other; f__Other; g__Other; s__Other
Fh_1_850332	87	173	113	199	14	29	373	242	131	615	eggNOG;metabolism;[H] Coenzyme transport and metabolism;COG0351 phosphomethylpyrimidine kinase;	-	-	-	K00941	thiD	hydroxymethylpyrimidine/phosphomethylpyrimidine kinase	-	WP_023600029.1	WP_023600029.1 hydroxymethylpyrimidine/phosphomethylpyrimidine kinase [Lactobacillus johnsonii]	-	k__Bacteria; p__Firmicutes; c__Bacilli; o__Lactobacillales; f__Lactobacillaceae; g__Lactobacillus; s__Other
Fh_2_837607	107	148	48	56	72	46	303	174	129	477	eggNOG;metabolism;[H] Coenzyme transport and metabolism;COG0351 phosphomethylpyrimidine kinase;	-	-	-	K00941	thiD	hydroxymethylpyrimidine/phosphomethylpyrimidine kinase	-	OHE80427.1	OHE80427.1 bifunctional hydroxymethylpyrimidine kinase/phosphomethylpyrimidine kinase [Xanthomonadales bacterium GWF1_69_6]	-	k__Bacteria; p__Other; c__Other; o__Other; f__Other; g__Other; s__Other
Fh_1_491571	65	49	27	1	10	2	141	13	128	154	eggNOG;metabolism;[H] Coenzyme transport and metabolism;COG0351 phosphomethylpyrimidine kinase;	-	-	-	K00941	thiD	hydroxymethylpyrimidine/phosphomethylpyrimidine kinase	-	SEF40813.1	SEF40813.1 hydroxymethylpyrimidine/phosphomethylpyrimidine kinase [Prevotella ruminicola]	-	k__Bacteria; p__Bacteroidetes; c__Bacteroidia; o__Bacteroidales; f__Other; g__Other; s__Other
Fh_3_20709	34	45	69	14	8	0	148	22	126	170	eggNOG;metabolism;[H] Coenzyme transport and metabolism;COG0351 phosphomethylpyrimidine kinase;	-	-	-	K00941	thiD	hydroxymethylpyrimidine/phosphomethylpyrimidine kinase	-	WP_028907941.1	WP_028907941.1 hydroxymethylpyrimidine/phosphomethylpyrimidine kinase [Prevotella ruminicola]	-	k__Bacteria; p__Bacteroidetes; c__Bacteroidia; o__Bacteroidales; f__Prevotellaceae; g__Prevotella; s__Other
Fh_1_1094832	49	113	35	32	29	25	197	86	111	283	eggNOG;metabolism;[H] Coenzyme transport and metabolism;COG0351 phosphomethylpyrimidine kinase;	-	-	-	K00941	thiD	hydroxymethylpyrimidine/phosphomethylpyrimidine kinase	-	WP_012456678.1	WP_012456678.1 bifunctional hydroxymethylpyrimidine kinase/phosphomethylpyrimidine kinase [Methylobacterium populi]	-	k__Bacteria; p__Other; c__Other; o__Other; f__Other; g__Other; s__Other
Fh_1_338307	59	50	17	6	1	10	126	17	109	143	eggNOG;metabolism;[H] Coenzyme transport and metabolism;COG0351 phosphomethylpyrimidine kinase;	-	-	-	K00941	thiD	hydroxymethylpyrimidine/phosphomethylpyrimidine kinase	-	WP_072797165.1	WP_072797165.1 phosphomethylpyrimidine kinase [Fibrobacter sp. UWT2]	-	k__Bacteria; p__Fibrobacteres; c__Fibrobacteria; o__Fibrobacterales; f__Fibrobacteraceae; g__Fibrobacter; s__Other
Fh_1_246290	81	15	89	39	20	20	185	79	106	264	eggNOG;metabolism;[H] Coenzyme transport and metabolism;COG0351 phosphomethylpyrimidine kinase;	-	-	-	K00941	thiD	hydroxymethylpyrimidine/phosphomethylpyrimidine kinase	-	SEW36588.1	SEW36588.1 hydroxymethylpyrimidine/phosphomethylpyrimidine kinase [[Clostridium]	-	k__Bacteria; p__Other; c__Other; o__Other; f__Other; g__Other; s__Other
Fh_1_750011	94	0	14	2	0	0	108	2	106	110	eggNOG;metabolism;[H] Coenzyme transport and metabolism;COG0351 phosphomethylpyrimidine kinase;	-	-	-	K00941	thiD	hydroxymethylpyrimidine/phosphomethylpyrimidine kinase	-	SDX56402.1	SDX56402.1 hydroxymethylpyrimidine/phosphomethylpyrimidine kinase [Ruminococcaceae bacterium YAD3003]	-	k__Bacteria; p__Other; c__Other; o__Other; f__Other; g__Other; s__Other
Fh_2_609913	9	61	46	6	1	4	116	11	105	127	-	-	-	-	K00941	thiD	hydroxymethylpyrimidine/phosphomethylpyrimidine kinase	-	WP_063998095.1	WP_063998095.1 bifunctional hydroxymethylpyrimidine kinase/phosphomethylpyrimidine kinase [Campylobacter hyointestinalis]	-	k__Bacteria; p__Proteobacteria; c__Epsilonproteobacteria; o__Campylobacterales; f__Campylobacteraceae; g__Campylobacter; s__Other
Fh_1_29745	107	64	80	102	6	46	251	154	97	405	-	-	-	-	K00941	thiD	hydroxymethylpyrimidine/phosphomethylpyrimidine kinase	-	CDA95592.1	CDA95592.1 phosphomethylpyrimidine kinase [Bacteroides sp. CAG:709]	-	k__Bacteria; p__Bacteroidetes; c__Bacteroidia; o__Bacteroidales; f__Other; g__Other; s__Other
Fh_1_144638	340	437	401	459	436	188	1178	1083	95	2261	eggNOG;metabolism;[H] Coenzyme transport and metabolism;COG0351 phosphomethylpyrimidine kinase;	-	-	-	K00941	thiD	hydroxymethylpyrimidine/phosphomethylpyrimidine kinase	-	WP_028907941.1	WP_028907941.1 hydroxymethylpyrimidine/phosphomethylpyrimidine kinase [Prevotella ruminicola]	-	k__Bacteria; p__Bacteroidetes; c__Bacteroidia; o__Bacteroidales; f__Prevotellaceae; g__Prevotella; s__Other
Fh_1_747831	102	68	95	37	59	74	265	170	95	435	eggNOG;metabolism;[H] Coenzyme transport and metabolism;COG0351 phosphomethylpyrimidine kinase;	-	-	-	K00941	thiD	hydroxymethylpyrimidine/phosphomethylpyrimidine kinase	-	WP_013701028.1	WP_013701028.1 hydroxymethylpyrimidine/phosphomethylpyrimidine kinase [Treponema succinifaciens]	-	k__Bacteria; p__Other; c__Other; o__Other; f__Other; g__Other; s__Other
Fh_1_839098	58	43	43	37	2	13	144	52	92	196	eggNOG;metabolism;[H] Coenzyme transport and metabolism;COG0351 phosphomethylpyrimidine kinase;	-	-	-	K00941	thiD	hydroxymethylpyrimidine/phosphomethylpyrimidine kinase	-	CDC65219.1	CDC65219.1 phosphomethylpyrimidine kinase [Bacteroides sp. CAG:770]	-	k__Bacteria; p__Bacteroidetes; c__Other; o__Other; f__Other; g__Other; s__Other
Fh_2_624886	16	93	0	13	0	5	109	18	91	127	eggNOG;metabolism;[H] Coenzyme transport and metabolism;COG0351 phosphomethylpyrimidine kinase;	-	-	-	K00941	thiD	hydroxymethylpyrimidine/phosphomethylpyrimidine kinase	-	CCY09238.1	CCY09238.1 phosphomethylpyrimidine kinase [Clostridium sp. CAG:81]	-	k__Bacteria; p__Firmicutes; c__Other; o__Other; f__Other; g__Other; s__Other
Fh_2_1002731	16	98	1	17	8	1	115	26	89	141	eggNOG;metabolism;[H] Coenzyme transport and metabolism;COG0351 phosphomethylpyrimidine kinase;	-	-	-	K00941	thiD	hydroxymethylpyrimidine/phosphomethylpyrimidine kinase	-	WP_041436292.1	WP_041436292.1 hydroxymethylpyrimidine/phosphomethylpyrimidine kinase [Thermomicrobium roseum]	-	k__Bacteria; p__Other; c__Other; o__Other; f__Other; g__Other; s__Other
Fh_1_454859	95	97	49	69	35	53	241	157	84	398	eggNOG;metabolism;[H] Coenzyme transport and metabolism;COG0351 phosphomethylpyrimidine kinase;	-	-	-	K00941	thiD	hydroxymethylpyrimidine/phosphomethylpyrimidine kinase	-	WP_007901002.1	WP_007901002.1 bifunctional hydroxymethylpyrimidine kinase/phosphomethylpyrimidine kinase [Prevotella stercorea]	-	k__Bacteria; p__Bacteroidetes; c__Bacteroidia; o__Bacteroidales; f__Prevotellaceae; g__Prevotella; s__Other
Fh_2_892070	13	51	30	1	2	8	94	11	83	105	eggNOG;metabolism;[H] Coenzyme transport and metabolism;COG0351 phosphomethylpyrimidine kinase;	-	-	-	K00941	thiD	hydroxymethylpyrimidine/phosphomethylpyrimidine kinase	-	CDB04363.1	CDB04363.1 phosphomethylpyrimidine kinase [Prevotella sp. CAG:520]	-	k__Bacteria; p__Bacteroidetes; c__Bacteroidia; o__Bacteroidales; f__Prevotellaceae; g__Prevotella; s__Other
Fh_1_1013290	41	47	7	9	3	3	95	15	80	110	-	-	-	-	K00941	thiD	hydroxymethylpyrimidine/phosphomethylpyrimidine kinase	-	CDA95592.1	CDA95592.1 phosphomethylpyrimidine kinase [Bacteroides sp. CAG:709]	-	k__Bacteria; p__Bacteroidetes; c__Bacteroidia; o__Bacteroidales; f__Bacteroidaceae; g__Bacteroides; s__Other
Fh_1_76481	29	22	33	1	2	3	84	6	78	90	eggNOG;metabolism;[H] Coenzyme transport and metabolism;COG0351 phosphomethylpyrimidine kinase;	-	-	-	K00941	thiD	hydroxymethylpyrimidine/phosphomethylpyrimidine kinase	-	WP_027729100.1	WP_027729100.1 hydroxymethylpyrimidine/phosphomethylpyrimidine kinase [Treponema sp. C6A8]	-	k__Bacteria; p__Other; c__Other; o__Other; f__Other; g__Other; s__Other
Fh_2_1196766	47	36	18	11	5	8	101	24	77	125	eggNOG;metabolism;[H] Coenzyme transport and metabolism;COG0351 phosphomethylpyrimidine kinase;	-	-	-	K00941	thiD	hydroxymethylpyrimidine/phosphomethylpyrimidine kinase	-	WP_041436292.1	WP_041436292.1 hydroxymethylpyrimidine/phosphomethylpyrimidine kinase [Thermomicrobium roseum]	-	k__Bacteria; p__Other; c__Other; o__Other; f__Other; g__Other; s__Other
Fh_2_140316	7	84	0	2	11	3	91	16	75	107	eggNOG;metabolism;[H] Coenzyme transport and metabolism;COG0351 phosphomethylpyrimidine kinase;	-	-	-	K00941	thiD	hydroxymethylpyrimidine/phosphomethylpyrimidine kinase	-	WP_046147095.1	WP_046147095.1 hydroxymethylpyrimidine/phosphomethylpyrimidine kinase [Parabacteroides goldsteinii]	-	k__Bacteria; p__Bacteroidetes; c__Bacteroidia; o__Bacteroidales; f__Other; g__Other; s__Other
Fh_1_918615	168	142	200	199	90	148	510	437	73	947	-	-	-	-	K00941	thiD	hydroxymethylpyrimidine/phosphomethylpyrimidine kinase	-	CDC65219.1	CDC65219.1 phosphomethylpyrimidine kinase [Bacteroides sp. CAG:770]	-	k__Bacteria; p__Bacteroidetes; c__Bacteroidia; o__Bacteroidales; f__Bacteroidaceae; g__Bacteroides; s__Other
Fh_1_560490	30	25	40	12	6	6	95	24	71	119	eggNOG;metabolism;[H] Coenzyme transport and metabolism;COG0351 phosphomethylpyrimidine kinase;	-	-	-	K00941	thiD	hydroxymethylpyrimidine/phosphomethylpyrimidine kinase	-	CDD12200.1	CDD12200.1 phosphomethylpyrimidine kinase [Phascolarctobacterium succinatutens CAG:287]	-	k__Bacteria; p__Firmicutes; c__Negativicutes; o__Acidaminococcales; f__Acidaminococcaceae; g__Phascolarctobacterium; s__Other
Fh_1_50355	35	56	10	16	4	11	101	31	70	132	eggNOG;metabolism;[H] Coenzyme transport and metabolism;COG0351 phosphomethylpyrimidine kinase;	-	-	-	K00941	thiD	hydroxymethylpyrimidine/phosphomethylpyrimidine kinase	-	WP_036166913.1	WP_036166913.1 hydroxymethylpyrimidine/phosphomethylpyrimidine kinase [Lysobacter dokdonensis]	-	k__Bacteria; p__Other; c__Other; o__Other; f__Other; g__Other; s__Other
Fh_2_1244321	7	54	31	8	7	8	92	23	69	115	eggNOG;informationStorageAndProcessing;[K] Transcription;COG2207 Transcriptional Regulator AraC Family;	GO:0006355//regulation of transcription, DNA-templated	GO:0003700//transcription factor activity, sequence-specific DNA binding;GO:0043565//sequence-specific DNA binding	-	K00941	thiD	hydroxymethylpyrimidine/phosphomethylpyrimidine kinase	-	SDF32367.1	SDF32367.1 hydroxymethylpyrimidine/phosphomethylpyrimidine kinase [Bacteroidales bacterium KHT7]	-	k__Bacteria; p__Bacteroidetes; c__Bacteroidia; o__Bacteroidales; f__Other; g__Other; s__Other
Fh_2_926945	25	56	6	8	4	6	87	18	69	105	eggNOG;informationStorageAndProcessing;[K] Transcription;COG2207 Transcriptional Regulator AraC Family;	-	-	-	K00941	thiD	hydroxymethylpyrimidine/phosphomethylpyrimidine kinase	-	WP_066265800.1	WP_066265800.1 phosphomethylpyrimidine kinase [Bacteroidales bacterium KA00344]	-	k__Bacteria; p__Bacteroidetes; c__Bacteroidia; o__Bacteroidales; f__Other; g__Other; s__Other
Fh_2_166587	7	64	21	18	1	5	92	24	68	116	eggNOG;metabolism;[H] Coenzyme transport and metabolism;COG0351 phosphomethylpyrimidine kinase;	-	-	-	K00941	thiD	hydroxymethylpyrimidine/phosphomethylpyrimidine kinase	-	WP_013065002.1	WP_013065002.1 hydroxymethylpyrimidine/phosphomethylpyrimidine kinase [Prevotella ruminicola]	-	k__Bacteria; p__Other; c__Other; o__Other; f__Other; g__Other; s__Other
Fh_2_61956	11	73	5	8	2	11	89	21	68	110	eggNOG;metabolism;[H] Coenzyme transport and metabolism;COG0351 phosphomethylpyrimidine kinase;	-	-	-	K00941	thiD	hydroxymethylpyrimidine/phosphomethylpyrimidine kinase	-	SFD59213.1	SFD59213.1 hydroxymethylpyrimidine/phosphomethylpyrimidine kinase [Methylobacterium sp. 13MFTsu3.1M2]	-	k__Bacteria; p__Other; c__Other; o__Other; f__Other; g__Other; s__Other
Fh_3_72887	18	26	38	12	2	1	82	15	67	97	eggNOG;metabolism;[H] Coenzyme transport and metabolism;COG0351 phosphomethylpyrimidine kinase;	-	-	-	K00941	thiD	hydroxymethylpyrimidine/phosphomethylpyrimidine kinase	-	SHI54200.1	SHI54200.1 hydroxymethylpyrimidine/phosphomethylpyrimidine kinase [Anaerovibrio lipolyticus DSM 3074]	-	k__Bacteria; p__Firmicutes; c__Other; o__Other; f__Other; g__Other; s__Other
Fh_3_895009	0	0	72	0	6	0	72	6	66	78	eggNOG;metabolism;[H] Coenzyme transport and metabolism;COG0351 phosphomethylpyrimidine kinase;	-	-	-	K00941	thiD	hydroxymethylpyrimidine/phosphomethylpyrimidine kinase	-	KJS83404.1	KJS83404.1 phosphomethylpyrimidine kinase [Peptococcaceae bacterium BICA1-8]	-	k__Bacteria; p__Other; c__Other; o__Other; f__Other; g__Other; s__Other
Fh_2_478464	24	47	64	23	11	36	135	70	65	205	eggNOG;metabolism;[H] Coenzyme transport and metabolism;COG0351 phosphomethylpyrimidine kinase;	-	-	-	K00941	thiD	hydroxymethylpyrimidine/phosphomethylpyrimidine kinase	-	WP_028901455.1	WP_028901455.1 hydroxymethylpyrimidine/phosphomethylpyrimidine kinase [Prevotella corporis]	-	k__Bacteria; p__Bacteroidetes; c__Bacteroidia; o__Bacteroidales; f__Prevotellaceae; g__Prevotella; s__Other
Fh_1_590666	24	22	40	21	0	4	86	25	61	111	-	-	-	-	K00941	thiD	hydroxymethylpyrimidine/phosphomethylpyrimidine kinase	-	WP_078932500.1	WP_078932500.1 bifunctional hydroxymethylpyrimidine kinase/phosphomethylpyrimidine kinase [Treponema porcinum]	-	k__Bacteria; p__Spirochaetes; c__Spirochaetia; o__Spirochaetales; f__Spirochaetaceae; g__Treponema; s__Treponema porcinum
Fh_1_811972	30	35	1	2	0	4	66	6	60	72	eggNOG;metabolism;[H] Coenzyme transport and metabolism;COG0351 phosphomethylpyrimidine kinase;	-	-	-	K00941	thiD	hydroxymethylpyrimidine/phosphomethylpyrimidine kinase	-	SDF06669.1	SDF06669.1 hydroxymethylpyrimidine/phosphomethylpyrimidine kinase [Desulfovibrio legallii]	-	k__Bacteria; p__Proteobacteria; c__Deltaproteobacteria; o__Desulfovibrionales; f__Desulfovibrionaceae; g__Other; s__Other
Fh_2_109110	8	53	4	4	0	1	65	5	60	70	eggNOG;metabolism;[H] Coenzyme transport and metabolism;COG0351 phosphomethylpyrimidine kinase;	-	-	-	K00941	thiD	hydroxymethylpyrimidine/phosphomethylpyrimidine kinase	-	CCZ12103.1	CCZ12103.1 phosphomethylpyrimidine kinase [Prevotella sp. CAG:1092]	-	k__Bacteria; p__Bacteroidetes; c__Bacteroidia; o__Bacteroidales; f__Prevotellaceae; g__Prevotella; s__Other
Fh_2_156123	53	32	50	37	20	22	135	79	56	214	-	-	-	-	K00941	thiD	hydroxymethylpyrimidine/phosphomethylpyrimidine kinase	-	WP_072980802.1	WP_072980802.1 phosphomethylpyrimidine kinase [Fibrobacter sp. UWH4]	-	k__Bacteria; p__Fibrobacteres; c__Fibrobacteria; o__Fibrobacterales; f__Fibrobacteraceae; g__Fibrobacter; s__Other
MF_1_213381	31	58	18	42	4	7	107	53	54	160	-	-	-	-	K00941	thiD	hydroxymethylpyrimidine/phosphomethylpyrimidine kinase	-	WP_074714240.1	WP_074714240.1 bifunctional hydroxymethylpyrimidine kinase/phosphomethylpyrimidine kinase [Ruminococcus flavefaciens]	-	k__Bacteria; p__Firmicutes; c__Other; o__Other; f__Other; g__Other; s__Other
Fh_3_381167	9	6	63	12	3	11	78	26	52	104	eggNOG;metabolism;[H] Coenzyme transport and metabolism;COG0351 phosphomethylpyrimidine kinase;	-	-	-	K00941	thiD	hydroxymethylpyrimidine/phosphomethylpyrimidine kinase	-	WP_003508442.1	WP_003508442.1 MULTISPECIES: hydroxymethylpyrimidine/phosphomethylpyrimidine kinase [Clostridiales]	-	k__Bacteria; p__Firmicutes; c__Clostridia; o__Clostridiales; f__Other; g__Other; s__Other
Fh_3_623179	47	42	52	58	7	26	141	91	50	232	eggNOG;metabolism;[H] Coenzyme transport and metabolism;COG0351 phosphomethylpyrimidine kinase;	-	-	-	K00941	thiD	hydroxymethylpyrimidine/phosphomethylpyrimidine kinase	-	CCY09238.1	CCY09238.1 phosphomethylpyrimidine kinase [Clostridium sp. CAG:81]	-	k__Bacteria; p__Firmicutes; c__Other; o__Other; f__Other; g__Other; s__Other
Fh_3_471027	2	10	63	6	13	7	75	26	49	101	eggNOG;metabolism;[H] Coenzyme transport and metabolism;COG0351 phosphomethylpyrimidine kinase;	-	-	-	K00941	thiD	hydroxymethylpyrimidine/phosphomethylpyrimidine kinase	-	WP_048621428.1	WP_048621428.1 hydroxymethylpyrimidine/phosphomethylpyrimidine kinase [Drancourtella massiliensis]	-	k__Bacteria; p__Firmicutes; c__Other; o__Other; f__Other; g__Other; s__Other
Fh_2_85345	13	35	17	3	7	6	65	16	49	81	eggNOG;metabolism;[H] Coenzyme transport and metabolism;COG0351 phosphomethylpyrimidine kinase;	-	-	-	K00941	thiD	hydroxymethylpyrimidine/phosphomethylpyrimidine kinase	-	WP_007049101.1	WP_007049101.1 hydroxymethylpyrimidine/phosphomethylpyrimidine kinase [Anaerofustis stercorihominis]	-	k__Bacteria; p__Firmicutes; c__Other; o__Other; f__Other; g__Other; s__Other
Fh_2_1250785	21	49	6	14	6	9	76	29	47	105	-	-	-	-	K00941	thiD	hydroxymethylpyrimidine/phosphomethylpyrimidine kinase	-	CDA95592.1	CDA95592.1 phosphomethylpyrimidine kinase [Bacteroides sp. CAG:709]	-	k__Bacteria; p__Other; c__Other; o__Other; f__Other; g__Other; s__Other
Fh_1_45283	33	7	11	0	4	3	51	7	44	58	eggNOG;metabolism;[H] Coenzyme transport and metabolism;COG0351 phosphomethylpyrimidine kinase;	-	-	-	K00941	thiD	hydroxymethylpyrimidine/phosphomethylpyrimidine kinase	-	CDC27436.1	CDC27436.1 phosphomethylpyrimidine kinase [Prevotella sp. CAG:386]	-	k__Bacteria; p__Bacteroidetes; c__Bacteroidia; o__Bacteroidales; f__Other; g__Other; s__Other
Fh_1_89566	82	0	29	6	41	23	111	70	41	181	eggNOG;metabolism;[H] Coenzyme transport and metabolism;COG0351 phosphomethylpyrimidine kinase;	-	-	-	K00941	thiD	hydroxymethylpyrimidine/phosphomethylpyrimidine kinase	-	WP_050623794.1	WP_050623794.1 hydroxymethylpyrimidine/phosphomethylpyrimidine kinase [Clostridium phoceensis]	-	k__Bacteria; p__Firmicutes; c__Clostridia; o__Clostridiales; f__Other; g__Other; s__Other
Fh_1_174752	49	22	26	28	15	13	97	56	41	153	eggNOG;metabolism;[H] Coenzyme transport and metabolism;COG0351 phosphomethylpyrimidine kinase;	-	-	-	K00941	thiD	hydroxymethylpyrimidine/phosphomethylpyrimidine kinase	-	WP_035585973.1	WP_035585973.1 hydroxymethylpyrimidine/phosphomethylpyrimidine kinase [Eggerthella lenta]	-	k__Bacteria; p__Other; c__Other; o__Other; f__Other; g__Other; s__Other
Fh_2_395757	16	28	7	2	8	0	51	10	41	61	eggNOG;metabolism;[H] Coenzyme transport and metabolism;COG0351 phosphomethylpyrimidine kinase;	-	-	-	K00941	thiD	hydroxymethylpyrimidine/phosphomethylpyrimidine kinase	-	WP_074650748.1	WP_074650748.1 bifunctional hydroxymethylpyrimidine kinase/phosphomethylpyrimidine kinase [[Clostridium]	-	k__Bacteria; p__Firmicutes; c__Other; o__Other; f__Other; g__Other; s__Other
Fh_1_1080764	67	49	45	56	21	44	161	121	40	282	eggNOG;metabolism;[H] Coenzyme transport and metabolism;COG0351 phosphomethylpyrimidine kinase;	-	-	-	K00941	thiD	hydroxymethylpyrimidine/phosphomethylpyrimidine kinase	-	WP_027729100.1	WP_027729100.1 hydroxymethylpyrimidine/phosphomethylpyrimidine kinase [Treponema sp. C6A8]	-	k__Bacteria; p__Other; c__Other; o__Other; f__Other; g__Other; s__Other
Fh_1_295538	31	3	8	0	1	1	42	2	40	44	-	GO:0032259//methylation	GO:0008168//methyltransferase activity	-	K00941	thiD	hydroxymethylpyrimidine/phosphomethylpyrimidine kinase	-	CCZ12596.1	CCZ12596.1 putative phosphomethylpyrimidine kinase [Prevotella sp. CAG:1092]	-	k__Bacteria; p__Bacteroidetes; c__Bacteroidia; o__Bacteroidales; f__Prevotellaceae; g__Prevotella; s__Prevotella sp. CAG:1092
Fh_2_505975	14	31	24	3	9	18	69	30	39	99	eggNOG;metabolism;[H] Coenzyme transport and metabolism;COG0351 phosphomethylpyrimidine kinase;	-	-	-	K00941	thiD	hydroxymethylpyrimidine/phosphomethylpyrimidine kinase	-	CDD12200.1	CDD12200.1 phosphomethylpyrimidine kinase [Phascolarctobacterium succinatutens CAG:287]	-	k__Bacteria; p__Firmicutes; c__Negativicutes; o__Acidaminococcales; f__Acidaminococcaceae; g__Phascolarctobacterium; s__Other
Fh_2_413483	1	34	5	0	1	0	40	1	39	41	eggNOG;metabolism;[H] Coenzyme transport and metabolism;COG0351 phosphomethylpyrimidine kinase;	-	-	-	K00941	thiD	hydroxymethylpyrimidine/phosphomethylpyrimidine kinase	-	SCG92807.1	SCG92807.1 Hydroxymethylpyrimidine/phosphomethylpyrimidine kinase [uncultured Clostridium sp.]	-	k__Bacteria; p__Firmicutes; c__Other; o__Other; f__Other; g__Other; s__Other
Fh_1_835937	131	127	160	153	133	94	418	380	38	798	-	-	-	-	K00941	thiD	hydroxymethylpyrimidine/phosphomethylpyrimidine kinase	-	CDC65219.1	CDC65219.1 phosphomethylpyrimidine kinase [Bacteroides sp. CAG:770]	-	k__Bacteria; p__Bacteroidetes; c__Bacteroidia; o__Bacteroidales; f__Bacteroidaceae; g__Bacteroides; s__Other
Fh_1_349918	49	67	48	26	94	6	164	126	38	290	eggNOG;metabolism;[H] Coenzyme transport and metabolism;COG0351 phosphomethylpyrimidine kinase;	-	-	-	K00941	thiD	hydroxymethylpyrimidine/phosphomethylpyrimidine kinase	-	WP_060940366.1	WP_060940366.1 bifunctional hydroxymethylpyrimidine kinase/phosphomethylpyrimidine kinase [Prevotella corporis]	-	k__Bacteria; p__Bacteroidetes; c__Bacteroidia; o__Bacteroidales; f__Prevotellaceae; g__Prevotella; s__Other
Fh_3_409145	8	3	43	3	1	12	54	16	38	70	eggNOG;metabolism;[H] Coenzyme transport and metabolism;COG0351 phosphomethylpyrimidine kinase;	-	-	-	K00941	thiD	hydroxymethylpyrimidine/phosphomethylpyrimidine kinase	-	EEQ57728.1	EEQ57728.1 phosphomethylpyrimidine kinase [Clostridiales bacterium 1_7_47FAA]	-	k__Bacteria; p__Firmicutes; c__Other; o__Other; f__Other; g__Other; s__Other
Fh_1_667272	32	14	3	7	0	4	49	11	38	60	eggNOG;metabolism;[H] Coenzyme transport and metabolism;COG0351 phosphomethylpyrimidine kinase;	-	-	-	K00941	thiD	hydroxymethylpyrimidine/phosphomethylpyrimidine kinase	-	WP_039680853.1	WP_039680853.1 MULTISPECIES: hydroxymethylpyrimidine/phosphomethylpyrimidine kinase [Peptostreptococcaceae]	-	k__Bacteria; p__Firmicutes; c__Clostridia; o__Clostridiales; f__Other; g__Other; s__Other
Fh_3_510846	18	56	68	25	49	31	142	105	37	247	eggNOG;metabolism;[H] Coenzyme transport and metabolism;COG0351 phosphomethylpyrimidine kinase;	-	-	-	K00941	thiD	hydroxymethylpyrimidine/phosphomethylpyrimidine kinase	-	SCJ63315.1	SCJ63315.1 Hydroxymethylpyrimidine/phosphomethylpyrimidine kinase [uncultured Flavonifractor sp.]	-	k__Bacteria; p__Firmicutes; c__Other; o__Other; f__Other; g__Other; s__Other
Fh_1_617980	18	9	12	0	2	0	39	2	37	41	eggNOG;metabolism;[H] Coenzyme transport and metabolism;COG0351 phosphomethylpyrimidine kinase;	-	-	-	K00941	thiD	hydroxymethylpyrimidine/phosphomethylpyrimidine kinase	-	SCI42881.1	SCI42881.1 Hydroxymethylpyrimidine/phosphomethylpyrimidine kinase [uncultured Clostridium sp.]	-	k__Bacteria; p__Other; c__Other; o__Other; f__Other; g__Other; s__Other
Fh_2_620548	8	41	6	2	6	11	55	19	36	74	-	-	-	-	K00941	thiD	hydroxymethylpyrimidine/phosphomethylpyrimidine kinase	-	CDA95592.1	CDA95592.1 phosphomethylpyrimidine kinase [Bacteroides sp. CAG:709]	-	k__Bacteria; p__Bacteroidetes; c__Bacteroidia; o__Bacteroidales; f__Bacteroidaceae; g__Bacteroides; s__Other
Fh_2_31462	5	30	1	0	0	0	36	0	36	36	eggNOG;metabolism;[H] Coenzyme transport and metabolism;COG0351 phosphomethylpyrimidine kinase;	-	-	-	K00941	thiD	hydroxymethylpyrimidine/phosphomethylpyrimidine kinase	-	WP_071150685.1	WP_071150685.1 bifunctional hydroxymethylpyrimidine kinase/phosphomethylpyrimidine kinase [Bacteroides sp. Marseille-P3108]	-	k__Bacteria; p__Bacteroidetes; c__Bacteroidia; o__Bacteroidales; f__Other; g__Other; s__Other
MF_1_926428	48	26	12	32	0	22	86	54	32	140	eggNOG;metabolism;[H] Coenzyme transport and metabolism;COG0351 phosphomethylpyrimidine kinase;	-	-	-	K00941	thiD	hydroxymethylpyrimidine/phosphomethylpyrimidine kinase	-	WP_074650748.1	WP_074650748.1 bifunctional hydroxymethylpyrimidine kinase/phosphomethylpyrimidine kinase [[Clostridium]	-	k__Bacteria; p__Firmicutes; c__Other; o__Other; f__Other; g__Other; s__Other
Fh_2_11894	26	9	5	6	3	0	40	9	31	49	eggNOG;metabolism;[H] Coenzyme transport and metabolism;COG0351 phosphomethylpyrimidine kinase;	-	-	-	K00941	thiD	hydroxymethylpyrimidine/phosphomethylpyrimidine kinase	-	WP_068125774.1	WP_068125774.1 hydroxymethylpyrimidine/phosphomethylpyrimidine kinase [Rhodothermaceae bacterium RA]	-	k__Bacteria; p__Other; c__Other; o__Other; f__Other; g__Other; s__Other
Fh_3_440377	16	1	26	4	5	4	43	13	30	56	eggNOG;metabolism;[H] Coenzyme transport and metabolism;COG0351 phosphomethylpyrimidine kinase;	-	-	-	K00941	thiD	hydroxymethylpyrimidine/phosphomethylpyrimidine kinase	-	SEF40813.1	SEF40813.1 hydroxymethylpyrimidine/phosphomethylpyrimidine kinase [Prevotella ruminicola]	-	k__Bacteria; p__Bacteroidetes; c__Bacteroidia; o__Bacteroidales; f__Prevotellaceae; g__Prevotella; s__Other
Fh_1_48822	11	5	14	0	0	0	30	0	30	30	-	-	-	-	K00941	thiD	hydroxymethylpyrimidine/phosphomethylpyrimidine kinase	-	KRM14011.1	KRM14011.1 phosphomethylpyrimidine kinase [Lactobacillus oris DSM 4864]	-	k__Bacteria; p__Firmicutes; c__Bacilli; o__Lactobacillales; f__Lactobacillaceae; g__Limosilactobacillus; s__Other
Fh_3_926425	0	16	14	0	0	0	30	0	30	30	eggNOG;metabolism;[H] Coenzyme transport and metabolism;COG0351 phosphomethylpyrimidine kinase;	-	-	-	K00941	thiD	hydroxymethylpyrimidine/phosphomethylpyrimidine kinase	-	WP_060940366.1	WP_060940366.1 bifunctional hydroxymethylpyrimidine kinase/phosphomethylpyrimidine kinase [Prevotella corporis]	-	k__Bacteria; p__Bacteroidetes; c__Bacteroidia; o__Bacteroidales; f__Prevotellaceae; g__Prevotella; s__Other
Fh_2_1190343	11	16	15	3	8	4	42	15	27	57	eggNOG;metabolism;[H] Coenzyme transport and metabolism;COG0351 phosphomethylpyrimidine kinase;	-	-	-	K00941	thiD	hydroxymethylpyrimidine/phosphomethylpyrimidine kinase	-	CCZ98508.1	CCZ98508.1 phosphomethylpyrimidine kinase [Alistipes sp. CAG:157]	-	k__Bacteria; p__Bacteroidetes; c__Bacteroidia; o__Bacteroidales; f__Other; g__Other; s__Other
Fh_3_873603	13	13	13	9	1	4	39	14	25	53	-	-	-	-	K00941	thiD	hydroxymethylpyrimidine/phosphomethylpyrimidine kinase	-	SDF00860.1	SDF00860.1 hydroxymethylpyrimidine/phosphomethylpyrimidine kinase [Bacteroidales bacterium KHT7]	-	k__Bacteria; p__Bacteroidetes; c__Bacteroidia; o__Other; f__Other; g__Other; s__Other
Fh_3_601260	3	7	17	1	0	1	27	2	25	29	eggNOG;metabolism;[H] Coenzyme transport and metabolism;COG0351 phosphomethylpyrimidine kinase;	-	-	-	K00941	thiD	hydroxymethylpyrimidine/phosphomethylpyrimidine kinase	-	WP_040648717.1	WP_040648717.1 hydroxymethylpyrimidine/phosphomethylpyrimidine kinase [Oribacterium sinus]	-	k__Bacteria; p__Firmicutes; c__Other; o__Other; f__Other; g__Other; s__Other
Fh_2_638087	33	36	14	16	18	25	83	59	24	142	eggNOG;metabolism;[H] Coenzyme transport and metabolism;COG0351 phosphomethylpyrimidine kinase;	-	-	-	K00941	thiD	hydroxymethylpyrimidine/phosphomethylpyrimidine kinase	-	WP_041399760.1	WP_041399760.1 hydroxymethylpyrimidine/phosphomethylpyrimidine kinase [Sphaerobacter thermophilus]	-	k__Bacteria; p__Other; c__Other; o__Other; f__Other; g__Other; s__Other
Fh_2_422513	3	21	3	0	3	0	27	3	24	30	eggNOG;metabolism;[H] Coenzyme transport and metabolism;COG0351 phosphomethylpyrimidine kinase;	-	-	-	K00941	thiD	hydroxymethylpyrimidine/phosphomethylpyrimidine kinase	-	WP_013701028.1	WP_013701028.1 hydroxymethylpyrimidine/phosphomethylpyrimidine kinase [Treponema succinifaciens]	-	k__Bacteria; p__Other; c__Other; o__Other; f__Other; g__Other; s__Other
Fh_2_152976	0	24	0	0	0	0	24	0	24	24	eggNOG;metabolism;[H] Coenzyme transport and metabolism;COG0351 phosphomethylpyrimidine kinase;	-	-	-	K00941	thiD	hydroxymethylpyrimidine/phosphomethylpyrimidine kinase	-	WP_025277292.1	WP_025277292.1 hydroxymethylpyrimidine/phosphomethylpyrimidine kinase [Barnesiella viscericola]	-	k__Bacteria; p__Other; c__Other; o__Other; f__Other; g__Other; s__Other
Fh_2_271075	5	19	0	0	0	0	24	0	24	24	eggNOG;metabolism;[H] Coenzyme transport and metabolism;COG0351 phosphomethylpyrimidine kinase;	-	-	-	K00941	thiD	hydroxymethylpyrimidine/phosphomethylpyrimidine kinase	-	CDB04363.1	CDB04363.1 phosphomethylpyrimidine kinase [Prevotella sp. CAG:520]	-	k__Bacteria; p__Bacteroidetes; c__Bacteroidia; o__Bacteroidales; f__Prevotellaceae; g__Prevotella; s__Other
Fh_1_248467	21	6	2	0	0	6	29	6	23	35	eggNOG;metabolism;[H] Coenzyme transport and metabolism;COG0351 phosphomethylpyrimidine kinase;	-	-	-	K00941	thiD	hydroxymethylpyrimidine/phosphomethylpyrimidine kinase	-	SCH77268.1	SCH77268.1 Hydroxymethylpyrimidine/phosphomethylpyrimidine kinase [uncultured Clostridium sp.]	-	k__Bacteria; p__Firmicutes; c__Other; o__Other; f__Other; g__Other; s__Other
Fh_3_213001	2	3	20	0	0	2	25	2	23	27	eggNOG;metabolism;[H] Coenzyme transport and metabolism;COG0351 phosphomethylpyrimidine kinase;	-	-	-	K00941	thiD	hydroxymethylpyrimidine/phosphomethylpyrimidine kinase	-	WP_040331878.1	WP_040331878.1 hydroxymethylpyrimidine/phosphomethylpyrimidine kinase [Butyrivibrio crossotus]	-	k__Bacteria; p__Other; c__Other; o__Other; f__Other; g__Other; s__Other
Fh_3_1031250	5	0	26	2	4	3	31	9	22	40	eggNOG;metabolism;[H] Coenzyme transport and metabolism;COG0351 phosphomethylpyrimidine kinase;	-	-	-	K00941	thiD	hydroxymethylpyrimidine/phosphomethylpyrimidine kinase	-	WP_009125385.1	WP_009125385.1 bifunctional hydroxymethylpyrimidine kinase/phosphomethylpyrimidine kinase [Bacteroides fluxus]	-	k__Bacteria; p__Bacteroidetes; c__Bacteroidia; o__Bacteroidales; f__Other; g__Other; s__Other
Fh_3_882553	11	28	27	25	1	19	66	45	21	111	-	-	-	-	K00941	thiD	hydroxymethylpyrimidine/phosphomethylpyrimidine kinase	-	CDB16924.1	CDB16924.1 phosphomethylpyrimidine kinase [Clostridium sp. CAG:221]	-	k__Bacteria; p__Firmicutes; c__Clostridia; o__Clostridiales; f__Clostridiaceae; g__Clostridium; s__Other
Fh_2_376312	6	14	6	5	0	0	26	5	21	31	eggNOG;metabolism;[H] Coenzyme transport and metabolism;COG0351 phosphomethylpyrimidine kinase;	-	-	-	K00941	thiD	hydroxymethylpyrimidine/phosphomethylpyrimidine kinase	-	SDF00860.1	SDF00860.1 hydroxymethylpyrimidine/phosphomethylpyrimidine kinase [Bacteroidales bacterium KHT7]	-	k__Bacteria; p__Bacteroidetes; c__Other; o__Other; f__Other; g__Other; s__Other
Fh_1_174162	14	7	0	0	0	0	21	0	21	21	eggNOG;metabolism;[H] Coenzyme transport and metabolism;COG0351 phosphomethylpyrimidine kinase;	-	-	-	K00941	thiD	hydroxymethylpyrimidine/phosphomethylpyrimidine kinase	-	WP_035646200.1	WP_035646200.1 hydroxymethylpyrimidine/phosphomethylpyrimidine kinase [Lachnospiraceae bacterium FE2018]	-	k__Bacteria; p__Other; c__Other; o__Other; f__Other; g__Other; s__Other
MF_3_486596	10	23	3	7	3	6	36	16	20	52	eggNOG;metabolism;[H] Coenzyme transport and metabolism;COG0351 phosphomethylpyrimidine kinase;	-	-	-	K00941	thiD	hydroxymethylpyrimidine/phosphomethylpyrimidine kinase	-	WP_052122679.1	WP_052122679.1 hydroxymethylpyrimidine/phosphomethylpyrimidine kinase [Bifidobacterium pullorum]	-	k__Bacteria; p__Other; c__Other; o__Other; f__Other; g__Other; s__Other
Fh_1_1027615	15	4	5	0	0	4	24	4	20	28	eggNOG;metabolism;[H] Coenzyme transport and metabolism;COG0351 phosphomethylpyrimidine kinase;	-	-	-	K00941	thiD	hydroxymethylpyrimidine/phosphomethylpyrimidine kinase	-	WP_004602736.1	WP_004602736.1 hydroxymethylpyrimidine/phosphomethylpyrimidine kinase [[Eubacterium]	-	k__Bacteria; p__Other; c__Other; o__Other; f__Other; g__Other; s__Other
Fh_1_1072729	14	6	2	0	1	1	22	2	20	24	eggNOG;metabolism;[H] Coenzyme transport and metabolism;COG0351 phosphomethylpyrimidine kinase;	-	-	-	K00941	thiD	hydroxymethylpyrimidine/phosphomethylpyrimidine kinase	-	WP_016837842.1	WP_016837842.1 bifunctional hydroxymethylpyrimidine kinase/phosphomethylpyrimidine kinase [Ureibacillus thermosphaericus]	-	k__Bacteria; p__Other; c__Other; o__Other; f__Other; g__Other; s__Other
Fh_2_63313	6	52	21	5	25	30	79	60	19	139	eggNOG;metabolism;[H] Coenzyme transport and metabolism;COG0351 phosphomethylpyrimidine kinase;	-	-	-	K00941	thiD	hydroxymethylpyrimidine/phosphomethylpyrimidine kinase	-	SCH77268.1	SCH77268.1 Hydroxymethylpyrimidine/phosphomethylpyrimidine kinase [uncultured Clostridium sp.]	-	k__Bacteria; p__Firmicutes; c__Other; o__Other; f__Other; g__Other; s__Other
Fh_3_920109	6	14	40	1	2	38	60	41	19	101	eggNOG;metabolism;[H] Coenzyme transport and metabolism;COG0351 phosphomethylpyrimidine kinase;	-	-	-	K00941	thiD	hydroxymethylpyrimidine/phosphomethylpyrimidine kinase	-	WP_074714240.1	WP_074714240.1 bifunctional hydroxymethylpyrimidine kinase/phosphomethylpyrimidine kinase [Ruminococcus flavefaciens]	-	k__Bacteria; p__Firmicutes; c__Other; o__Other; f__Other; g__Other; s__Other
MF_2_560989	42	24	20	25	18	25	86	68	18	154	eggNOG;metabolism;[H] Coenzyme transport and metabolism;COG0351 phosphomethylpyrimidine kinase;	-	-	-	K00941	thiD	hydroxymethylpyrimidine/phosphomethylpyrimidine kinase	-	ELX67837.1	ELX67837.1 phosphomethylpyrimidine kinase [Prevotella nigrescens F0103]	-	k__Bacteria; p__Bacteroidetes; c__Bacteroidia; o__Bacteroidales; f__Prevotellaceae; g__Prevotella; s__Other
Fh_3_1098806	1	4	23	3	5	2	28	10	18	38	eggNOG;metabolism;[H] Coenzyme transport and metabolism;COG0351 phosphomethylpyrimidine kinase;	-	-	-	K00941	thiD	hydroxymethylpyrimidine/phosphomethylpyrimidine kinase	-	WP_044954796.1	WP_044954796.1 hydroxymethylpyrimidine/phosphomethylpyrimidine kinase [Lachnospiraceae bacterium 1_4_56FAA]	-	k__Bacteria; p__Other; c__Other; o__Other; f__Other; g__Other; s__Other
Fh_3_478671	14	16	27	7	16	17	57	40	17	97	eggNOG;metabolism;[H] Coenzyme transport and metabolism;COG0351 phosphomethylpyrimidine kinase;	-	-	-	K00941	thiD	hydroxymethylpyrimidine/phosphomethylpyrimidine kinase	-	CDC69506.1	CDC69506.1 phosphomethylpyrimidine kinase [Oscillibacter sp. CAG:155]	-	k__Bacteria; p__Firmicutes; c__Other; o__Other; f__Other; g__Other; s__Other
MF_3_533230	29	8	13	13	9	11	50	33	17	83	eggNOG;metabolism;[H] Coenzyme transport and metabolism;COG0351 phosphomethylpyrimidine kinase;	-	-	-	K00941	thiD	hydroxymethylpyrimidine/phosphomethylpyrimidine kinase	-	WP_044975222.1	WP_044975222.1 hydroxymethylpyrimidine/phosphomethylpyrimidine kinase [Ruminococcus sp. HUN007]	-	k__Bacteria; p__Firmicutes; c__Other; o__Other; f__Other; g__Other; s__Other
MF_3_474781	10	12	26	2	10	19	48	31	17	79	eggNOG;metabolism;[H] Coenzyme transport and metabolism;COG0351 phosphomethylpyrimidine kinase;	-	-	-	K00941	thiD	hydroxymethylpyrimidine/phosphomethylpyrimidine kinase	-	EGN38272.1	EGN38272.1 phosphomethylpyrimidine kinase [Lachnospiraceae bacterium 1_4_56FAA]	-	k__Bacteria; p__Firmicutes; c__Other; o__Other; f__Other; g__Other; s__Other
Fh_2_1103647	3	10	13	3	0	6	26	9	17	35	eggNOG;metabolism;[H] Coenzyme transport and metabolism;COG0351 phosphomethylpyrimidine kinase;	-	-	-	K00941	thiD	hydroxymethylpyrimidine/phosphomethylpyrimidine kinase	-	WP_010250978.1	WP_010250978.1 hydroxymethylpyrimidine/phosphomethylpyrimidine kinase [Acetivibrio cellulolyticus]	-	k__Bacteria; p__Other; c__Other; o__Other; f__Other; g__Other; s__Other
Fh_2_31853	0	23	1	2	0	5	24	7	17	31	eggNOG;metabolism;[H] Coenzyme transport and metabolism;COG0351 phosphomethylpyrimidine kinase;	-	-	-	K00941	thiD	hydroxymethylpyrimidine/phosphomethylpyrimidine kinase	-	CCX37320.1	CCX37320.1 phosphomethylpyrimidine kinase [Clostridium sp. CAG:1013]	-	k__Bacteria; p__Firmicutes; c__Other; o__Other; f__Other; g__Other; s__Other
Fh_3_819848	8	3	13	5	0	2	24	7	17	31	-	-	-	-	K00941	thiD	hydroxymethylpyrimidine/phosphomethylpyrimidine kinase	-	WP_031533505.1	WP_031533505.1 MULTISPECIES: hydroxymethylpyrimidine/phosphomethylpyrimidine kinase [Bacteroides]	-	k__Bacteria; p__Bacteroidetes; c__Bacteroidia; o__Bacteroidales; f__Other; g__Other; s__Other
Fh_3_1094571	3	1	15	0	2	0	19	2	17	21	eggNOG;metabolism;[H] Coenzyme transport and metabolism;COG0351 phosphomethylpyrimidine kinase;	-	-	-	K00941	thiD	hydroxymethylpyrimidine/phosphomethylpyrimidine kinase	-	WP_025656857.1	WP_025656857.1 hydroxymethylpyrimidine/phosphomethylpyrimidine kinase [Clostridiales bacterium VE202-21]	-	k__Bacteria; p__Firmicutes; c__Other; o__Other; f__Other; g__Other; s__Other
Fh_1_403132	9	31	16	7	9	24	56	40	16	96	eggNOG;metabolism;[H] Coenzyme transport and metabolism;COG0351 phosphomethylpyrimidine kinase;	-	-	-	K00941	thiD	hydroxymethylpyrimidine/phosphomethylpyrimidine kinase	-	OKZ94763.1	OKZ94763.1 bifunctional hydroxymethylpyrimidine kinase/phosphomethylpyrimidine kinase [Clostridiales bacterium 42_27]	-	k__Bacteria; p__Firmicutes; c__Other; o__Other; f__Other; g__Other; s__Other
Fh_2_1091856	7	15	0	1	0	5	22	6	16	28	-	-	-	-	K00941	thiD	hydroxymethylpyrimidine/phosphomethylpyrimidine kinase	-	WP_077073767.1	WP_077073767.1 bifunctional hydroxymethylpyrimidine kinase/phosphomethylpyrimidine kinase [Desulfovibrio sp. Marseille-P3199]	-	k__Bacteria; p__Proteobacteria; c__Deltaproteobacteria; o__Desulfovibrionales; f__Desulfovibrionaceae; g__Other; s__Other
Fh_2_349626	1	12	7	1	2	1	20	4	16	24	-	-	-	-	K00941	thiD	hydroxymethylpyrimidine/phosphomethylpyrimidine kinase	-	CDC65219.1	CDC65219.1 phosphomethylpyrimidine kinase [Bacteroides sp. CAG:770]	-	k__Bacteria; p__Bacteroidetes; c__Bacteroidia; o__Bacteroidales; f__Bacteroidaceae; g__Bacteroides; s__Other
Fh_2_227190	8	6	3	0	0	1	17	1	16	18	eggNOG;metabolism;[H] Coenzyme transport and metabolism;COG0351 phosphomethylpyrimidine kinase;	-	-	-	K00941	thiD	hydroxymethylpyrimidine/phosphomethylpyrimidine kinase	-	CDC27436.1	CDC27436.1 phosphomethylpyrimidine kinase [Prevotella sp. CAG:386]	-	k__Bacteria; p__Bacteroidetes; c__Bacteroidia; o__Bacteroidales; f__Other; g__Other; s__Other
Fh_1_3386	16	0	0	0	0	0	16	0	16	16	eggNOG;metabolism;[H] Coenzyme transport and metabolism;COG0351 phosphomethylpyrimidine kinase;	-	-	-	K00941	thiD	hydroxymethylpyrimidine/phosphomethylpyrimidine kinase	-	WP_072901436.1	WP_072901436.1 bifunctional hydroxymethylpyrimidine kinase/phosphomethylpyrimidine kinase [Hathewaya proteolytica]	-	k__Bacteria; p__Firmicutes; c__Other; o__Other; f__Other; g__Other; s__Other
Fh_3_212263	0	0	16	0	0	0	16	0	16	16	eggNOG;metabolism;[H] Coenzyme transport and metabolism;COG0351 phosphomethylpyrimidine kinase;	-	-	-	K00941	thiD	hydroxymethylpyrimidine/phosphomethylpyrimidine kinase	-	WP_002853445.1	WP_002853445.1 hydroxymethylpyrimidine/phosphomethylpyrimidine kinase [Ruminococcus albus]	-	k__Bacteria; p__Firmicutes; c__Other; o__Other; f__Other; g__Other; s__Other
Fh_1_776721	31	3	0	0	19	0	34	19	15	53	eggNOG;metabolism;[H] Coenzyme transport and metabolism;COG0351 phosphomethylpyrimidine kinase;	-	-	-	K00941	thiD	hydroxymethylpyrimidine/phosphomethylpyrimidine kinase	-	WP_075669113.1	WP_075669113.1 bifunctional hydroxymethylpyrimidine kinase/phosphomethylpyrimidine kinase [Anaerostipes sp. 992a]	-	k__Bacteria; p__Other; c__Other; o__Other; f__Other; g__Other; s__Other
MF_3_1002685	5	14	15	3	5	11	34	19	15	53	eggNOG;metabolism;[H] Coenzyme transport and metabolism;COG0351 phosphomethylpyrimidine kinase;	-	-	-	K00941	thiD	hydroxymethylpyrimidine/phosphomethylpyrimidine kinase	-	CDA24239.1	CDA24239.1 phosphomethylpyrimidine kinase [Roseburia sp. CAG:197]	-	k__Bacteria; p__Other; c__Other; o__Other; f__Other; g__Other; s__Other
Fh_1_808006	5	5	23	4	10	4	33	18	15	51	eggNOG;metabolism;[H] Coenzyme transport and metabolism;COG0351 phosphomethylpyrimidine kinase;	-	-	-	K00941	thiD	hydroxymethylpyrimidine/phosphomethylpyrimidine kinase	-	CDC27436.1	CDC27436.1 phosphomethylpyrimidine kinase [Prevotella sp. CAG:386]	-	k__Bacteria; p__Bacteroidetes; c__Bacteroidia; o__Bacteroidales; f__Prevotellaceae; g__Prevotella; s__Other
Fh_2_1129285	3	10	6	1	3	0	19	4	15	23	-	-	-	-	K00941	thiD	hydroxymethylpyrimidine/phosphomethylpyrimidine kinase	-	WP_074650748.1	WP_074650748.1 bifunctional hydroxymethylpyrimidine kinase/phosphomethylpyrimidine kinase [[Clostridium]	-	k__Bacteria; p__Firmicutes; c__Other; o__Other; f__Other; g__Other; s__Other
Fh_2_980132	0	16	0	1	0	0	16	1	15	17	eggNOG;metabolism;[H] Coenzyme transport and metabolism;COG0352 Condenses 4-methyl-5-(beta-hydroxyethyl)thiazole monophosphate (THZ-P) and 2-methyl-4-amino-5-hydroxymethyl pyrimidine pyrophosphate (HMP-PP) to form thiamine monophosphate (TMP) (By similarity);	-	-	-	K00941	thiD	hydroxymethylpyrimidine/phosphomethylpyrimidine kinase	-	WP_018109663.1	WP_018109663.1 bifunctional hydroxymethylpyrimidine kinase/phosphomethylpyrimidine kinase [Bacteroides propionicifaciens]	-	k__Bacteria; p__Other; c__Other; o__Other; f__Other; g__Other; s__Other
MF_1_819756	32	13	17	22	7	19	62	48	14	110	eggNOG;metabolism;[H] Coenzyme transport and metabolism;COG0351 phosphomethylpyrimidine kinase;	-	-	-	K00941	thiD	hydroxymethylpyrimidine/phosphomethylpyrimidine kinase	-	WP_005926669.1	WP_005926669.1 hydroxymethylpyrimidine/phosphomethylpyrimidine kinase [Faecalibacterium prausnitzii]	-	k__Bacteria; p__Firmicutes; c__Other; o__Other; f__Other; g__Other; s__Other
Fh_3_184959	8	7	33	8	11	15	48	34	14	82	eggNOG;metabolism;[H] Coenzyme transport and metabolism;COG0351 phosphomethylpyrimidine kinase;	-	-	-	K00941	thiD	hydroxymethylpyrimidine/phosphomethylpyrimidine kinase	-	WP_055072543.1	WP_055072543.1 bifunctional hydroxymethylpyrimidine kinase/phosphomethylpyrimidine kinase [Anaerostipes hadrus]	-	k__Bacteria; p__Firmicutes; c__Other; o__Other; f__Other; g__Other; s__Other
MF_1_1204982	13	33	2	19	6	9	48	34	14	82	eggNOG;metabolism;[H] Coenzyme transport and metabolism;COG0351 phosphomethylpyrimidine kinase;	-	-	-	K00941	thiD	hydroxymethylpyrimidine/phosphomethylpyrimidine kinase	-	WP_055247134.1	WP_055247134.1 phosphomethylpyrimidine kinase [Xanthomonas sp. Mitacek01]	-	k__Bacteria; p__Other; c__Other; o__Other; f__Other; g__Other; s__Other
Fh_3_108239	2	0	11	0	0	0	13	0	13	13	eggNOG;metabolism;[H] Coenzyme transport and metabolism;COG0351 phosphomethylpyrimidine kinase;	-	-	-	K00941	thiD	hydroxymethylpyrimidine/phosphomethylpyrimidine kinase	-	WP_071134040.1	WP_071134040.1 bifunctional hydroxymethylpyrimidine kinase/phosphomethylpyrimidine kinase [Rikenella sp. Marseille-P3215]	-	k__Bacteria; p__Other; c__Other; o__Other; f__Other; g__Other; s__Other
Fh_3_183416	2	0	11	0	0	0	13	0	13	13	eggNOG;metabolism;[H] Coenzyme transport and metabolism;COG0351 phosphomethylpyrimidine kinase;	-	-	-	K00941	thiD	hydroxymethylpyrimidine/phosphomethylpyrimidine kinase	-	WP_007901002.1	WP_007901002.1 bifunctional hydroxymethylpyrimidine kinase/phosphomethylpyrimidine kinase [Prevotella stercorea]	-	k__Bacteria; p__Bacteroidetes; c__Bacteroidia; o__Bacteroidales; f__Other; g__Other; s__Other
Fh_3_309009	16	31	37	16	19	37	84	72	12	156	eggNOG;metabolism;[H] Coenzyme transport and metabolism;COG0351 phosphomethylpyrimidine kinase;	-	-	-	K00941	thiD	hydroxymethylpyrimidine/phosphomethylpyrimidine kinase	-	OKZ94763.1	OKZ94763.1 bifunctional hydroxymethylpyrimidine kinase/phosphomethylpyrimidine kinase [Clostridiales bacterium 42_27]	-	k__Bacteria; p__Firmicutes; c__Other; o__Other; f__Other; g__Other; s__Other
MF_2_937878	7	22	14	6	8	17	43	31	12	74	eggNOG;metabolism;[H] Coenzyme transport and metabolism;COG0351 phosphomethylpyrimidine kinase;	-	-	-	K00941	thiD	hydroxymethylpyrimidine/phosphomethylpyrimidine kinase	-	OKZ94763.1	OKZ94763.1 bifunctional hydroxymethylpyrimidine kinase/phosphomethylpyrimidine kinase [Clostridiales bacterium 42_27]	-	k__Bacteria; p__Firmicutes; c__Clostridia; o__Clostridiales; f__Other; g__Other; s__Other
Fh_2_624983	5	11	2	6	0	0	18	6	12	24	eggNOG;metabolism;[H] Coenzyme transport and metabolism;COG0351 phosphomethylpyrimidine kinase;	-	-	-	K00941	thiD	hydroxymethylpyrimidine/phosphomethylpyrimidine kinase	-	CDC59227.1	CDC59227.1 phosphomethylpyrimidine kinase [Dorea formicigenerans CAG:28]	-	k__Bacteria; p__Firmicutes; c__Other; o__Other; f__Other; g__Other; s__Other
Fh_3_748637	9	12	18	6	6	16	39	28	11	67	eggNOG;metabolism;[H] Coenzyme transport and metabolism;COG0351 phosphomethylpyrimidine kinase;	-	-	-	K00941	thiD	hydroxymethylpyrimidine/phosphomethylpyrimidine kinase	-	WP_071150685.1	WP_071150685.1 bifunctional hydroxymethylpyrimidine kinase/phosphomethylpyrimidine kinase [Bacteroides sp. Marseille-P3108]	-	k__Bacteria; p__Bacteroidetes; c__Bacteroidia; o__Bacteroidales; f__Bacteroidaceae; g__Bacteroides; s__Other
Fh_1_735391	8	13	6	7	7	2	27	16	11	43	eggNOG;metabolism;[H] Coenzyme transport and metabolism;COG0351 phosphomethylpyrimidine kinase;	-	-	-	K00941	thiD	hydroxymethylpyrimidine/phosphomethylpyrimidine kinase	-	CDB43202.1	CDB43202.1 phosphomethylpyrimidine kinase [Firmicutes bacterium CAG:240]	-	k__Bacteria; p__Firmicutes; c__Other; o__Other; f__Other; g__Other; s__Other
MF_3_1084163	6	9	11	0	7	8	26	15	11	41	eggNOG;metabolism;[H] Coenzyme transport and metabolism;COG0351 phosphomethylpyrimidine kinase;	-	-	-	K00941	thiD	hydroxymethylpyrimidine/phosphomethylpyrimidine kinase	-	CDC59227.1	CDC59227.1 phosphomethylpyrimidine kinase [Dorea formicigenerans CAG:28]	-	k__Bacteria; p__Firmicutes; c__Other; o__Other; f__Other; g__Other; s__Other
MF_1_1116011	10	23	36	14	32	13	69	59	10	128	eggNOG;metabolism;[H] Coenzyme transport and metabolism;COG0351 phosphomethylpyrimidine kinase;	-	-	-	K00941	thiD	hydroxymethylpyrimidine/phosphomethylpyrimidine kinase	-	CDC27436.1	CDC27436.1 phosphomethylpyrimidine kinase [Prevotella sp. CAG:386]	-	k__Bacteria; p__Bacteroidetes; c__Bacteroidia; o__Bacteroidales; f__Prevotellaceae; g__Prevotella; s__Other
MF_3_1026776	5	10	0	0	0	5	15	5	10	20	eggNOG;metabolism;[H] Coenzyme transport and metabolism;COG0351 phosphomethylpyrimidine kinase;	-	-	-	K00941	thiD	hydroxymethylpyrimidine/phosphomethylpyrimidine kinase	-	WP_038039052.1	WP_038039052.1 hydroxymethylpyrimidine/phosphomethylpyrimidine kinase [Thermorudis peleae]	-	k__Bacteria; p__Other; c__Other; o__Other; f__Other; g__Other; s__Other
Fh_2_922777	0	10	0	0	0	0	10	0	10	10	eggNOG;metabolism;[H] Coenzyme transport and metabolism;COG0351 phosphomethylpyrimidine kinase;	-	-	-	K00941	thiD	hydroxymethylpyrimidine/phosphomethylpyrimidine kinase	-	KIP57090.1	KIP57090.1 hypothetical protein ST41_06110 [Prevotella sp. P4-65]	-	k__Bacteria; p__Bacteroidetes; c__Bacteroidia; o__Bacteroidales; f__Other; g__Other; s__Other
Fh_2_27712	2	13	8	6	4	4	23	14	9	37	eggNOG;metabolism;[H] Coenzyme transport and metabolism;COG0351 phosphomethylpyrimidine kinase;	-	-	-	K00941	thiD	hydroxymethylpyrimidine/phosphomethylpyrimidine kinase	-	CDC27436.1	CDC27436.1 phosphomethylpyrimidine kinase [Prevotella sp. CAG:386]	-	k__Bacteria; p__Bacteroidetes; c__Bacteroidia; o__Bacteroidales; f__Other; g__Other; s__Other
Fh_2_842884	9	12	2	6	2	6	23	14	9	37	eggNOG;metabolism;[H] Coenzyme transport and metabolism;COG0351 phosphomethylpyrimidine kinase;	-	-	-	K00941	thiD	hydroxymethylpyrimidine/phosphomethylpyrimidine kinase	-	WP_071435090.1	WP_071435090.1 bifunctional hydroxymethylpyrimidine kinase/phosphomethylpyrimidine kinase [Angelakisella massiliensis]	-	k__Bacteria; p__Firmicutes; c__Other; o__Other; f__Other; g__Other; s__Other
Fh_3_275698	7	0	12	0	7	3	19	10	9	29	-	-	-	-	K00941	thiD	hydroxymethylpyrimidine/phosphomethylpyrimidine kinase	-	WP_028506142.1	WP_028506142.1 hydroxymethylpyrimidine/phosphomethylpyrimidine kinase [Ruminococcus sp. FC2018]	-	k__Bacteria; p__Firmicutes; c__Clostridia; o__Clostridiales; f__Other; g__Other; s__Other
Fh_3_384004	1	1	13	0	2	4	15	6	9	21	eggNOG;metabolism;[H] Coenzyme transport and metabolism;COG0351 phosphomethylpyrimidine kinase;	-	-	-	K00941	thiD	hydroxymethylpyrimidine/phosphomethylpyrimidine kinase	-	WP_075669113.1	WP_075669113.1 bifunctional hydroxymethylpyrimidine kinase/phosphomethylpyrimidine kinase [Anaerostipes sp. 992a]	-	k__Bacteria; p__Firmicutes; c__Other; o__Other; f__Other; g__Other; s__Other
Fh_2_761870	14	23	18	13	16	18	55	47	8	102	eggNOG;metabolism;[H] Coenzyme transport and metabolism;COG0351 phosphomethylpyrimidine kinase;	-	-	-	K00941	thiD	hydroxymethylpyrimidine/phosphomethylpyrimidine kinase	-	WP_040659481.1	WP_040659481.1 hydroxymethylpyrimidine/phosphomethylpyrimidine kinase [Oscillibacter ruminantium]	-	k__Bacteria; p__Firmicutes; c__Clostridia; o__Clostridiales; f__Other; g__Other; s__Other
Fh_3_696198	3	0	14	2	0	7	17	9	8	26	eggNOG;metabolism;[H] Coenzyme transport and metabolism;COG0351 phosphomethylpyrimidine kinase;	-	-	-	K00941	thiD	hydroxymethylpyrimidine/phosphomethylpyrimidine kinase	-	WP_073276292.1	WP_073276292.1 bifunctional hydroxymethylpyrimidine kinase/phosphomethylpyrimidine kinase [Anaerocolumna jejuensis]	-	k__Bacteria; p__Other; c__Other; o__Other; f__Other; g__Other; s__Other
Fh_2_1081119	0	9	0	0	0	1	9	1	8	10	eggNOG;metabolism;[H] Coenzyme transport and metabolism;COG0351 phosphomethylpyrimidine kinase;	-	-	-	K00941	thiD	hydroxymethylpyrimidine/phosphomethylpyrimidine kinase	-	WP_074650748.1	WP_074650748.1 bifunctional hydroxymethylpyrimidine kinase/phosphomethylpyrimidine kinase [[Clostridium]	-	k__Bacteria; p__Firmicutes; c__Other; o__Other; f__Other; g__Other; s__Other
MF_2_999276	14	17	15	12	16	11	46	39	7	85	eggNOG;metabolism;[H] Coenzyme transport and metabolism;COG0351 phosphomethylpyrimidine kinase;	-	-	-	K00941	thiD	hydroxymethylpyrimidine/phosphomethylpyrimidine kinase	-	CDD12200.1	CDD12200.1 phosphomethylpyrimidine kinase [Phascolarctobacterium succinatutens CAG:287]	-	k__Bacteria; p__Firmicutes; c__Negativicutes; o__Acidaminococcales; f__Acidaminococcaceae; g__Phascolarctobacterium; s__Other
Fh_3_605478	2	10	9	3	6	5	21	14	7	35	eggNOG;metabolism;[H] Coenzyme transport and metabolism;COG0351 phosphomethylpyrimidine kinase;	-	-	-	K00941	thiD	hydroxymethylpyrimidine/phosphomethylpyrimidine kinase	-	WP_067777649.1	WP_067777649.1 bifunctional hydroxymethylpyrimidine kinase/phosphomethylpyrimidine kinase [Akkermansia glycaniphila]	-	k__Bacteria; p__Verrucomicrobia; c__Verrucomicrobiae; o__Verrucomicrobiales; f__Akkermansiaceae; g__Akkermansia; s__Other
Fh_3_201147	1	1	6	0	1	0	8	1	7	9	eggNOG;metabolism;[H] Coenzyme transport and metabolism;COG0351 phosphomethylpyrimidine kinase;	-	-	-	K00941	thiD	hydroxymethylpyrimidine/phosphomethylpyrimidine kinase	-	SEF54450.1	SEF54450.1 hydroxymethylpyrimidine/phosphomethylpyrimidine kinase [Parabacteroides chinchillae]	-	k__Bacteria; p__Bacteroidetes; c__Bacteroidia; o__Bacteroidales; f__Other; g__Other; s__Other
Fh_1_571562	7	0	0	0	0	0	7	0	7	7	-	-	-	-	K00941	thiD	hydroxymethylpyrimidine/phosphomethylpyrimidine kinase	-	OLA46626.1	OLA46626.1 bifunctional hydroxymethylpyrimidine kinase/phosphomethylpyrimidine kinase [Ruminococcus bicirculans]	-	k__Bacteria; p__Firmicutes; c__Clostridia; o__Clostridiales; f__Ruminococcaceae; g__Ruminococcus; s__Other
Fh_2_69534	11	38	6	18	20	11	55	49	6	104	eggNOG;metabolism;[H] Coenzyme transport and metabolism;COG0351 phosphomethylpyrimidine kinase;	-	-	-	K00941	thiD	hydroxymethylpyrimidine/phosphomethylpyrimidine kinase	-	WP_076780438.1	WP_076780438.1 bifunctional hydroxymethylpyrimidine kinase/phosphomethylpyrimidine kinase [Lachnoclostridium phocaeense]	-	k__Bacteria; p__Firmicutes; c__Other; o__Other; f__Other; g__Other; s__Other
MF_3_518297	9	32	16	9	13	30	57	52	5	109	eggNOG;metabolism;[H] Coenzyme transport and metabolism;COG0351 phosphomethylpyrimidine kinase;	-	-	-	K00941	thiD	hydroxymethylpyrimidine/phosphomethylpyrimidine kinase	-	OKZ94763.1	OKZ94763.1 bifunctional hydroxymethylpyrimidine kinase/phosphomethylpyrimidine kinase [Clostridiales bacterium 42_27]	-	k__Bacteria; p__Firmicutes; c__Other; o__Other; f__Other; g__Other; s__Other
MF_3_648177	18	27	2	14	7	21	47	42	5	89	eggNOG;metabolism;[H] Coenzyme transport and metabolism;COG0351 phosphomethylpyrimidine kinase;	-	-	-	K00941	thiD	hydroxymethylpyrimidine/phosphomethylpyrimidine kinase	-	CDD93615.1	CDD93615.1 phosphomethylpyrimidine kinase [Akkermansia sp. CAG:344]	-	k__Bacteria; p__Verrucomicrobia; c__Verrucomicrobiae; o__Verrucomicrobiales; f__Akkermansiaceae; g__Akkermansia; s__Other
MF_2_828114	14	6	6	8	10	3	26	21	5	47	eggNOG;metabolism;[H] Coenzyme transport and metabolism;COG0351 phosphomethylpyrimidine kinase;	-	-	-	K00941	thiD	hydroxymethylpyrimidine/phosphomethylpyrimidine kinase	-	SDC53126.1	SDC53126.1 hydroxymethylpyrimidine/phosphomethylpyrimidine kinase [Succiniclasticum ruminis]	-	k__Bacteria; p__Other; c__Other; o__Other; f__Other; g__Other; s__Other
Fh_2_938933	2	8	4	3	0	6	14	9	5	23	eggNOG;metabolism;[H] Coenzyme transport and metabolism;COG0351 phosphomethylpyrimidine kinase;	-	-	-	K00941	thiD	hydroxymethylpyrimidine/phosphomethylpyrimidine kinase	-	OLA87277.1	OLA87277.1 bifunctional hydroxymethylpyrimidine kinase/phosphomethylpyrimidine kinase [Desulfovibrio piger]	-	k__Bacteria; p__Proteobacteria; c__Deltaproteobacteria; o__Desulfovibrionales; f__Desulfovibrionaceae; g__Desulfovibrio; s__Desulfovibrio piger
MF_2_729809	6	7	1	6	3	0	14	9	5	23	eggNOG;metabolism;[H] Coenzyme transport and metabolism;COG0351 phosphomethylpyrimidine kinase;	-	-	-	K00941	thiD	hydroxymethylpyrimidine/phosphomethylpyrimidine kinase	-	WP_005333737.1	WP_005333737.1 hydroxymethylpyrimidine/phosphomethylpyrimidine kinase [Dorea formicigenerans]	-	k__Bacteria; p__Firmicutes; c__Clostridia; o__Clostridiales; f__Other; g__Other; s__Other
Fh_1_118707	1	2	3	1	0	0	6	1	5	7	eggNOG;metabolism;[H] Coenzyme transport and metabolism;COG0351 phosphomethylpyrimidine kinase;	-	-	-	K00941	thiD	hydroxymethylpyrimidine/phosphomethylpyrimidine kinase	-	OKY98169.1	OKY98169.1 bifunctional hydroxymethylpyrimidine kinase/phosphomethylpyrimidine kinase [Bacteroidales bacterium 43_36]	-	k__Bacteria; p__Bacteroidetes; c__Bacteroidia; o__Bacteroidales; f__Other; g__Other; s__Other
Fh_3_109826	23	35	31	17	14	54	89	85	4	174	eggNOG;metabolism;[H] Coenzyme transport and metabolism;COG0351 phosphomethylpyrimidine kinase;	-	-	-	K00941	thiD	hydroxymethylpyrimidine/phosphomethylpyrimidine kinase	-	ERK54391.1	ERK54391.1 phosphomethylpyrimidine kinase [Oscillibacter sp. KLE 1728]	-	k__Bacteria; p__Firmicutes; c__Clostridia; o__Clostridiales; f__Other; g__Other; s__Other
Fh_1_199641	34	4	0	34	0	0	38	34	4	72	eggNOG;metabolism;[H] Coenzyme transport and metabolism;COG0351 phosphomethylpyrimidine kinase;	-	-	-	K00941	thiD	hydroxymethylpyrimidine/phosphomethylpyrimidine kinase	-	SEQ95506.1	SEQ95506.1 hydroxymethylpyrimidine/phosphomethylpyrimidine kinase [Lachnospiraceae bacterium NE2001]	-	k__Bacteria; p__Other; c__Other; o__Other; f__Other; g__Other; s__Other
MF_3_1097965	11	1	4	1	0	11	16	12	4	28	-	-	-	-	K00941	thiD	hydroxymethylpyrimidine/phosphomethylpyrimidine kinase	-	KJS83404.1	KJS83404.1 phosphomethylpyrimidine kinase [Peptococcaceae bacterium BICA1-8]	-	k__Bacteria; p__Other; c__Other; o__Other; f__Other; g__Other; s__Other
Fh_2_406971	23	17	14	29	9	13	54	51	3	105	eggNOG;informationStorageAndProcessing;[K] Transcription;COG2207 Transcriptional Regulator AraC Family;	GO:0045892//negative regulation of transcription, DNA-templated	GO:0003677//DNA binding;GO:0003700//transcription factor activity, sequence-specific DNA binding	-	K00941	thiD	hydroxymethylpyrimidine/phosphomethylpyrimidine kinase	-	WP_060940375.1	WP_060940375.1 bifunctional hydroxymethylpyrimidine kinase/phosphomethylpyrimidine kinase [Prevotella corporis]	-	k__Bacteria; p__Bacteroidetes; c__Bacteroidia; o__Bacteroidales; f__Prevotellaceae; g__Prevotella; s__Other
Fh_3_708100	3	2	19	4	8	9	24	21	3	45	eggNOG;metabolism;[H] Coenzyme transport and metabolism;COG0351 phosphomethylpyrimidine kinase;	-	-	-	K00941	thiD	hydroxymethylpyrimidine/phosphomethylpyrimidine kinase	-	WP_033121208.1	WP_033121208.1 hydroxymethylpyrimidine/phosphomethylpyrimidine kinase [Oscillibacter sp. ER4]	-	k__Bacteria; p__Firmicutes; c__Other; o__Other; f__Other; g__Other; s__Other
Fh_3_699057	7	2	11	1	11	5	20	17	3	37	-	-	-	-	K00941	thiD	hydroxymethylpyrimidine/phosphomethylpyrimidine kinase	-	WP_071120304.1	WP_071120304.1 bifunctional hydroxymethylpyrimidine kinase/phosphomethylpyrimidine kinase [Romboutsia timonensis]	-	k__Bacteria; p__Firmicutes; c__Clostridia; o__Clostridiales; f__Peptostreptococcaceae; g__Other; s__Other
MF_3_650314	6	2	8	9	2	2	16	13	3	29	eggNOG;metabolism;[H] Coenzyme transport and metabolism;COG0351 phosphomethylpyrimidine kinase;	-	-	-	K00941	thiD	hydroxymethylpyrimidine/phosphomethylpyrimidine kinase	-	WP_022132290.1	WP_022132290.1 hydroxymethylpyrimidine/phosphomethylpyrimidine kinase [Ruminococcus sp. Marseille-P3213]	-	k__Bacteria; p__Firmicutes; c__Clostridia; o__Clostridiales; f__Other; g__Other; s__Other
MF_1_332164	9	14	29	20	4	26	52	50	2	102	eggNOG;metabolism;[H] Coenzyme transport and metabolism;COG0351 phosphomethylpyrimidine kinase;	-	-	-	K00941	thiD	hydroxymethylpyrimidine/phosphomethylpyrimidine kinase	-	WP_038215946.1	WP_038215946.1 hydroxymethylpyrimidine/phosphomethylpyrimidine kinase [Xenophilus azovorans]	-	k__Bacteria; p__Other; c__Other; o__Other; f__Other; g__Other; s__Other
Fh_3_1001164	6	5	15	8	6	10	26	24	2	50	eggNOG;metabolism;[H] Coenzyme transport and metabolism;COG0351 phosphomethylpyrimidine kinase;	-	-	-	K00941	thiD	hydroxymethylpyrimidine/phosphomethylpyrimidine kinase	-	OLA31856.1	OLA31856.1 bifunctional hydroxymethylpyrimidine kinase/phosphomethylpyrimidine kinase [Faecalibacterium prausnitzii]	-	k__Bacteria; p__Firmicutes; c__Other; o__Other; f__Other; g__Other; s__Other
Fh_1_948214	6	1	3	2	3	3	10	8	2	18	eggNOG;metabolism;[H] Coenzyme transport and metabolism;COG0351 phosphomethylpyrimidine kinase;	-	-	-	K00941	thiD	hydroxymethylpyrimidine/phosphomethylpyrimidine kinase	-	SEF40813.1	SEF40813.1 hydroxymethylpyrimidine/phosphomethylpyrimidine kinase [Prevotella ruminicola]	-	k__Bacteria; p__Bacteroidetes; c__Bacteroidia; o__Bacteroidales; f__Other; g__Other; s__Other
MF_3_326069	2	3	3	0	0	6	8	6	2	14	-	-	-	-	K00941	thiD	hydroxymethylpyrimidine/phosphomethylpyrimidine kinase	-	OLA46626.1	OLA46626.1 bifunctional hydroxymethylpyrimidine kinase/phosphomethylpyrimidine kinase [Ruminococcus bicirculans]	-	k__Bacteria; p__Firmicutes; c__Clostridia; o__Clostridiales; f__Ruminococcaceae; g__Ruminococcus; s__Other
Fh_1_165499	1	1	4	2	2	0	6	4	2	10	eggNOG;metabolism;[H] Coenzyme transport and metabolism;COG0351 phosphomethylpyrimidine kinase;	-	-	-	K00941	thiD	hydroxymethylpyrimidine/phosphomethylpyrimidine kinase	-	CDB46364.1	CDB46364.1 phosphomethylpyrimidine kinase [Phascolarctobacterium sp. CAG:207]	-	k__Bacteria; p__Other; c__Other; o__Other; f__Other; g__Other; s__Other
Fh_2_241099	0	5	0	3	0	0	5	3	2	8	eggNOG;metabolism;[H] Coenzyme transport and metabolism;COG0351 phosphomethylpyrimidine kinase;	-	-	-	K00941	thiD	hydroxymethylpyrimidine/phosphomethylpyrimidine kinase	-	CCY09238.1	CCY09238.1 phosphomethylpyrimidine kinase [Clostridium sp. CAG:81]	-	k__Bacteria; p__Other; c__Other; o__Other; f__Other; g__Other; s__Other
Fh_2_1103646	2	0	0	0	0	0	2	0	2	2	-	-	-	-	K00941	thiD	hydroxymethylpyrimidine/phosphomethylpyrimidine kinase	-	CUO33063.1	CUO33063.1 Pyridoxine kinase [Turicibacter sanguinis]	-	k__Bacteria; p__Firmicutes; c__Erysipelotrichia; o__Erysipelotrichales; f__Erysipelotrichaceae; g__Turicibacter; s__Turicibacter sanguinis
Fh_1_947359	31	11	11	29	7	16	53	52	1	105	eggNOG;informationStorageAndProcessing;[K] Transcription;COG2207 Transcriptional Regulator AraC Family;	GO:0005975//carbohydrate metabolic process;GO:0046168//glycerol-3-phosphate catabolic process;GO:0055114//oxidation-reduction process	GO:0004367//glycerol-3-phosphate dehydrogenase [NAD+] activity;GO:0016616//oxidoreductase activity, acting on the CH-OH group of donors, NAD or NADP as acceptor;GO:0051287//NAD binding	-	K00941	thiD	hydroxymethylpyrimidine/phosphomethylpyrimidine kinase	-	WP_060940375.1	WP_060940375.1 bifunctional hydroxymethylpyrimidine kinase/phosphomethylpyrimidine kinase [Prevotella corporis]	-	k__Bacteria; p__Bacteroidetes; c__Bacteroidia; o__Bacteroidales; f__Prevotellaceae; g__Prevotella; s__Other
Fh_2_766064	3	5	2	4	1	4	10	9	1	19	eggNOG;metabolism;[H] Coenzyme transport and metabolism;COG0351 phosphomethylpyrimidine kinase;	-	-	-	K00941	thiD	hydroxymethylpyrimidine/phosphomethylpyrimidine kinase	-	EGN38272.1	EGN38272.1 phosphomethylpyrimidine kinase [Lachnospiraceae bacterium 1_4_56FAA]	-	k__Bacteria; p__Firmicutes; c__Other; o__Other; f__Other; g__Other; s__Other
MF_2_1017754	0	2	4	0	4	1	6	5	1	11	eggNOG;metabolism;[H] Coenzyme transport and metabolism;COG0351 phosphomethylpyrimidine kinase;	-	-	-	K00941	thiD	hydroxymethylpyrimidine/phosphomethylpyrimidine kinase	-	SCX28580.1	SCX28580.1 hydroxymethylpyrimidine/phosphomethylpyrimidine kinase [Ruminococcaceae bacterium P7]	-	k__Bacteria; p__Firmicutes; c__Other; o__Other; f__Other; g__Other; s__Other
MF_2_1091258	6	0	0	1	4	0	6	5	1	11	eggNOG;metabolism;[H] Coenzyme transport and metabolism;COG0351 phosphomethylpyrimidine kinase;	-	-	-	K00941	thiD	hydroxymethylpyrimidine/phosphomethylpyrimidine kinase	-	CDA24239.1	CDA24239.1 phosphomethylpyrimidine kinase [Roseburia sp. CAG:197]	-	k__Bacteria; p__Other; c__Other; o__Other; f__Other; g__Other; s__Other
Fh_1_360309	5	0	0	1	0	3	5	4	1	9	eggNOG;metabolism;[H] Coenzyme transport and metabolism;COG0351 phosphomethylpyrimidine kinase;	-	-	-	K00941	thiD	hydroxymethylpyrimidine/phosphomethylpyrimidine kinase	-	CCX47440.1	CCX47440.1 phosphomethylpyrimidine kinase [Firmicutes bacterium CAG:103]	-	k__Bacteria; p__Firmicutes; c__Other; o__Other; f__Other; g__Other; s__Other
Fh_2_407810	8	36	5	14	31	4	49	49	0	98	eggNOG;metabolism;[H] Coenzyme transport and metabolism;COG0351 phosphomethylpyrimidine kinase;	-	-	-	K00941	thiD	hydroxymethylpyrimidine/phosphomethylpyrimidine kinase	-	CDB04363.1	CDB04363.1 phosphomethylpyrimidine kinase [Prevotella sp. CAG:520]	-	k__Bacteria; p__Bacteroidetes; c__Bacteroidia; o__Bacteroidales; f__Prevotellaceae; g__Prevotella; s__Other
Fh_3_929391	9	3	10	13	5	4	22	22	0	44	eggNOG;metabolism;[H] Coenzyme transport and metabolism;COG0351 phosphomethylpyrimidine kinase;	-	-	-	K00941	thiD	hydroxymethylpyrimidine/phosphomethylpyrimidine kinase	-	WP_007049101.1	WP_007049101.1 hydroxymethylpyrimidine/phosphomethylpyrimidine kinase [Anaerofustis stercorihominis]	-	k__Bacteria; p__Firmicutes; c__Other; o__Other; f__Other; g__Other; s__Other
MF_1_947480	2	5	1	6	2	0	8	8	0	16	eggNOG;metabolism;[H] Coenzyme transport and metabolism;COG0351 phosphomethylpyrimidine kinase;	-	-	-	K00941	thiD	hydroxymethylpyrimidine/phosphomethylpyrimidine kinase	-	CCY09238.1	CCY09238.1 phosphomethylpyrimidine kinase [Clostridium sp. CAG:81]	-	k__Bacteria; p__Firmicutes; c__Clostridia; o__Clostridiales; f__Other; g__Other; s__Other
MF_2_953866	8	0	0	1	7	0	8	8	0	16	-	-	-	-	K00941	thiD	hydroxymethylpyrimidine/phosphomethylpyrimidine kinase	-	WP_057677270.1	WP_057677270.1 bifunctional hydroxymethylpyrimidine kinase/phosphomethylpyrimidine kinase [Curvibacter sp. PAE-UM]	-	k__Bacteria; p__Other; c__Other; o__Other; f__Other; g__Other; s__Other
Fh_2_1154243	24	33	32	21	18	51	89	90	-1	179	-	-	-	-	K00941	thiD	hydroxymethylpyrimidine/phosphomethylpyrimidine kinase	-	ERK54391.1	ERK54391.1 phosphomethylpyrimidine kinase [Oscillibacter sp. KLE 1728]	-	k__Bacteria; p__Firmicutes; c__Other; o__Other; f__Other; g__Other; s__Other
MF_3_397866	2	6	8	1	5	11	16	17	-1	33	eggNOG;metabolism;[H] Coenzyme transport and metabolism;COG0351 phosphomethylpyrimidine kinase;	-	-	-	K00941	thiD	hydroxymethylpyrimidine/phosphomethylpyrimidine kinase	-	CDB43202.1	CDB43202.1 phosphomethylpyrimidine kinase [Firmicutes bacterium CAG:240]	-	k__Bacteria; p__Firmicutes; c__Other; o__Other; f__Other; g__Other; s__Other
MF_3_615684	2	7	0	2	0	8	9	10	-1	19	eggNOG;metabolism;[H] Coenzyme transport and metabolism;COG0351 phosphomethylpyrimidine kinase;	-	-	-	K00941	thiD	hydroxymethylpyrimidine/phosphomethylpyrimidine kinase	-	SEF40813.1	SEF40813.1 hydroxymethylpyrimidine/phosphomethylpyrimidine kinase [Prevotella ruminicola]	-	k__Bacteria; p__Bacteroidetes; c__Bacteroidia; o__Bacteroidales; f__Prevotellaceae; g__Prevotella; s__Other
MF_3_887648	7	2	0	0	0	10	9	10	-1	19	eggNOG;metabolism;[H] Coenzyme transport and metabolism;COG0351 phosphomethylpyrimidine kinase;	-	-	-	K00941	thiD	hydroxymethylpyrimidine/phosphomethylpyrimidine kinase	-	WP_040331878.1	WP_040331878.1 hydroxymethylpyrimidine/phosphomethylpyrimidine kinase [Butyrivibrio crossotus]	-	k__Bacteria; p__Other; c__Other; o__Other; f__Other; g__Other; s__Other
Fh_2_698990	1	6	1	1	3	5	8	9	-1	17	eggNOG;metabolism;[H] Coenzyme transport and metabolism;COG0351 phosphomethylpyrimidine kinase;	-	-	-	K00941	thiD	hydroxymethylpyrimidine/phosphomethylpyrimidine kinase	-	CDA14511.1	CDA14511.1 phosphomethylpyrimidine kinase [Firmicutes bacterium CAG:212]	-	k__Bacteria; p__Firmicutes; c__Other; o__Other; f__Other; g__Other; s__Other
MF_3_794366	19	33	30	15	15	54	82	84	-2	166	eggNOG;metabolism;[H] Coenzyme transport and metabolism;COG0351 phosphomethylpyrimidine kinase;	-	-	-	K00941	thiD	hydroxymethylpyrimidine/phosphomethylpyrimidine kinase	-	ERK54391.1	ERK54391.1 phosphomethylpyrimidine kinase [Oscillibacter sp. KLE 1728]	-	k__Bacteria; p__Firmicutes; c__Clostridia; o__Clostridiales; f__Other; g__Other; s__Other
MF_3_272592	6	15	7	5	14	11	28	30	-2	58	eggNOG;metabolism;[H] Coenzyme transport and metabolism;COG0351 phosphomethylpyrimidine kinase;	-	-	-	K00941	thiD	hydroxymethylpyrimidine/phosphomethylpyrimidine kinase	-	SCX28580.1	SCX28580.1 hydroxymethylpyrimidine/phosphomethylpyrimidine kinase [Ruminococcaceae bacterium P7]	-	k__Bacteria; p__Firmicutes; c__Other; o__Other; f__Other; g__Other; s__Other
Fh_1_396143	6	3	2	0	9	4	11	13	-2	24	eggNOG;metabolism;[H] Coenzyme transport and metabolism;COG0351 phosphomethylpyrimidine kinase;	-	-	-	K00941	thiD	hydroxymethylpyrimidine/phosphomethylpyrimidine kinase	-	WP_007413577.1	WP_007413577.1 hydroxymethylpyrimidine/phosphomethylpyrimidine kinase [Pedosphaera parvula]	-	k__Bacteria; p__Other; c__Other; o__Other; f__Other; g__Other; s__Other
MF_3_803825	2	5	2	2	3	6	9	11	-2	20	eggNOG;metabolism;[H] Coenzyme transport and metabolism;COG0351 phosphomethylpyrimidine kinase;	-	-	-	K00941	thiD	hydroxymethylpyrimidine/phosphomethylpyrimidine kinase	-	OKZ94763.1	OKZ94763.1 bifunctional hydroxymethylpyrimidine kinase/phosphomethylpyrimidine kinase [Clostridiales bacterium 42_27]	-	k__Bacteria; p__Firmicutes; c__Other; o__Other; f__Other; g__Other; s__Other
Fh_3_614638	43	17	39	50	11	41	99	102	-3	201	eggNOG;informationStorageAndProcessing;[K] Transcription;COG2207 Transcriptional Regulator AraC Family;	GO:0006355//regulation of transcription, DNA-templated	GO:0003700//transcription factor activity, sequence-specific DNA binding;GO:0043565//sequence-specific DNA binding	-	K00941	thiD	hydroxymethylpyrimidine/phosphomethylpyrimidine kinase	-	WP_028897010.1	WP_028897010.1 hydroxymethylpyrimidine/phosphomethylpyrimidine kinase [Prevotella sp. HUN102]	-	k__Bacteria; p__Bacteroidetes; c__Bacteroidia; o__Bacteroidales; f__Prevotellaceae; g__Prevotella; s__Other
Fh_1_467214	21	28	35	22	31	34	84	87	-3	171	eggNOG;metabolism;[H] Coenzyme transport and metabolism;COG0351 phosphomethylpyrimidine kinase;	-	-	-	K00941	thiD	hydroxymethylpyrimidine/phosphomethylpyrimidine kinase	-	CDC69506.1	CDC69506.1 phosphomethylpyrimidine kinase [Oscillibacter sp. CAG:155]	-	k__Bacteria; p__Firmicutes; c__Other; o__Other; f__Other; g__Other; s__Other
MF_3_327121	22	22	28	11	11	53	72	75	-3	147	eggNOG;metabolism;[H] Coenzyme transport and metabolism;COG0351 phosphomethylpyrimidine kinase;	-	-	-	K00941	thiD	hydroxymethylpyrimidine/phosphomethylpyrimidine kinase	-	OKZ94763.1	OKZ94763.1 bifunctional hydroxymethylpyrimidine kinase/phosphomethylpyrimidine kinase [Clostridiales bacterium 42_27]	-	k__Bacteria; p__Firmicutes; c__Other; o__Other; f__Other; g__Other; s__Other
MF_2_995545	9	4	2	3	11	4	15	18	-3	33	eggNOG;metabolism;[H] Coenzyme transport and metabolism;COG0351 phosphomethylpyrimidine kinase;	-	-	-	K00941	thiD	hydroxymethylpyrimidine/phosphomethylpyrimidine kinase	-	WP_007413577.1	WP_007413577.1 hydroxymethylpyrimidine/phosphomethylpyrimidine kinase [Pedosphaera parvula]	-	k__Bacteria; p__Other; c__Other; o__Other; f__Other; g__Other; s__Other
MF_3_794667	18	7	14	16	2	25	39	43	-4	82	-	-	-	-	K00941	thiD	hydroxymethylpyrimidine/phosphomethylpyrimidine kinase	-	WP_042395362.1	WP_042395362.1 hydroxymethylpyrimidine/phosphomethylpyrimidine kinase [Clostridium saudiense]	-	k__Bacteria; p__Firmicutes; c__Clostridia; o__Clostridiales; f__Clostridiaceae; g__Clostridium; s__Other
Fh_1_951540	5	0	13	14	3	5	18	22	-4	40	-	-	-	-	K00941	thiD	hydroxymethylpyrimidine/phosphomethylpyrimidine kinase	-	WP_028510479.1	WP_028510479.1 hydroxymethylpyrimidine/phosphomethylpyrimidine kinase [Ruminococcus sp. NK3A76]	-	k__Bacteria; p__Firmicutes; c__Other; o__Other; f__Other; g__Other; s__Other
MF_1_1002635	5	1	4	8	5	1	10	14	-4	24	eggNOG;metabolism;[H] Coenzyme transport and metabolism;COG0351 phosphomethylpyrimidine kinase;	-	-	-	K00941	thiD	hydroxymethylpyrimidine/phosphomethylpyrimidine kinase	-	SDC53126.1	SDC53126.1 hydroxymethylpyrimidine/phosphomethylpyrimidine kinase [Succiniclasticum ruminis]	-	k__Bacteria; p__Other; c__Other; o__Other; f__Other; g__Other; s__Other
Fh_3_611745	29	68	46	47	23	78	143	148	-5	291	eggNOG;metabolism;[H] Coenzyme transport and metabolism;COG0351 phosphomethylpyrimidine kinase;	-	-	-	K00941	thiD	hydroxymethylpyrimidine/phosphomethylpyrimidine kinase	-	CDA95592.1	CDA95592.1 phosphomethylpyrimidine kinase [Bacteroides sp. CAG:709]	-	k__Bacteria; p__Bacteroidetes; c__Other; o__Other; f__Other; g__Other; s__Other
Fh_3_400852	8	10	8	7	10	14	26	31	-5	57	eggNOG;metabolism;[H] Coenzyme transport and metabolism;COG0351 phosphomethylpyrimidine kinase;	-	-	-	K00941	thiD	hydroxymethylpyrimidine/phosphomethylpyrimidine kinase	-	WP_008979896.1	WP_008979896.1 hydroxymethylpyrimidine/phosphomethylpyrimidine kinase [Ruminococcaceae bacterium D16]	-	k__Bacteria; p__Other; c__Other; o__Other; f__Other; g__Other; s__Other
Fh_3_681751	2	7	5	4	11	4	14	19	-5	33	eggNOG;metabolism;[H] Coenzyme transport and metabolism;COG0351 phosphomethylpyrimidine kinase;	-	-	-	K00941	thiD	hydroxymethylpyrimidine/phosphomethylpyrimidine kinase	-	WP_027729100.1	WP_027729100.1 hydroxymethylpyrimidine/phosphomethylpyrimidine kinase [Treponema sp. C6A8]	-	k__Bacteria; p__Other; c__Other; o__Other; f__Other; g__Other; s__Other
Fh_3_659672	2	2	4	2	7	4	8	13	-5	21	eggNOG;metabolism;[H] Coenzyme transport and metabolism;COG0351 phosphomethylpyrimidine kinase;	-	-	-	K00941	thiD	hydroxymethylpyrimidine/phosphomethylpyrimidine kinase	-	ERJ76934.1	ERJ76934.1 phosphomethylpyrimidine kinase [Prevotella disiens JCM 6334 = ATCC 29426]	-	k__Bacteria; p__Bacteroidetes; c__Bacteroidia; o__Bacteroidales; f__Other; g__Other; s__Other
Fh_1_586682	10	24	20	18	30	12	54	60	-6	114	eggNOG;metabolism;[H] Coenzyme transport and metabolism;COG0351 phosphomethylpyrimidine kinase;	-	-	-	K00941	thiD	hydroxymethylpyrimidine/phosphomethylpyrimidine kinase	-	WP_027729100.1	WP_027729100.1 hydroxymethylpyrimidine/phosphomethylpyrimidine kinase [Treponema sp. C6A8]	-	k__Bacteria; p__Other; c__Other; o__Other; f__Other; g__Other; s__Other
Fh_3_547753	11	4	29	29	5	16	44	50	-6	94	eggNOG;metabolism;[H] Coenzyme transport and metabolism;COG0351 phosphomethylpyrimidine kinase;	-	-	-	K00941	thiD	hydroxymethylpyrimidine/phosphomethylpyrimidine kinase	-	WP_074650748.1	WP_074650748.1 bifunctional hydroxymethylpyrimidine kinase/phosphomethylpyrimidine kinase [[Clostridium]	-	k__Bacteria; p__Firmicutes; c__Other; o__Other; f__Other; g__Other; s__Other
Fh_3_1062491	0	2	6	4	8	2	8	14	-6	22	eggNOG;metabolism;[H] Coenzyme transport and metabolism;COG0351 phosphomethylpyrimidine kinase;	-	-	-	K00941	thiD	hydroxymethylpyrimidine/phosphomethylpyrimidine kinase	-	WP_044954796.1	WP_044954796.1 hydroxymethylpyrimidine/phosphomethylpyrimidine kinase [Lachnospiraceae bacterium 1_4_56FAA]	-	k__Bacteria; p__Firmicutes; c__Other; o__Other; f__Other; g__Other; s__Other
MF_2_1093280	6	14	13	6	19	15	33	40	-7	73	eggNOG;metabolism;[H] Coenzyme transport and metabolism;COG0351 phosphomethylpyrimidine kinase;	-	-	-	K00941	thiD	hydroxymethylpyrimidine/phosphomethylpyrimidine kinase	-	OLA36522.1	OLA36522.1 bifunctional hydroxymethylpyrimidine kinase/phosphomethylpyrimidine kinase [Phascolarctobacterium succinatutens]	-	k__Bacteria; p__Firmicutes; c__Negativicutes; o__Acidaminococcales; f__Acidaminococcaceae; g__Phascolarctobacterium; s__Other
MF_3_235586	14	10	8	9	12	18	32	39	-7	71	eggNOG;metabolism;[H] Coenzyme transport and metabolism;COG0351 phosphomethylpyrimidine kinase;	-	-	-	K00941	thiD	hydroxymethylpyrimidine/phosphomethylpyrimidine kinase	-	WP_028897010.1	WP_028897010.1 hydroxymethylpyrimidine/phosphomethylpyrimidine kinase [Prevotella sp. HUN102]	-	k__Bacteria; p__Bacteroidetes; c__Bacteroidia; o__Bacteroidales; f__Prevotellaceae; g__Prevotella; s__Other
Fh_1_192315	17	3	2	14	8	7	22	29	-7	51	eggNOG;metabolism;[H] Coenzyme transport and metabolism;COG0351 phosphomethylpyrimidine kinase;	-	-	-	K00941	thiD	hydroxymethylpyrimidine/phosphomethylpyrimidine kinase	-	EGN38272.1	EGN38272.1 phosphomethylpyrimidine kinase [Lachnospiraceae bacterium 1_4_56FAA]	-	k__Bacteria; p__Firmicutes; c__Other; o__Other; f__Other; g__Other; s__Other
Fh_1_919320	1	2	2	3	5	4	5	12	-7	17	eggNOG;metabolism;[H] Coenzyme transport and metabolism;COG0351 phosphomethylpyrimidine kinase;	-	-	-	K00941	thiD	hydroxymethylpyrimidine/phosphomethylpyrimidine kinase	-	WP_074650748.1	WP_074650748.1 bifunctional hydroxymethylpyrimidine kinase/phosphomethylpyrimidine kinase [[Clostridium]	-	k__Bacteria; p__Firmicutes; c__Other; o__Other; f__Other; g__Other; s__Other
Fh_2_465483	17	32	18	19	15	41	67	75	-8	142	eggNOG;metabolism;[H] Coenzyme transport and metabolism;COG0351 phosphomethylpyrimidine kinase;	-	-	-	K00941	thiD	hydroxymethylpyrimidine/phosphomethylpyrimidine kinase	-	OKZ94763.1	OKZ94763.1 bifunctional hydroxymethylpyrimidine kinase/phosphomethylpyrimidine kinase [Clostridiales bacterium 42_27]	-	k__Bacteria; p__Firmicutes; c__Clostridia; o__Clostridiales; f__Other; g__Other; s__Other
MF_3_327064	11	17	28	17	10	37	56	64	-8	120	eggNOG;metabolism;[H] Coenzyme transport and metabolism;COG0351 phosphomethylpyrimidine kinase;	-	-	-	K00941	thiD	hydroxymethylpyrimidine/phosphomethylpyrimidine kinase	-	OKZ94763.1	OKZ94763.1 bifunctional hydroxymethylpyrimidine kinase/phosphomethylpyrimidine kinase [Clostridiales bacterium 42_27]	-	k__Bacteria; p__Firmicutes; c__Clostridia; o__Clostridiales; f__Other; g__Other; s__Other
Fh_2_586894	0	21	0	11	18	0	21	29	-8	50	eggNOG;metabolism;[H] Coenzyme transport and metabolism;COG0351 phosphomethylpyrimidine kinase;	-	-	-	K00941	thiD	hydroxymethylpyrimidine/phosphomethylpyrimidine kinase	-	WP_059430041.1	WP_059430041.1 bifunctional hydroxymethylpyrimidine kinase/phosphomethylpyrimidine kinase [Campylobacter fetus]	-	k__Bacteria; p__Other; c__Other; o__Other; f__Other; g__Other; s__Other
Fh_3_529483	7	6	8	6	11	12	21	29	-8	50	eggNOG;metabolism;[H] Coenzyme transport and metabolism;COG0351 phosphomethylpyrimidine kinase;	-	-	-	K00941	thiD	hydroxymethylpyrimidine/phosphomethylpyrimidine kinase	-	EDP16955.1	EDP16955.1 hypothetical protein CLOBOL_02869 [ [[Clostridium]	-	k__Bacteria; p__Firmicutes; c__Clostridia; o__Clostridiales; f__Other; g__Other; s__Other
MF_3_237110	2	1	7	3	5	10	10	18	-8	28	eggNOG;metabolism;[H] Coenzyme transport and metabolism;COG0351 phosphomethylpyrimidine kinase;	-	-	-	K00941	thiD	hydroxymethylpyrimidine/phosphomethylpyrimidine kinase	-	WP_044954796.1	WP_044954796.1 hydroxymethylpyrimidine/phosphomethylpyrimidine kinase [Lachnospiraceae bacterium 1_4_56FAA]	-	k__Bacteria; p__Firmicutes; c__Other; o__Other; f__Other; g__Other; s__Other
Fh_1_830223	3	0	5	4	5	7	8	16	-8	24	eggNOG;metabolism;[H] Coenzyme transport and metabolism;COG0351 phosphomethylpyrimidine kinase;	-	-	-	K00941	thiD	hydroxymethylpyrimidine/phosphomethylpyrimidine kinase	-	WP_066579403.1	WP_066579403.1 bifunctional hydroxymethylpyrimidine kinase/phosphomethylpyrimidine kinase [Clostridium sp. Marseille-P2538]	-	k__Bacteria; p__Firmicutes; c__Clostridia; o__Clostridiales; f__Other; g__Other; s__Other
MF_2_548014	8	2	12	6	14	11	22	31	-9	53	-	-	-	-	K00941	thiD	hydroxymethylpyrimidine/phosphomethylpyrimidine kinase	-	CDE39800.1	CDE39800.1 phosphomethylpyrimidine kinase [Prevotella sp. CAG:279]	-	k__Bacteria; p__Bacteroidetes; c__Bacteroidia; o__Bacteroidales; f__Other; g__Other; s__Other
MF_3_1176993	3	7	8	3	4	20	18	27	-9	45	eggNOG;metabolism;[H] Coenzyme transport and metabolism;COG0351 phosphomethylpyrimidine kinase;	-	-	-	K00941	thiD	hydroxymethylpyrimidine/phosphomethylpyrimidine kinase	-	CDC69506.1	CDC69506.1 phosphomethylpyrimidine kinase [Oscillibacter sp. CAG:155]	-	k__Bacteria; p__Firmicutes; c__Other; o__Other; f__Other; g__Other; s__Other
MF_3_373357	2	9	2	9	6	7	13	22	-9	35	eggNOG;metabolism;[H] Coenzyme transport and metabolism;COG0351 phosphomethylpyrimidine kinase;	-	-	-	K00941	thiD	hydroxymethylpyrimidine/phosphomethylpyrimidine kinase	-	SDL66429.1	SDL66429.1 hydroxymethylpyrimidine/phosphomethylpyrimidine kinase [Sarcina sp. DSM 11001]	-	k__Bacteria; p__Other; c__Other; o__Other; f__Other; g__Other; s__Other
MF_2_209030	0	3	7	8	6	5	10	19	-9	29	eggNOG;metabolism;[H] Coenzyme transport and metabolism;COG0351 phosphomethylpyrimidine kinase;	-	-	-	K00941	thiD	hydroxymethylpyrimidine/phosphomethylpyrimidine kinase	-	CDB43202.1	CDB43202.1 phosphomethylpyrimidine kinase [Firmicutes bacterium CAG:240]	-	k__Bacteria; p__Firmicutes; c__Other; o__Other; f__Other; g__Other; s__Other
MF_2_227039	2	4	4	5	10	4	10	19	-9	29	eggNOG;metabolism;[H] Coenzyme transport and metabolism;COG0351 phosphomethylpyrimidine kinase;	-	-	-	K00941	thiD	hydroxymethylpyrimidine/phosphomethylpyrimidine kinase	-	CDB99620.1	CDB99620.1 phosphomethylpyrimidine kinase [Bacteroides sp. CAG:443]	-	k__Bacteria; p__Bacteroidetes; c__Bacteroidia; o__Bacteroidales; f__Other; g__Other; s__Other
MF_3_1215975	9	27	4	7	25	18	40	50	-10	90	eggNOG;metabolism;[H] Coenzyme transport and metabolism;COG0351 phosphomethylpyrimidine kinase;	-	-	-	K00941	thiD	hydroxymethylpyrimidine/phosphomethylpyrimidine kinase	-	WP_007656731.1	WP_007656731.1 MULTISPECIES: bifunctional hydroxymethylpyrimidine kinase/phosphomethylpyrimidine kinase [Parabacteroides]	-	k__Bacteria; p__Other; c__Other; o__Other; f__Other; g__Other; s__Other
MF_3_639249	5	1	14	6	11	13	20	30	-10	50	eggNOG;metabolism;[H] Coenzyme transport and metabolism;COG0351 phosphomethylpyrimidine kinase;	-	-	-	K00941	thiD	hydroxymethylpyrimidine/phosphomethylpyrimidine kinase	-	WP_066579403.1	WP_066579403.1 bifunctional hydroxymethylpyrimidine kinase/phosphomethylpyrimidine kinase [Clostridium sp. Marseille-P2538]	-	k__Bacteria; p__Firmicutes; c__Clostridia; o__Clostridiales; f__Other; g__Other; s__Other
Fh_2_636636	5	5	8	6	11	11	18	28	-10	46	eggNOG;metabolism;[H] Coenzyme transport and metabolism;COG0351 phosphomethylpyrimidine kinase;	-	-	-	K00941	thiD	hydroxymethylpyrimidine/phosphomethylpyrimidine kinase	-	WP_003508442.1	WP_003508442.1 MULTISPECIES: hydroxymethylpyrimidine/phosphomethylpyrimidine kinase [Clostridiales]	-	k__Bacteria; p__Firmicutes; c__Clostridia; o__Clostridiales; f__Other; g__Other; s__Other
MF_3_298833	1	8	6	4	0	21	15	25	-10	40	eggNOG;metabolism;[H] Coenzyme transport and metabolism;COG0351 phosphomethylpyrimidine kinase;	-	-	-	K00941	thiD	hydroxymethylpyrimidine/phosphomethylpyrimidine kinase	-	WP_034451088.1	WP_034451088.1 hydroxymethylpyrimidine/phosphomethylpyrimidine kinase [Butyrivibrio sp. AE2032]	-	k__Bacteria; p__Other; c__Other; o__Other; f__Other; g__Other; s__Other
MF_2_702504	37	66	49	31	43	89	152	163	-11	315	eggNOG;metabolism;[H] Coenzyme transport and metabolism;COG0351 phosphomethylpyrimidine kinase;	-	-	-	K00941	thiD	hydroxymethylpyrimidine/phosphomethylpyrimidine kinase	-	OKZ94763.1	OKZ94763.1 bifunctional hydroxymethylpyrimidine kinase/phosphomethylpyrimidine kinase [Clostridiales bacterium 42_27]	-	k__Bacteria; p__Firmicutes; c__Clostridia; o__Clostridiales; f__Other; g__Other; s__Other
MF_3_295324	3	4	10	14	2	12	17	28	-11	45	-	-	-	-	K00941	thiD	hydroxymethylpyrimidine/phosphomethylpyrimidine kinase	-	SCG92807.1	SCG92807.1 Hydroxymethylpyrimidine/phosphomethylpyrimidine kinase [uncultured Clostridium sp.]	-	k__Bacteria; p__Firmicutes; c__Other; o__Other; f__Other; g__Other; s__Other
MF_3_69486	10	8	12	5	12	25	30	42	-12	72	eggNOG;metabolism;[H] Coenzyme transport and metabolism;COG0351 phosphomethylpyrimidine kinase;	-	-	-	K00941	thiD	hydroxymethylpyrimidine/phosphomethylpyrimidine kinase	-	SCH07536.1	SCH07536.1 Hydroxymethylpyrimidine/phosphomethylpyrimidine kinase [uncultured Faecalibacterium sp.]	-	k__Bacteria; p__Firmicutes; c__Clostridia; o__Clostridiales; f__Other; g__Other; s__Other
MF_2_1013290	5	1	0	2	10	6	6	18	-12	24	eggNOG;metabolism;[H] Coenzyme transport and metabolism;COG0351 phosphomethylpyrimidine kinase;	-	-	-	K00941	thiD	hydroxymethylpyrimidine/phosphomethylpyrimidine kinase	-	OKZ94763.1	OKZ94763.1 bifunctional hydroxymethylpyrimidine kinase/phosphomethylpyrimidine kinase [Clostridiales bacterium 42_27]	-	k__Bacteria; p__Firmicutes; c__Clostridia; o__Clostridiales; f__Other; g__Other; s__Other
MF_2_1051189	2	2	1	1	16	0	5	17	-12	22	-	-	-	-	K00941	thiD	hydroxymethylpyrimidine/phosphomethylpyrimidine kinase	-	OLA46626.1	OLA46626.1 bifunctional hydroxymethylpyrimidine kinase/phosphomethylpyrimidine kinase [Ruminococcus bicirculans]	-	k__Bacteria; p__Firmicutes; c__Clostridia; o__Clostridiales; f__Ruminococcaceae; g__Ruminococcus; s__Other
Fh_3_814870	0	2	1	5	9	1	3	15	-12	18	eggNOG;metabolism;[H] Coenzyme transport and metabolism;COG0351 phosphomethylpyrimidine kinase;	-	-	-	K00941	thiD	hydroxymethylpyrimidine/phosphomethylpyrimidine kinase	-	WP_026762447.1	WP_026762447.1 hydroxymethylpyrimidine/phosphomethylpyrimidine kinase [Selenomonas artemidis]	-	k__Bacteria; p__Other; c__Other; o__Other; f__Other; g__Other; s__Other
MF_3_801837	1	3	4	3	10	8	8	21	-13	29	eggNOG;metabolism;[H] Coenzyme transport and metabolism;COG0351 phosphomethylpyrimidine kinase;	-	-	-	K00941	thiD	hydroxymethylpyrimidine/phosphomethylpyrimidine kinase	-	WP_002578002.1	WP_002578002.1 hydroxymethylpyrimidine/phosphomethylpyrimidine kinase [[Clostridium]	-	k__Bacteria; p__Firmicutes; c__Clostridia; o__Clostridiales; f__Other; g__Other; s__Other
MF_3_838403	3	1	3	12	0	8	7	20	-13	27	-	-	-	-	K00941	thiD	hydroxymethylpyrimidine/phosphomethylpyrimidine kinase	-	SDO57877.1	SDO57877.1 hydroxymethylpyrimidine/phosphomethylpyrimidine kinase [Prevotella sp. BP1-145]	-	k__Bacteria; p__Bacteroidetes; c__Bacteroidia; o__Bacteroidales; f__Prevotellaceae; g__Prevotella; s__Other
MF_2_729787	0	1	4	6	10	2	5	18	-13	23	eggNOG;metabolism;[H] Coenzyme transport and metabolism;COG0351 phosphomethylpyrimidine kinase;	-	-	-	K00941	thiD	hydroxymethylpyrimidine/phosphomethylpyrimidine kinase	-	WP_008979896.1	WP_008979896.1 hydroxymethylpyrimidine/phosphomethylpyrimidine kinase [Ruminococcaceae bacterium D16]	-	k__Bacteria; p__Other; c__Other; o__Other; f__Other; g__Other; s__Other
MF_1_452467	0	0	2	16	0	0	2	16	-14	18	eggNOG;metabolism;[H] Coenzyme transport and metabolism;COG0351 phosphomethylpyrimidine kinase;	-	-	-	K00941	thiD	hydroxymethylpyrimidine/phosphomethylpyrimidine kinase	-	WP_044954796.1	WP_044954796.1 hydroxymethylpyrimidine/phosphomethylpyrimidine kinase [Lachnospiraceae bacterium 1_4_56FAA]	-	k__Bacteria; p__Firmicutes; c__Other; o__Other; f__Other; g__Other; s__Other
MF_2_1145362	0	0	0	0	14	0	0	14	-14	14	-	GO:0006631//fatty acid metabolic process	GO:0050151//oleate hydratase activity;GO:0071949//FAD binding	-	K00941	thiD	hydroxymethylpyrimidine/phosphomethylpyrimidine kinase	-	CDC97924.1	CDC97924.1 phosphomethylpyrimidine kinase [Prevotella sp. CAG:474]	-	k__Bacteria; p__Bacteroidetes; c__Bacteroidia; o__Bacteroidales; f__Prevotellaceae; g__Prevotella; s__Other
MF_3_1001699	0	0	0	0	2	12	0	14	-14	14	eggNOG;metabolism;[H] Coenzyme transport and metabolism;COG0351 phosphomethylpyrimidine kinase;	-	-	-	K00941	thiD	hydroxymethylpyrimidine/phosphomethylpyrimidine kinase	-	WP_075330028.1	WP_075330028.1 bifunctional hydroxymethylpyrimidine kinase/phosphomethylpyrimidine kinase [Shigella dysenteriae]	-	k__Bacteria; p__Proteobacteria; c__Gammaproteobacteria; o__Enterobacterales; f__Enterobacteriaceae; g__Other; s__Other
MF_3_761472	0	0	0	2	0	12	0	14	-14	14	eggNOG;metabolism;[H] Coenzyme transport and metabolism;COG0351 phosphomethylpyrimidine kinase;	-	-	-	K00941	thiD	hydroxymethylpyrimidine/phosphomethylpyrimidine kinase	-	WP_031472013.1	WP_031472013.1 hydroxymethylpyrimidine/phosphomethylpyrimidine kinase [[Clostridium]	-	k__Bacteria; p__Firmicutes; c__Other; o__Other; f__Other; g__Other; s__Other
MF_2_329249	8	1	5	3	15	11	14	29	-15	43	eggNOG;metabolism;[H] Coenzyme transport and metabolism;COG0351 phosphomethylpyrimidine kinase;	-	-	-	K00941	thiD	hydroxymethylpyrimidine/phosphomethylpyrimidine kinase	-	SCG92807.1	SCG92807.1 Hydroxymethylpyrimidine/phosphomethylpyrimidine kinase [uncultured Clostridium sp.]	-	k__Bacteria; p__Firmicutes; c__Other; o__Other; f__Other; g__Other; s__Other
MF_2_498803	1	1	2	1	13	5	4	19	-15	23	eggNOG;metabolism;[H] Coenzyme transport and metabolism;COG0351 phosphomethylpyrimidine kinase;	-	-	-	K00941	thiD	hydroxymethylpyrimidine/phosphomethylpyrimidine kinase	-	OLA36522.1	OLA36522.1 bifunctional hydroxymethylpyrimidine kinase/phosphomethylpyrimidine kinase [Phascolarctobacterium succinatutens]	-	k__Bacteria; p__Firmicutes; c__Negativicutes; o__Acidaminococcales; f__Acidaminococcaceae; g__Phascolarctobacterium; s__Other
MF_2_143204	0	0	0	0	15	0	0	15	-15	15	eggNOG;metabolism;[H] Coenzyme transport and metabolism;COG0351 phosphomethylpyrimidine kinase;	-	-	-	K00941	thiD	hydroxymethylpyrimidine/phosphomethylpyrimidine kinase	-	WP_036922989.1	WP_036922989.1 hydroxymethylpyrimidine/phosphomethylpyrimidine kinase [Prevotella sp. ICM33]	-	k__Bacteria; p__Bacteroidetes; c__Bacteroidia; o__Bacteroidales; f__Other; g__Other; s__Other
Fh_1_217046	11	13	17	11	28	18	41	57	-16	98	eggNOG;metabolism;[H] Coenzyme transport and metabolism;COG0351 phosphomethylpyrimidine kinase;	-	-	-	K00941	thiD	hydroxymethylpyrimidine/phosphomethylpyrimidine kinase	-	WP_074650748.1	WP_074650748.1 bifunctional hydroxymethylpyrimidine kinase/phosphomethylpyrimidine kinase [[Clostridium]	-	k__Bacteria; p__Firmicutes; c__Other; o__Other; f__Other; g__Other; s__Other
Fh_3_677178	3	3	20	11	27	4	26	42	-16	68	eggNOG;metabolism;[H] Coenzyme transport and metabolism;COG0351 phosphomethylpyrimidine kinase;	-	-	-	K00941	thiD	hydroxymethylpyrimidine/phosphomethylpyrimidine kinase	-	WP_028907941.1	WP_028907941.1 hydroxymethylpyrimidine/phosphomethylpyrimidine kinase [Prevotella ruminicola]	-	k__Bacteria; p__Bacteroidetes; c__Bacteroidia; o__Bacteroidales; f__Other; g__Other; s__Other
MF_3_1187940	7	2	0	11	2	12	9	25	-16	34	eggNOG;metabolism;[H] Coenzyme transport and metabolism;COG0351 phosphomethylpyrimidine kinase;	-	-	-	K00941	thiD	hydroxymethylpyrimidine/phosphomethylpyrimidine kinase	-	WP_005825553.1	WP_005825553.1 bifunctional hydroxymethylpyrimidine kinase/phosphomethylpyrimidine kinase [Bacteroides uniformis]	-	k__Bacteria; p__Bacteroidetes; c__Bacteroidia; o__Bacteroidales; f__Bacteroidaceae; g__Bacteroides; s__Other
MF_3_1155903	1	0	0	0	0	17	1	17	-16	18	eggNOG;metabolism;[H] Coenzyme transport and metabolism;COG0351 phosphomethylpyrimidine kinase;	-	-	-	K00941	thiD	hydroxymethylpyrimidine/phosphomethylpyrimidine kinase	-	CBK79876.1	CBK79876.1 phosphomethylpyrimidine kinase [Coprococcus catus GD/7]	-	k__Bacteria; p__Firmicutes; c__Clostridia; o__Clostridiales; f__Lachnospiraceae; g__Coprococcus; s__Other
MF_2_951955	0	0	0	2	14	0	0	16	-16	16	eggNOG;metabolism;[H] Coenzyme transport and metabolism;COG0351 phosphomethylpyrimidine kinase;	-	-	-	K00941	thiD	hydroxymethylpyrimidine/phosphomethylpyrimidine kinase	-	CCZ35438.1	CCZ35438.1 putative uncharacterized protein [Firmicutes bacterium CAG:646]	-	k__Bacteria; p__Firmicutes; c__Other; o__Other; f__Other; g__Other; s__Other
Fh_2_747210	7	6	9	8	13	18	22	39	-17	61	eggNOG;metabolism;[H] Coenzyme transport and metabolism;COG0351 phosphomethylpyrimidine kinase;	-	-	-	K00941	thiD	hydroxymethylpyrimidine/phosphomethylpyrimidine kinase	-	WP_022132290.1	WP_022132290.1 hydroxymethylpyrimidine/phosphomethylpyrimidine kinase [Ruminococcus sp. Marseille-P3213]	-	k__Bacteria; p__Firmicutes; c__Clostridia; o__Clostridiales; f__Other; g__Other; s__Other
MF_2_745726	1	8	2	4	18	6	11	28	-17	39	eggNOG;metabolism;[H] Coenzyme transport and metabolism;COG0351 phosphomethylpyrimidine kinase;	-	-	-	K00941	thiD	hydroxymethylpyrimidine/phosphomethylpyrimidine kinase	-	CCY31871.1	CCY31871.1 phosphomethylpyrimidine kinase [Ruminococcus sp. CAG:60]	-	k__Bacteria; p__Firmicutes; c__Other; o__Other; f__Other; g__Other; s__Other
MF_3_601829	1	4	1	9	9	5	6	23	-17	29	eggNOG;metabolism;[H] Coenzyme transport and metabolism;COG0351 phosphomethylpyrimidine kinase;	-	-	-	K00941	thiD	hydroxymethylpyrimidine/phosphomethylpyrimidine kinase	-	ERK54391.1	ERK54391.1 phosphomethylpyrimidine kinase [Oscillibacter sp. KLE 1728]	-	k__Bacteria; p__Firmicutes; c__Other; o__Other; f__Other; g__Other; s__Other
MF_1_588571	5	3	3	14	9	6	11	29	-18	40	eggNOG;metabolism;[H] Coenzyme transport and metabolism;COG0351 phosphomethylpyrimidine kinase;	-	-	-	K00941	thiD	hydroxymethylpyrimidine/phosphomethylpyrimidine kinase	-	WP_074650748.1	WP_074650748.1 bifunctional hydroxymethylpyrimidine kinase/phosphomethylpyrimidine kinase [[Clostridium]	-	k__Bacteria; p__Firmicutes; c__Other; o__Other; f__Other; g__Other; s__Other
MF_3_1110675	1	2	0	2	1	18	3	21	-18	24	eggNOG;metabolism;[H] Coenzyme transport and metabolism;COG0351 phosphomethylpyrimidine kinase;	-	-	-	K00941	thiD	hydroxymethylpyrimidine/phosphomethylpyrimidine kinase	-	WP_026472737.1	WP_026472737.1 hydroxymethylpyrimidine/phosphomethylpyrimidine kinase [Allobaculum stercoricanis]	-	k__Bacteria; p__Firmicutes; c__Other; o__Other; f__Other; g__Other; s__Other
MF_2_374172	2	0	0	0	20	0	2	20	-18	22	eggNOG;metabolism;[H] Coenzyme transport and metabolism;COG0351 phosphomethylpyrimidine kinase;	-	-	-	K00941	thiD	hydroxymethylpyrimidine/phosphomethylpyrimidine kinase	-	OJV08926.1	OJV08926.1 bifunctional hydroxymethylpyrimidine kinase/phosphomethylpyrimidine kinase [Bosea sp. 67-29]	-	k__Bacteria; p__Other; c__Other; o__Other; f__Other; g__Other; s__Other
MF_2_261005	17	15	10	9	41	11	42	61	-19	103	eggNOG;metabolism;[H] Coenzyme transport and metabolism;COG0351 phosphomethylpyrimidine kinase;	-	-	-	K00941	thiD	hydroxymethylpyrimidine/phosphomethylpyrimidine kinase	-	CCY09238.1	CCY09238.1 phosphomethylpyrimidine kinase [Clostridium sp. CAG:81]	-	k__Bacteria; p__Firmicutes; c__Other; o__Other; f__Other; g__Other; s__Other
MF_2_161852	1	0	0	7	9	4	1	20	-19	21	eggNOG;metabolism;[H] Coenzyme transport and metabolism;COG0351 phosphomethylpyrimidine kinase;	-	-	-	K00941	thiD	hydroxymethylpyrimidine/phosphomethylpyrimidine kinase	-	SEF40813.1	SEF40813.1 hydroxymethylpyrimidine/phosphomethylpyrimidine kinase [Prevotella ruminicola]	-	k__Bacteria; p__Bacteroidetes; c__Bacteroidia; o__Bacteroidales; f__Prevotellaceae; g__Prevotella; s__Other
Fh_1_157774	33	6	0	23	27	9	39	59	-20	98	eggNOG;metabolism;[H] Coenzyme transport and metabolism;COG0351 phosphomethylpyrimidine kinase;	-	-	-	K00941	thiD	hydroxymethylpyrimidine/phosphomethylpyrimidine kinase	-	SEK86201.1	SEK86201.1 hydroxymethylpyrimidine kinase /phosphomethylpyrimidine kinase [Bosea lupini]	-	k__Bacteria; p__Other; c__Other; o__Other; f__Other; g__Other; s__Other
MF_2_636876	21	4	6	7	31	13	31	51	-20	82	eggNOG;metabolism;[H] Coenzyme transport and metabolism;COG0351 phosphomethylpyrimidine kinase;	-	-	-	K00941	thiD	hydroxymethylpyrimidine/phosphomethylpyrimidine kinase	-	WP_074650748.1	WP_074650748.1 bifunctional hydroxymethylpyrimidine kinase/phosphomethylpyrimidine kinase [[Clostridium]	-	k__Bacteria; p__Firmicutes; c__Other; o__Other; f__Other; g__Other; s__Other
Fh_3_154373	8	0	18	12	19	15	26	46	-20	72	eggNOG;metabolism;[H] Coenzyme transport and metabolism;COG0351 phosphomethylpyrimidine kinase;	-	GO:0008168//methyltransferase activity	-	K00941	thiD	hydroxymethylpyrimidine/phosphomethylpyrimidine kinase	-	SDF32367.1	SDF32367.1 hydroxymethylpyrimidine/phosphomethylpyrimidine kinase [Bacteroidales bacterium KHT7]	-	k__Bacteria; p__Bacteroidetes; c__Bacteroidia; o__Bacteroidales; f__Other; g__Other; s__Other
MF_1_331146	1	7	0	16	6	6	8	28	-20	36	eggNOG;metabolism;[H] Coenzyme transport and metabolism;COG0351 phosphomethylpyrimidine kinase;	-	-	-	K00941	thiD	hydroxymethylpyrimidine/phosphomethylpyrimidine kinase	-	WP_074650748.1	WP_074650748.1 bifunctional hydroxymethylpyrimidine kinase/phosphomethylpyrimidine kinase [[Clostridium]	-	k__Bacteria; p__Firmicutes; c__Other; o__Other; f__Other; g__Other; s__Other
MF_2_652573	0	0	5	3	17	5	5	25	-20	30	eggNOG;metabolism;[H] Coenzyme transport and metabolism;COG0351 phosphomethylpyrimidine kinase;	-	-	-	K00941	thiD	hydroxymethylpyrimidine/phosphomethylpyrimidine kinase	-	WP_044954796.1	WP_044954796.1 hydroxymethylpyrimidine/phosphomethylpyrimidine kinase [Lachnospiraceae bacterium 1_4_56FAA]	-	k__Bacteria; p__Firmicutes; c__Other; o__Other; f__Other; g__Other; s__Other
Fh_2_935	1	6	5	7	14	12	12	33	-21	45	eggNOG;metabolism;[H] Coenzyme transport and metabolism;COG0351 phosphomethylpyrimidine kinase;	-	-	-	K00941	thiD	hydroxymethylpyrimidine/phosphomethylpyrimidine kinase	-	WP_008979896.1	WP_008979896.1 hydroxymethylpyrimidine/phosphomethylpyrimidine kinase [Ruminococcaceae bacterium D16]	-	k__Bacteria; p__Firmicutes; c__Clostridia; o__Clostridiales; f__Other; g__Other; s__Other
MF_3_1237992	0	2	0	0	5	18	2	23	-21	25	eggNOG;metabolism;[H] Coenzyme transport and metabolism;COG0351 phosphomethylpyrimidine kinase;	-	-	-	K00941	thiD	hydroxymethylpyrimidine/phosphomethylpyrimidine kinase	-	WP_075669113.1	WP_075669113.1 bifunctional hydroxymethylpyrimidine kinase/phosphomethylpyrimidine kinase [Anaerostipes sp. 992a]	-	k__Bacteria; p__Firmicutes; c__Other; o__Other; f__Other; g__Other; s__Other
MF_2_947568	17	13	19	33	13	25	49	71	-22	120	eggNOG;metabolism;[H] Coenzyme transport and metabolism;COG0351 phosphomethylpyrimidine kinase;	-	-	-	K00941	thiD	hydroxymethylpyrimidine/phosphomethylpyrimidine kinase	-	CDC69506.1	CDC69506.1 phosphomethylpyrimidine kinase [Oscillibacter sp. CAG:155]	-	k__Bacteria; p__Firmicutes; c__Clostridia; o__Clostridiales; f__Other; g__Other; s__Other
MF_1_451443	2	0	0	20	4	0	2	24	-22	26	eggNOG;metabolism;[H] Coenzyme transport and metabolism;COG0351 phosphomethylpyrimidine kinase;	-	-	-	K00941	thiD	hydroxymethylpyrimidine/phosphomethylpyrimidine kinase	-	WP_047767026.1	WP_047767026.1 hydroxymethylpyrimidine/phosphomethylpyrimidine kinase [Lactobacillus panis]	-	k__Bacteria; p__Other; c__Other; o__Other; f__Other; g__Other; s__Other
MF_1_967914	30	22	33	28	29	51	85	108	-23	193	eggNOG;metabolism;[H] Coenzyme transport and metabolism;COG0351 phosphomethylpyrimidine kinase;	-	-	-	K00941	thiD	hydroxymethylpyrimidine/phosphomethylpyrimidine kinase	-	WP_042735968.1	WP_042735968.1 hydroxymethylpyrimidine/phosphomethylpyrimidine kinase [Lachnospiraceae bacterium TWA4]	-	k__Bacteria; p__Firmicutes; c__Other; o__Other; f__Other; g__Other; s__Other
Fh_3_687239	25	22	33	21	66	16	80	103	-23	183	eggNOG;metabolism;[H] Coenzyme transport and metabolism;COG0351 phosphomethylpyrimidine kinase;	-	-	-	K00941	thiD	hydroxymethylpyrimidine/phosphomethylpyrimidine kinase	-	WP_009985863.1	WP_009985863.1 hydroxymethylpyrimidine/phosphomethylpyrimidine kinase [Ruminococcus flavefaciens]	-	k__Bacteria; p__Firmicutes; c__Other; o__Other; f__Other; g__Other; s__Other
Fh_3_806818	15	17	18	26	27	20	50	73	-23	123	eggNOG;metabolism;[H] Coenzyme transport and metabolism;COG0351 phosphomethylpyrimidine kinase;	-	-	-	K00941	thiD	hydroxymethylpyrimidine/phosphomethylpyrimidine kinase	-	WP_074650748.1	WP_074650748.1 bifunctional hydroxymethylpyrimidine kinase/phosphomethylpyrimidine kinase [[Clostridium]	-	k__Bacteria; p__Firmicutes; c__Other; o__Other; f__Other; g__Other; s__Other
MF_3_576756	3	3	17	12	10	24	23	46	-23	69	eggNOG;metabolism;[H] Coenzyme transport and metabolism;COG0351 phosphomethylpyrimidine kinase;	-	-	-	K00941	thiD	hydroxymethylpyrimidine/phosphomethylpyrimidine kinase	-	WP_026472737.1	WP_026472737.1 hydroxymethylpyrimidine/phosphomethylpyrimidine kinase [Allobaculum stercoricanis]	-	k__Bacteria; p__Firmicutes; c__Other; o__Other; f__Other; g__Other; s__Other
MF_1_29562	9	4	1	21	0	17	14	38	-24	52	eggNOG;metabolism;[H] Coenzyme transport and metabolism;COG0351 phosphomethylpyrimidine kinase;	-	-	-	K00941	thiD	hydroxymethylpyrimidine/phosphomethylpyrimidine kinase	-	WP_020213130.1	WP_020213130.1 bifunctional hydroxymethylpyrimidine kinase/phosphomethylpyrimidine kinase [Flavobacterium rivuli]	-	k__Bacteria; p__Bacteroidetes; c__Other; o__Other; f__Other; g__Other; s__Other
MF_3_959539	0	1	13	5	17	16	14	38	-24	52	eggNOG;metabolism;[H] Coenzyme transport and metabolism;COG0351 phosphomethylpyrimidine kinase;	-	-	-	K00941	thiD	hydroxymethylpyrimidine/phosphomethylpyrimidine kinase	-	CCY73867.1	CCY73867.1 phosphomethylpyrimidine kinase [Eubacterium sp. CAG:115]	-	k__Bacteria; p__Firmicutes; c__Clostridia; o__Clostridiales; f__Other; g__Other; s__Other
MF_2_586752	2	2	3	14	6	11	7	31	-24	38	-	-	-	-	K00941	thiD	hydroxymethylpyrimidine/phosphomethylpyrimidine kinase	-	SDO57877.1	SDO57877.1 hydroxymethylpyrimidine/phosphomethylpyrimidine kinase [Prevotella sp. BP1-145]	-	k__Bacteria; p__Bacteroidetes; c__Bacteroidia; o__Bacteroidales; f__Prevotellaceae; g__Prevotella; s__Other
MF_3_178470	9	0	4	13	2	23	13	38	-25	51	eggNOG;metabolism;[H] Coenzyme transport and metabolism;COG0351 phosphomethylpyrimidine kinase;	-	-	-	K00941	thiD	hydroxymethylpyrimidine/phosphomethylpyrimidine kinase	-	SCX28580.1	SCX28580.1 hydroxymethylpyrimidine/phosphomethylpyrimidine kinase [Ruminococcaceae bacterium P7]	-	k__Bacteria; p__Firmicutes; c__Other; o__Other; f__Other; g__Other; s__Other
MF_3_375175	11	5	11	6	20	29	27	55	-28	82	eggNOG;metabolism;[H] Coenzyme transport and metabolism;COG0351 phosphomethylpyrimidine kinase;	-	-	-	K00941	thiD	hydroxymethylpyrimidine/phosphomethylpyrimidine kinase	-	CDC65219.1	CDC65219.1 phosphomethylpyrimidine kinase [Bacteroides sp. CAG:770]	-	k__Bacteria; p__Bacteroidetes; c__Other; o__Other; f__Other; g__Other; s__Other
Fh_1_828558	24	32	18	17	42	45	74	104	-30	178	eggNOG;metabolism;[H] Coenzyme transport and metabolism;COG0351 phosphomethylpyrimidine kinase;	-	-	-	K00941	thiD	hydroxymethylpyrimidine/phosphomethylpyrimidine kinase	-	WP_034451088.1	WP_034451088.1 hydroxymethylpyrimidine/phosphomethylpyrimidine kinase [Butyrivibrio sp. AE2032]	-	k__Bacteria; p__Firmicutes; c__Other; o__Other; f__Other; g__Other; s__Other
MF_2_196310	13	8	32	20	53	10	53	83	-30	136	eggNOG;metabolism;[H] Coenzyme transport and metabolism;COG0351 phosphomethylpyrimidine kinase;	-	-	-	K00941	thiD	hydroxymethylpyrimidine/phosphomethylpyrimidine kinase	-	WP_074714240.1	WP_074714240.1 bifunctional hydroxymethylpyrimidine kinase/phosphomethylpyrimidine kinase [Ruminococcus flavefaciens]	-	k__Bacteria; p__Firmicutes; c__Other; o__Other; f__Other; g__Other; s__Other
MF_3_891386	23	10	8	21	12	38	41	71	-30	112	eggNOG;metabolism;[H] Coenzyme transport and metabolism;COG0351 phosphomethylpyrimidine kinase;	-	-	-	K00941	thiD	hydroxymethylpyrimidine/phosphomethylpyrimidine kinase	-	WP_022132290.1	WP_022132290.1 hydroxymethylpyrimidine/phosphomethylpyrimidine kinase [Ruminococcus sp. Marseille-P3213]	-	k__Bacteria; p__Firmicutes; c__Clostridia; o__Clostridiales; f__Other; g__Other; s__Other
Fh_2_290760	16	58	20	33	54	39	94	126	-32	220	eggNOG;metabolism;[H] Coenzyme transport and metabolism;COG0351 phosphomethylpyrimidine kinase;	-	-	-	K00941	thiD	hydroxymethylpyrimidine/phosphomethylpyrimidine kinase	-	WP_040564558.1	WP_040564558.1 hydroxymethylpyrimidine/phosphomethylpyrimidine kinase [Phascolarctobacterium succinatutens]	-	k__Bacteria; p__Firmicutes; c__Negativicutes; o__Acidaminococcales; f__Acidaminococcaceae; g__Phascolarctobacterium; s__Other
MF_3_850194	16	0	3	39	4	11	19	54	-35	73	eggNOG;metabolism;[H] Coenzyme transport and metabolism;COG0351 phosphomethylpyrimidine kinase;	-	-	-	K00941	thiD	hydroxymethylpyrimidine/phosphomethylpyrimidine kinase	-	WP_056985889.1	WP_056985889.1 hydroxymethylpyrimidine/phosphomethylpyrimidine kinase [Lactobacillus amylovorus]	-	k__Bacteria; p__Firmicutes; c__Bacilli; o__Lactobacillales; f__Lactobacillaceae; g__Lactobacillus; s__Other
MF_3_248976	2	8	7	1	7	46	17	54	-37	71	eggNOG;metabolism;[H] Coenzyme transport and metabolism;COG0351 phosphomethylpyrimidine kinase;	-	-	-	K00941	thiD	hydroxymethylpyrimidine/phosphomethylpyrimidine kinase	-	WP_028518471.1	WP_028518471.1 hydroxymethylpyrimidine/phosphomethylpyrimidine kinase [Ruminococcus flavefaciens]	-	k__Bacteria; p__Firmicutes; c__Other; o__Other; f__Other; g__Other; s__Other
MF_3_1058231	3	6	26	20	14	39	35	73	-38	108	eggNOG;metabolism;[H] Coenzyme transport and metabolism;COG0351 phosphomethylpyrimidine kinase;	-	-	-	K00941	thiD	hydroxymethylpyrimidine/phosphomethylpyrimidine kinase	-	OKZ94763.1	OKZ94763.1 bifunctional hydroxymethylpyrimidine kinase/phosphomethylpyrimidine kinase [Clostridiales bacterium 42_27]	-	k__Bacteria; p__Firmicutes; c__Other; o__Other; f__Other; g__Other; s__Other
Fh_1_1082442	7	2	6	29	4	20	15	53	-38	68	eggNOG;metabolism;[H] Coenzyme transport and metabolism;COG0351 phosphomethylpyrimidine kinase;	-	-	-	K00941	thiD	hydroxymethylpyrimidine/phosphomethylpyrimidine kinase	-	SDG27755.1	SDG27755.1 hydroxymethylpyrimidine/phosphomethylpyrimidine kinase [Prevotella sp. BP1-148]	-	k__Bacteria; p__Bacteroidetes; c__Bacteroidia; o__Bacteroidales; f__Other; g__Other; s__Other
MF_1_481720	6	0	0	42	2	0	6	44	-38	50	eggNOG;metabolism;[H] Coenzyme transport and metabolism;COG0351 phosphomethylpyrimidine kinase;	-	-	-	K00941	thiD	hydroxymethylpyrimidine/phosphomethylpyrimidine kinase	-	OLA28060.1	OLA28060.1 bifunctional hydroxymethylpyrimidine kinase/phosphomethylpyrimidine kinase [Firmicutes bacterium CAG:129_59_24]	-	k__Bacteria; p__Firmicutes; c__Other; o__Other; f__Other; g__Other; s__Other
Fh_1_1063906	59	38	52	67	56	65	149	188	-39	337	eggNOG;metabolism;[H] Coenzyme transport and metabolism;COG0351 phosphomethylpyrimidine kinase;	-	-	-	K00941	thiD	hydroxymethylpyrimidine/phosphomethylpyrimidine kinase	-	WP_022132290.1	WP_022132290.1 hydroxymethylpyrimidine/phosphomethylpyrimidine kinase [Ruminococcus sp. Marseille-P3213]	-	k__Bacteria; p__Firmicutes; c__Other; o__Other; f__Other; g__Other; s__Other
MF_1_180848	0	61	8	57	31	20	69	108	-39	177	eggNOG;metabolism;[H] Coenzyme transport and metabolism;COG0351 phosphomethylpyrimidine kinase;	-	-	-	K00941	thiD	hydroxymethylpyrimidine/phosphomethylpyrimidine kinase	-	CDC97889.1	CDC97889.1 phosphomethylpyrimidine kinase [Alistipes sp. CAG:268]	-	k__Bacteria; p__Bacteroidetes; c__Other; o__Other; f__Other; g__Other; s__Other
MF_3_125667	2	10	7	9	36	13	19	58	-39	77	eggNOG;metabolism;[H] Coenzyme transport and metabolism;COG0351 phosphomethylpyrimidine kinase;	-	-	-	K00941	thiD	hydroxymethylpyrimidine/phosphomethylpyrimidine kinase	-	OLA28060.1	OLA28060.1 bifunctional hydroxymethylpyrimidine kinase/phosphomethylpyrimidine kinase [Firmicutes bacterium CAG:129_59_24]	-	k__Bacteria; p__Firmicutes; c__Other; o__Other; f__Other; g__Other; s__Other
MF_1_945467	16	0	0	53	0	2	16	55	-39	71	eggNOG;metabolism;[H] Coenzyme transport and metabolism;COG0351 phosphomethylpyrimidine kinase;	-	-	-	K00941	thiD	hydroxymethylpyrimidine/phosphomethylpyrimidine kinase	-	WP_057806650.1	WP_057806650.1 bifunctional hydroxymethylpyrimidine kinase/phosphomethylpyrimidine kinase [Lactobacillus pontis]	-	k__Bacteria; p__Firmicutes; c__Bacilli; o__Lactobacillales; f__Lactobacillaceae; g__Other; s__Other
MF_3_1135871	8	28	22	18	31	49	58	98	-40	156	eggNOG;metabolism;[H] Coenzyme transport and metabolism;COG0351 phosphomethylpyrimidine kinase;	-	-	-	K00941	thiD	hydroxymethylpyrimidine/phosphomethylpyrimidine kinase	-	WP_078785053.1	WP_078785053.1 bifunctional hydroxymethylpyrimidine kinase/phosphomethylpyrimidine kinase [Gemmiger formicilis]	-	k__Bacteria; p__Firmicutes; c__Clostridia; o__Clostridiales; f__Other; g__Other; s__Other
Fh_2_678967	47	32	35	50	73	32	114	155	-41	269	eggNOG;metabolism;[H] Coenzyme transport and metabolism;COG0351 phosphomethylpyrimidine kinase;	-	-	-	K00941	thiD	hydroxymethylpyrimidine/phosphomethylpyrimidine kinase	-	CCY69820.1	CCY69820.1 phosphomethylpyrimidine kinase [Eubacterium sp. CAG:161]	-	k__Bacteria; p__Firmicutes; c__Other; o__Other; f__Other; g__Other; s__Other
MF_3_141033	11	21	33	33	26	48	65	107	-42	172	eggNOG;metabolism;[H] Coenzyme transport and metabolism;COG0351 phosphomethylpyrimidine kinase;	-	-	-	K00941	thiD	hydroxymethylpyrimidine/phosphomethylpyrimidine kinase	-	CDC69506.1	CDC69506.1 phosphomethylpyrimidine kinase [Oscillibacter sp. CAG:155]	-	k__Bacteria; p__Firmicutes; c__Clostridia; o__Clostridiales; f__Other; g__Other; s__Other
MF_1_274232	9	3	11	44	4	18	23	66	-43	89	eggNOG;metabolism;[H] Coenzyme transport and metabolism;COG0351 phosphomethylpyrimidine kinase;	-	-	-	K00941	thiD	hydroxymethylpyrimidine/phosphomethylpyrimidine kinase	-	WP_075759576.1	WP_075759576.1 bifunctional hydroxymethylpyrimidine kinase/phosphomethylpyrimidine kinase [Anaerostipes sp. 494a]	-	k__Bacteria; p__Firmicutes; c__Other; o__Other; f__Other; g__Other; s__Other
Fh_1_632134	27	48	33	26	36	90	108	152	-44	260	eggNOG;metabolism;[H] Coenzyme transport and metabolism;COG0351 phosphomethylpyrimidine kinase;	-	-	-	K00941	thiD	hydroxymethylpyrimidine/phosphomethylpyrimidine kinase	-	OKZ94763.1	OKZ94763.1 bifunctional hydroxymethylpyrimidine kinase/phosphomethylpyrimidine kinase [Clostridiales bacterium 42_27]	-	k__Bacteria; p__Firmicutes; c__Other; o__Other; f__Other; g__Other; s__Other
MF_2_244815	19	18	15	48	42	9	52	99	-47	151	eggNOG;informationStorageAndProcessing;[K] Transcription;COG2207 Transcriptional Regulator AraC Family;	GO:0006355//regulation of transcription, DNA-templated	GO:0003700//transcription factor activity, sequence-specific DNA binding;GO:0043565//sequence-specific DNA binding	-	K00941	thiD	hydroxymethylpyrimidine/phosphomethylpyrimidine kinase	-	SDF32367.1	SDF32367.1 hydroxymethylpyrimidine/phosphomethylpyrimidine kinase [Bacteroidales bacterium KHT7]	-	k__Bacteria; p__Other; c__Other; o__Other; f__Other; g__Other; s__Other
MF_1_1126301	6	20	16	33	50	7	42	90	-48	132	-	-	-	-	K00941	thiD	hydroxymethylpyrimidine/phosphomethylpyrimidine kinase	-	CCZ12596.1	CCZ12596.1 putative phosphomethylpyrimidine kinase [Prevotella sp. CAG:1092]	-	k__Bacteria; p__Bacteroidetes; c__Bacteroidia; o__Bacteroidales; f__Prevotellaceae; g__Prevotella; s__Prevotella sp. CAG:1092
MF_2_585127	10	17	29	21	47	39	56	107	-51	163	eggNOG;metabolism;[H] Coenzyme transport and metabolism;COG0351 phosphomethylpyrimidine kinase;	-	-	-	K00941	thiD	hydroxymethylpyrimidine/phosphomethylpyrimidine kinase	-	WP_008979896.1	WP_008979896.1 hydroxymethylpyrimidine/phosphomethylpyrimidine kinase [Ruminococcaceae bacterium D16]	-	k__Bacteria; p__Firmicutes; c__Clostridia; o__Clostridiales; f__Other; g__Other; s__Other
MF_2_569177	16	7	8	43	34	6	31	83	-52	114	-	-	-	-	K00941	thiD	hydroxymethylpyrimidine/phosphomethylpyrimidine kinase	-	CDA95592.1	CDA95592.1 phosphomethylpyrimidine kinase [Bacteroides sp. CAG:709]	-	k__Bacteria; p__Bacteroidetes; c__Bacteroidia; o__Bacteroidales; f__Bacteroidaceae; g__Bacteroides; s__Other
MF_2_256504	7	3	7	2	56	11	17	69	-52	86	eggNOG;metabolism;[H] Coenzyme transport and metabolism;COG0351 phosphomethylpyrimidine kinase;	-	-	-	K00941	thiD	hydroxymethylpyrimidine/phosphomethylpyrimidine kinase	-	CCY69820.1	CCY69820.1 phosphomethylpyrimidine kinase [Eubacterium sp. CAG:161]	-	k__Bacteria; p__Firmicutes; c__Other; o__Other; f__Other; g__Other; s__Other
MF_1_418518	29	0	19	63	10	28	48	101	-53	149	-	-	-	-	K00941	thiD	hydroxymethylpyrimidine/phosphomethylpyrimidine kinase	-	CDC65219.1	CDC65219.1 phosphomethylpyrimidine kinase [Bacteroides sp. CAG:770]	-	k__Bacteria; p__Bacteroidetes; c__Bacteroidia; o__Bacteroidales; f__Bacteroidaceae; g__Bacteroides; s__Other
MF_1_1062553	0	0	0	29	7	19	0	55	-55	55	eggNOG;metabolism;[H] Coenzyme transport and metabolism;COG0351 phosphomethylpyrimidine kinase;	-	-	-	K00941	thiD	hydroxymethylpyrimidine/phosphomethylpyrimidine kinase	-	SCH43411.1	SCH43411.1 Hydroxymethylpyrimidine/phosphomethylpyrimidine kinase [uncultured Eubacterium sp.]	-	k__Bacteria; p__Firmicutes; c__Other; o__Other; f__Other; g__Other; s__Other
MF_1_320675	7	4	1	21	30	18	12	69	-57	81	-	-	-	-	K00941	thiD	hydroxymethylpyrimidine/phosphomethylpyrimidine kinase	-	CDE85588.1	CDE85588.1 phosphomethylpyrimidine kinase [Coraliomargarita sp. CAG:312]	-	k__Bacteria; p__Verrucomicrobia; c__Other; o__Other; f__Other; g__Other; s__Other
MF_2_864072	0	0	1	0	46	14	1	60	-59	61	-	-	-	-	K00941	thiD	hydroxymethylpyrimidine/phosphomethylpyrimidine kinase	-	WP_072298984.1	WP_072298984.1 bifunctional hydroxymethylpyrimidine kinase/phosphomethylpyrimidine kinase [Ruminococcus flavefaciens]	-	k__Bacteria; p__Firmicutes; c__Clostridia; o__Clostridiales; f__Ruminococcaceae; g__Ruminococcus; s__Ruminococcus flavefaciens
MF_2_899477	35	51	49	39	55	102	135	196	-61	331	eggNOG;metabolism;[H] Coenzyme transport and metabolism;COG0351 phosphomethylpyrimidine kinase;	-	-	-	K00941	thiD	hydroxymethylpyrimidine/phosphomethylpyrimidine kinase	-	OKZ94763.1	OKZ94763.1 bifunctional hydroxymethylpyrimidine kinase/phosphomethylpyrimidine kinase [Clostridiales bacterium 42_27]	-	k__Bacteria; p__Firmicutes; c__Other; o__Other; f__Other; g__Other; s__Other
Fh_1_1023331	42	13	31	37	50	60	86	147	-61	233	eggNOG;metabolism;[H] Coenzyme transport and metabolism;COG0351 phosphomethylpyrimidine kinase;	-	-	-	K00941	thiD	hydroxymethylpyrimidine/phosphomethylpyrimidine kinase	-	WP_003601849.1	WP_003601849.1 bifunctional hydroxymethylpyrimidine kinase/phosphomethylpyrimidine kinase [Methylobacterium extorquens]	-	k__Bacteria; p__Other; c__Other; o__Other; f__Other; g__Other; s__Other
MF_3_985029	15	4	4	19	55	12	23	86	-63	109	eggNOG;metabolism;[H] Coenzyme transport and metabolism;COG0351 phosphomethylpyrimidine kinase;	-	-	-	K00941	thiD	hydroxymethylpyrimidine/phosphomethylpyrimidine kinase	-	ODS64769.1	ODS64769.1 bifunctional hydroxymethylpyrimidine kinase/phosphomethylpyrimidine kinase [Arenimonas sp. SCN 70-307]	-	k__Bacteria; p__Other; c__Other; o__Other; f__Other; g__Other; s__Other
MF_2_249871	0	0	0	7	53	6	0	66	-66	66	-	-	-	-	K00941	thiD	hydroxymethylpyrimidine/phosphomethylpyrimidine kinase	-	WP_041326327.1	WP_041326327.1 hydroxymethylpyrimidine/phosphomethylpyrimidine kinase [Ruminococcus champanellensis]	-	k__Bacteria; p__Firmicutes; c__Clostridia; o__Clostridiales; f__Ruminococcaceae; g__Ruminococcus; s__Other
Fh_1_644955	91	93	87	130	42	168	271	340	-69	611	eggNOG;metabolism;[H] Coenzyme transport and metabolism;COG0351 phosphomethylpyrimidine kinase;	-	-	-	K00941	thiD	hydroxymethylpyrimidine/phosphomethylpyrimidine kinase	-	WP_074650748.1	WP_074650748.1 bifunctional hydroxymethylpyrimidine kinase/phosphomethylpyrimidine kinase [[Clostridium]	-	k__Bacteria; p__Firmicutes; c__Other; o__Other; f__Other; g__Other; s__Other
MF_3_328077	0	19	0	7	59	30	19	96	-77	115	eggNOG;metabolism;[H] Coenzyme transport and metabolism;COG0351 phosphomethylpyrimidine kinase;	-	-	-	K00941	thiD	hydroxymethylpyrimidine/phosphomethylpyrimidine kinase	-	OKZ94763.1	OKZ94763.1 bifunctional hydroxymethylpyrimidine kinase/phosphomethylpyrimidine kinase [Clostridiales bacterium 42_27]	-	k__Bacteria; p__Firmicutes; c__Other; o__Other; f__Other; g__Other; s__Other
MF_1_541881	11	16	3	36	67	11	30	114	-84	144	eggNOG;metabolism;[H] Coenzyme transport and metabolism;COG0351 phosphomethylpyrimidine kinase;	-	-	-	K00941	thiD	hydroxymethylpyrimidine/phosphomethylpyrimidine kinase	-	CDB04363.1	CDB04363.1 phosphomethylpyrimidine kinase [Prevotella sp. CAG:520]	-	k__Bacteria; p__Bacteroidetes; c__Bacteroidia; o__Bacteroidales; f__Prevotellaceae; g__Prevotella; s__Other
Fh_1_852475	37	155	95	222	61	90	287	373	-86	660	eggNOG;metabolism;[H] Coenzyme transport and metabolism;COG0351 phosphomethylpyrimidine kinase;	-	-	-	K00941	thiD	hydroxymethylpyrimidine/phosphomethylpyrimidine kinase	-	WP_016837842.1	WP_016837842.1 bifunctional hydroxymethylpyrimidine kinase/phosphomethylpyrimidine kinase [Ureibacillus thermosphaericus]	-	k__Bacteria; p__Firmicutes; c__Other; o__Other; f__Other; g__Other; s__Other
Fh_2_273780	6	44	14	18	71	64	64	153	-89	217	eggNOG;metabolism;[H] Coenzyme transport and metabolism;COG0351 phosphomethylpyrimidine kinase;	-	-	-	K00941	thiD	hydroxymethylpyrimidine/phosphomethylpyrimidine kinase	-	WP_040195160.1	WP_040195160.1 hydroxymethylpyrimidine/phosphomethylpyrimidine kinase [Clostridium sp. CL-6]	-	k__Bacteria; p__Firmicutes; c__Other; o__Other; f__Other; g__Other; s__Other
Fh_1_781962	103	4	19	155	14	47	126	216	-90	342	eggNOG;metabolism;[H] Coenzyme transport and metabolism;COG0351 phosphomethylpyrimidine kinase;	-	-	-	K00941	thiD	hydroxymethylpyrimidine/phosphomethylpyrimidine kinase	-	WP_014566221.1	WP_014566221.1 hydroxymethylpyrimidine/phosphomethylpyrimidine kinase [Lactobacillus amylovorus]	-	k__Bacteria; p__Firmicutes; c__Bacilli; o__Lactobacillales; f__Lactobacillaceae; g__Lactobacillus; s__Other
MF_1_340631	22	3	43	163	2	16	68	181	-113	249	eggNOG;metabolism;[H] Coenzyme transport and metabolism;COG0351 phosphomethylpyrimidine kinase;	-	-	-	K00941	thiD	hydroxymethylpyrimidine/phosphomethylpyrimidine kinase	-	WP_067777649.1	WP_067777649.1 bifunctional hydroxymethylpyrimidine kinase/phosphomethylpyrimidine kinase [Akkermansia glycaniphila]	-	k__Bacteria; p__Verrucomicrobia; c__Verrucomicrobiae; o__Verrucomicrobiales; f__Akkermansiaceae; g__Akkermansia; s__Other
Fh_2_723811	18	73	198	89	160	168	289	417	-128	706	-	-	-	-	K00941	thiD	hydroxymethylpyrimidine/phosphomethylpyrimidine kinase	-	CDC65219.1	CDC65219.1 phosphomethylpyrimidine kinase [Bacteroides sp. CAG:770]	-	k__Bacteria; p__Bacteroidetes; c__Bacteroidia; o__Bacteroidales; f__Bacteroidaceae; g__Bacteroides; s__Other
MF_1_566245	32	38	0	102	24	77	70	203	-133	273	eggNOG;metabolism;[H] Coenzyme transport and metabolism;COG0351 phosphomethylpyrimidine kinase;	-	-	-	K00941	thiD	hydroxymethylpyrimidine/phosphomethylpyrimidine kinase	-	WP_052417593.1	WP_052417593.1 hydroxymethylpyrimidine/phosphomethylpyrimidine kinase [Cellvibrio mixtus]	-	k__Bacteria; p__Other; c__Other; o__Other; f__Other; g__Other; s__Other
MF_2_723083	16	23	4	109	10	64	43	183	-140	226	eggNOG;metabolism;[H] Coenzyme transport and metabolism;COG0351 phosphomethylpyrimidine kinase;	-	-	-	K00941	thiD	hydroxymethylpyrimidine/phosphomethylpyrimidine kinase	-	CCZ71418.1	CCZ71418.1 phosphomethylpyrimidine kinase [Bacteroides sp. CAG:702]	-	k__Bacteria; p__Bacteroidetes; c__Other; o__Other; f__Other; g__Other; s__Other
Fh_1_260766	122	92	151	230	36	251	365	517	-152	882	eggNOG;metabolism;[H] Coenzyme transport and metabolism;COG0351 phosphomethylpyrimidine kinase;	-	-	-	K00941	thiD	hydroxymethylpyrimidine/phosphomethylpyrimidine kinase	-	WP_003664171.1	WP_003664171.1 hydroxymethylpyrimidine/phosphomethylpyrimidine kinase [Lactobacillus reuteri]	-	k__Bacteria; p__Firmicutes; c__Bacilli; o__Lactobacillales; f__Lactobacillaceae; g__Other; s__Other
Fh_2_1261288	239	8	31	290	42	109	278	441	-163	719	eggNOG;metabolism;[H] Coenzyme transport and metabolism;COG0351 phosphomethylpyrimidine kinase;	-	-	-	K00941	thiD	hydroxymethylpyrimidine/phosphomethylpyrimidine kinase	-	WP_014566221.1	WP_014566221.1 hydroxymethylpyrimidine/phosphomethylpyrimidine kinase [Lactobacillus amylovorus]	-	k__Bacteria; p__Firmicutes; c__Bacilli; o__Lactobacillales; f__Lactobacillaceae; g__Lactobacillus; s__Other
MF_3_1230059	115	70	129	262	30	191	314	483	-169	797	eggNOG;metabolism;[H] Coenzyme transport and metabolism;COG0351 phosphomethylpyrimidine kinase;	-	-	-	K00941	thiD	hydroxymethylpyrimidine/phosphomethylpyrimidine kinase	-	WP_003673976.1	WP_003673976.1 hydroxymethylpyrimidine/phosphomethylpyrimidine kinase [Lactobacillus reuteri]	-	k__Bacteria; p__Firmicutes; c__Bacilli; o__Lactobacillales; f__Lactobacillaceae; g__Limosilactobacillus; s__Limosilactobacillus reuteri
Fh_2_471361	37	42	2	78	25	150	81	253	-172	334	-	-	-	-	K00941	thiD	hydroxymethylpyrimidine/phosphomethylpyrimidine kinase	-	CDC65219.1	CDC65219.1 phosphomethylpyrimidine kinase [Bacteroides sp. CAG:770]	-	k__Bacteria; p__Bacteroidetes; c__Bacteroidia; o__Bacteroidales; f__Bacteroidaceae; g__Bacteroides; s__Other
Fh_2_1199301	39	113	321	129	327	239	473	695	-222	1168	eggNOG;metabolism;[H] Coenzyme transport and metabolism;COG0351 phosphomethylpyrimidine kinase;	GO:0006355//regulation of transcription, DNA-templated	GO:0003700//transcription factor activity, sequence-specific DNA binding;GO:0043565//sequence-specific DNA binding	-	K00941	thiD	hydroxymethylpyrimidine/phosphomethylpyrimidine kinase	-	WP_034538933.1	WP_034538933.1 MULTISPECIES: phosphomethylpyrimidine kinase [Bacteroides]	-	k__Bacteria; p__Other; c__Other; o__Other; f__Other; g__Other; s__Other
MF_1_7952	33	10	9	95	166	48	52	309	-257	361	-	-	-	-	K00941	thiD	hydroxymethylpyrimidine/phosphomethylpyrimidine kinase	-	OHE79593.1	OHE79593.1 bifunctional hydroxymethylpyrimidine kinase/phosphomethylpyrimidine kinase [Verrucomicrobia bacterium RIFCSPLOWO2_12_FULL_64_8]	-	k__Bacteria; p__Verrucomicrobia; c__Other; o__Other; f__Other; g__Other; s__Other
MF_1_794281	16	0	2	105	55	157	18	317	-299	335	-	-	-	-	K00941	thiD	hydroxymethylpyrimidine/phosphomethylpyrimidine kinase	-	CDC65219.1	CDC65219.1 phosphomethylpyrimidine kinase [Bacteroides sp. CAG:770]	-	k__Bacteria; p__Bacteroidetes; c__Bacteroidia; o__Bacteroidales; f__Bacteroidaceae; g__Bacteroides; s__Other
MF_1_607819	5	0	0	306	0	0	5	306	-301	311	eggNOG;metabolism;[H] Coenzyme transport and metabolism;COG0351 phosphomethylpyrimidine kinase;	-	-	-	K00941	thiD	hydroxymethylpyrimidine/phosphomethylpyrimidine kinase	-	WP_044995791.1	WP_044995791.1 hydroxymethylpyrimidine/phosphomethylpyrimidine kinase [Lachnospiraceae bacterium JC7]	-	k__Bacteria; p__Firmicutes; c__Other; o__Other; f__Other; g__Other; s__Other
MF_1_441511	33	48	0	289	99	65	81	453	-372	534	-	-	-	-	K00941	thiD	hydroxymethylpyrimidine/phosphomethylpyrimidine kinase	-	CDB10546.1	CDB10546.1 phosphomethylpyrimidine kinase [Bacteroides sp. CAG:633]	-	k__Bacteria; p__Bacteroidetes; c__Bacteroidia; o__Bacteroidales; f__Other; g__Other; s__Other
Fh_2_423245	18	114	11	474	173	275	143	922	-779	1065	eggNOG;metabolism;[H] Coenzyme transport and metabolism;COG0351 phosphomethylpyrimidine kinase;	-	-	-	K00941	thiD	hydroxymethylpyrimidine/phosphomethylpyrimidine kinase	-	CDC65219.1	CDC65219.1 phosphomethylpyrimidine kinase [Bacteroides sp. CAG:770]	-	k__Bacteria; p__Other; c__Other; o__Other; f__Other; g__Other; s__Other

## Sheet: ThiE
Gene_id	Fh_1	Fh_2	Fh_3	MF_1	MF_2	MF_3	Sum of winter samples	Sum of summer samples	Difference between winter and summer sequence numbers	Total	EggNOG	GO-BiologicalProcess	GO-MolecularFunction	GO-CellularComponent	KEGG_ID	KEGG_name	KEGG_description	EC	blast_nr_ID	nr_description	CAZy_family	taxonomy
Fh_1_406740	2784	1028	3060	62	822	26	6872	910	5962	7782	eggNOG;metabolism;[H] Coenzyme transport and metabolism;COG0352 Condenses 4-methyl-5-(beta-hydroxyethyl)thiazole monophosphate (THZ-P) and 2-methyl-4-amino-5-hydroxymethyl pyrimidine pyrophosphate (HMP-PP) to form thiamine monophosphate (TMP) (By similarity);	-	-	-	K00788	thiE	thiamine-phosphate pyrophosphorylase	-	WP_005845963.1	WP_005845963.1 MULTISPECIES: thiamine phosphate synthase [Bacteroides]	-	k__Bacteria; p__Bacteroidetes; c__Bacteroidia; o__Bacteroidales; f__Other; g__Other; s__Other
Fh_1_406730	2685	1019	2825	56	789	40	6529	885	5644	7414	eggNOG;metabolism;[H] Coenzyme transport and metabolism;ENOG4111FJG Thiamine monophosphate synthase;	-	-	-	K00788	thiE	thiamine-phosphate pyrophosphorylase	-	WP_018666724.1	WP_018666724.1 thiamine phosphate synthase [Bacteroides gallinarum]	-	k__Bacteria; p__Bacteroidetes; c__Bacteroidia; o__Bacteroidales; f__Bacteroidaceae; g__Bacteroides; s__Other
Fh_1_317648	445	325	116	167	146	142	886	455	431	1341	eggNOG;metabolism;[H] Coenzyme transport and metabolism;COG0352 Condenses 4-methyl-5-(beta-hydroxyethyl)thiazole monophosphate (THZ-P) and 2-methyl-4-amino-5-hydroxymethyl pyrimidine pyrophosphate (HMP-PP) to form thiamine monophosphate (TMP) (By similarity);	-	-	-	K00788	thiE	thiamine-phosphate pyrophosphorylase	-	SEE62524.1	SEE62524.1 thiamine-phosphate pyrophosphorylase [Prevotella sp. lc2012]	-	k__Bacteria; p__Bacteroidetes; c__Bacteroidia; o__Bacteroidales; f__Other; g__Other; s__Other
Fh_1_246289	224	71	231	75	27	38	526	140	386	666	-	-	-	-	K00788	thiE	thiamine-phosphate pyrophosphorylase	-	WP_069408723.1	WP_069408723.1 thiamine-phosphate diphosphorylase [Eisenbergiella tayi]	-	k__Bacteria; p__Firmicutes; c__Clostridia; o__Clostridiales; f__Other; g__Other; s__Other
Fh_1_317644	403	277	110	100	154	158	790	412	378	1202	-	-	-	-	K00788	thiE	thiamine-phosphate pyrophosphorylase	-	SDG27727.1	SDG27727.1 thiamine-phosphate pyrophosphorylase [Prevotella sp. BP1-148]	-	k__Bacteria; p__Bacteroidetes; c__Bacteroidia; o__Bacteroidales; f__Prevotellaceae; g__Prevotella; s__Other
Fh_1_144632	353	421	342	319	334	137	1116	790	326	1906	eggNOG;metabolism;[H] Coenzyme transport and metabolism;COG0352 Condenses 4-methyl-5-(beta-hydroxyethyl)thiazole monophosphate (THZ-P) and 2-methyl-4-amino-5-hydroxymethyl pyrimidine pyrophosphate (HMP-PP) to form thiamine monophosphate (TMP) (By similarity);	-	-	-	K00788	thiE	thiamine-phosphate pyrophosphorylase	-	SDG27590.1	SDG27590.1 thiamine-phosphate pyrophosphorylase [Prevotella sp. BP1-148]	-	k__Bacteria; p__Bacteroidetes; c__Bacteroidia; o__Bacteroidales; f__Other; g__Other; s__Other
Fh_1_1020393	72	112	130	46	49	32	314	127	187	441	-	-	-	-	K00788	thiE	thiamine-phosphate pyrophosphorylase	-	CDA95586.1	CDA95586.1 putative uncharacterized protein [Bacteroides sp. CAG:709]	-	k__Bacteria; p__Bacteroidetes; c__Bacteroidia; o__Bacteroidales; f__Bacteroidaceae; g__Bacteroides; s__Other
Fh_1_618851	80	112	147	54	63	39	339	156	183	495	-	-	-	-	K00788	thiE	thiamine-phosphate pyrophosphorylase	-	CDA95586.1	CDA95586.1 putative uncharacterized protein [Bacteroides sp. CAG:709]	-	k__Bacteria; p__Bacteroidetes; c__Bacteroidia; o__Bacteroidales; f__Bacteroidaceae; g__Bacteroides; s__Other
Fh_1_357034	135	118	84	57	67	59	337	183	154	520	-	-	-	-	K00788	thiE	thiamine-phosphate pyrophosphorylase	-	WP_073322761.1	WP_073322761.1 thiamine-phosphate diphosphorylase [Fibrobacter sp. UWOV1]	-	k__Bacteria; p__Fibrobacteres; c__Fibrobacteria; o__Fibrobacterales; f__Fibrobacteraceae; g__Fibrobacter; s__Other
Fh_3_104167	98	131	58	50	46	37	287	133	154	420	eggNOG;metabolism;[H] Coenzyme transport and metabolism;COG0352 Condenses 4-methyl-5-(beta-hydroxyethyl)thiazole monophosphate (THZ-P) and 2-methyl-4-amino-5-hydroxymethyl pyrimidine pyrophosphate (HMP-PP) to form thiamine monophosphate (TMP) (By similarity);	-	-	-	K00788	thiE	thiamine-phosphate pyrophosphorylase	-	WP_073472663.1	WP_073472663.1 thiamine-phosphate diphosphorylase [Desulfatibacillum alkenivorans]	-	k__Bacteria; p__Other; c__Other; o__Other; f__Other; g__Other; s__Other
Fh_1_263775	113	23	35	3	6	11	171	20	151	191	-	-	-	-	K00788	thiE	thiamine-phosphate pyrophosphorylase	-	WP_044975307.1	WP_044975307.1 thiamine phosphate synthase [Ruminococcus sp. HUN007]	-	k__Bacteria; p__Firmicutes; c__Clostridia; o__Clostridiales; f__Ruminococcaceae; g__Ruminococcus; s__Ruminococcus sp. HUN007
Fh_2_201852	15	118	18	0	0	0	151	0	151	151	-	-	-	-	K00788	thiE	thiamine-phosphate pyrophosphorylase	-	WP_016147110.1	WP_016147110.1 thiamine phosphate synthase [Butyricicoccus pullicaecorum]	-	k__Bacteria; p__Firmicutes; c__Clostridia; o__Clostridiales; f__Clostridiaceae; g__Butyricicoccus; s__Butyricicoccus pullicaecorum
Fh_3_96730	58	97	105	33	32	51	260	116	144	376	eggNOG;metabolism;[H] Coenzyme transport and metabolism;COG0352 Condenses 4-methyl-5-(beta-hydroxyethyl)thiazole monophosphate (THZ-P) and 2-methyl-4-amino-5-hydroxymethyl pyrimidine pyrophosphate (HMP-PP) to form thiamine monophosphate (TMP) (By similarity);	-	-	-	K00788	thiE	thiamine-phosphate pyrophosphorylase	-	WP_072542342.1	WP_072542342.1 thiamine-phosphate diphosphorylase [Bacteroides mediterraneensis]	-	k__Bacteria; p__Bacteroidetes; c__Bacteroidia; o__Bacteroidales; f__Other; g__Other; s__Other
Fh_1_33768	130	88	83	20	102	36	301	158	143	459	eggNOG;metabolism;[H] Coenzyme transport and metabolism;COG0352 Condenses 4-methyl-5-(beta-hydroxyethyl)thiazole monophosphate (THZ-P) and 2-methyl-4-amino-5-hydroxymethyl pyrimidine pyrophosphate (HMP-PP) to form thiamine monophosphate (TMP) (By similarity);	-	-	-	K00788	thiE	thiamine-phosphate pyrophosphorylase	-	OKY99911.1	OKY99911.1 thiamine-phosphate diphosphorylase [Bacteroides sp. 44_46]	-	k__Bacteria; p__Bacteroidetes; c__Bacteroidia; o__Bacteroidales; f__Other; g__Other; s__Other
Fh_1_263803	104	28	47	7	11	23	179	41	138	220	-	-	-	-	K00788	thiE	thiamine-phosphate pyrophosphorylase	-	WP_044977027.1	WP_044977027.1 thiamine phosphate synthase [Ruminococcus sp. HUN007]	-	k__Bacteria; p__Firmicutes; c__Clostridia; o__Clostridiales; f__Ruminococcaceae; g__Ruminococcus; s__Ruminococcus sp. HUN007
Fh_1_747833	90	75	72	42	26	33	237	101	136	338	eggNOG;metabolism;[H] Coenzyme transport and metabolism;COG0352 Condenses 4-methyl-5-(beta-hydroxyethyl)thiazole monophosphate (THZ-P) and 2-methyl-4-amino-5-hydroxymethyl pyrimidine pyrophosphate (HMP-PP) to form thiamine monophosphate (TMP) (By similarity);	-	-	-	K00788	thiE	thiamine-phosphate pyrophosphorylase	-	WP_078932291.1	WP_078932291.1 thiamine-phosphate diphosphorylase [Treponema porcinum]	-	k__Bacteria; p__Other; c__Other; o__Other; f__Other; g__Other; s__Other
Fh_1_232490	55	99	86	28	34	44	240	106	134	346	eggNOG;metabolism;[H] Coenzyme transport and metabolism;COG0352 Condenses 4-methyl-5-(beta-hydroxyethyl)thiazole monophosphate (THZ-P) and 2-methyl-4-amino-5-hydroxymethyl pyrimidine pyrophosphate (HMP-PP) to form thiamine monophosphate (TMP) (By similarity);	-	-	-	K00788	thiE	thiamine-phosphate pyrophosphorylase	-	OKZ21097.1	OKZ21097.1 thiamine-phosphate diphosphorylase [Bacteroides sp. 43_108]	-	k__Bacteria; p__Bacteroidetes; c__Bacteroidia; o__Bacteroidales; f__Other; g__Other; s__Other
Fh_1_583120	65	94	94	78	20	34	253	132	121	385	eggNOG;metabolism;[H] Coenzyme transport and metabolism;ENOG4111FJG Thiamine monophosphate synthase;	-	-	-	K00788	thiE	thiamine-phosphate pyrophosphorylase	-	WP_031531926.1	WP_031531926.1 MULTISPECIES: thiamine phosphate synthase [Bacteroides]	-	k__Bacteria; p__Bacteroidetes; c__Bacteroidia; o__Bacteroidales; f__Other; g__Other; s__Other
Fh_1_1086449	77	87	39	49	16	21	203	86	117	289	eggNOG;metabolism;[H] Coenzyme transport and metabolism;COG0352 Condenses 4-methyl-5-(beta-hydroxyethyl)thiazole monophosphate (THZ-P) and 2-methyl-4-amino-5-hydroxymethyl pyrimidine pyrophosphate (HMP-PP) to form thiamine monophosphate (TMP) (By similarity);	-	-	-	K00788	thiE	thiamine-phosphate pyrophosphorylase	-	WP_025866088.1	WP_025866088.1 thiamine phosphate synthase [Prolixibacter bellariivorans]	-	k__Bacteria; p__Bacteroidetes; c__Bacteroidia; o__Other; f__Other; g__Other; s__Other
Fh_1_144637	307	316	272	328	342	109	895	779	116	1674	-	-	-	-	K00788	thiE	thiamine-phosphate pyrophosphorylase	-	WP_013064998.1	WP_013064998.1 thiamine phosphate synthase [Prevotella ruminicola]	-	k__Bacteria; p__Bacteroidetes; c__Bacteroidia; o__Bacteroidales; f__Prevotellaceae; g__Prevotella; s__Other
Fh_2_385669	14	89	13	0	0	0	116	0	116	116	-	-	-	-	K00788	thiE	thiamine-phosphate pyrophosphorylase	-	WP_016147818.1	WP_016147818.1 thiamine phosphate synthase [Butyricicoccus pullicaecorum]	-	k__Bacteria; p__Firmicutes; c__Clostridia; o__Clostridiales; f__Clostridiaceae; g__Butyricicoccus; s__Butyricicoccus pullicaecorum
Fh_3_557634	30	20	95	12	13	8	145	33	112	178	-	-	-	-	K00788	thiE	thiamine-phosphate pyrophosphorylase	-	WP_078932291.1	WP_078932291.1 thiamine-phosphate diphosphorylase [Treponema porcinum]	-	k__Bacteria; p__Spirochaetes; c__Spirochaetia; o__Spirochaetales; f__Spirochaetaceae; g__Treponema; s__Treponema porcinum
Fh_3_1074152	23	56	38	1	5	2	117	8	109	125	eggNOG;metabolism;[H] Coenzyme transport and metabolism;COG0352 Condenses 4-methyl-5-(beta-hydroxyethyl)thiazole monophosphate (THZ-P) and 2-methyl-4-amino-5-hydroxymethyl pyrimidine pyrophosphate (HMP-PP) to form thiamine monophosphate (TMP) (By similarity);	-	-	-	K00788	thiE	thiamine-phosphate pyrophosphorylase	-	WP_038454712.1	WP_038454712.1 thiamine phosphate synthase [Campylobacter iguaniorum]	-	k__Bacteria; p__Proteobacteria; c__Epsilonproteobacteria; o__Campylobacterales; f__Campylobacteraceae; g__Campylobacter; s__Other
Fh_1_375635	81	58	19	33	2	16	158	51	107	209	eggNOG;metabolism;[H] Coenzyme transport and metabolism;COG0352 Condenses 4-methyl-5-(beta-hydroxyethyl)thiazole monophosphate (THZ-P) and 2-methyl-4-amino-5-hydroxymethyl pyrimidine pyrophosphate (HMP-PP) to form thiamine monophosphate (TMP) (By similarity);	-	-	-	K00788	thiE	thiamine-phosphate pyrophosphorylase	-	WP_078932291.1	WP_078932291.1 thiamine-phosphate diphosphorylase [Treponema porcinum]	-	k__Bacteria; p__Other; c__Other; o__Other; f__Other; g__Other; s__Other
Fh_1_160914	87	7	15	4	3	1	109	8	101	117	eggNOG;metabolism;[H] Coenzyme transport and metabolism;COG0352 Condenses 4-methyl-5-(beta-hydroxyethyl)thiazole monophosphate (THZ-P) and 2-methyl-4-amino-5-hydroxymethyl pyrimidine pyrophosphate (HMP-PP) to form thiamine monophosphate (TMP) (By similarity);	-	-	-	K00788	thiE	thiamine-phosphate pyrophosphorylase	-	WP_053241944.1	WP_053241944.1 thiamine phosphate synthase [Clostridium sp. DMHC 10]	-	k__Bacteria; p__Firmicutes; c__Clostridia; o__Clostridiales; f__Other; g__Other; s__Other
Fh_1_1088602	47	49	9	0	0	6	105	6	99	111	-	-	-	-	K00788	thiE	thiamine-phosphate pyrophosphorylase	-	WP_073116554.1	WP_073116554.1 thiamine-phosphate diphosphorylase [Fibrobacter sp. UWCM]	-	k__Bacteria; p__Fibrobacteres; c__Fibrobacteria; o__Fibrobacterales; f__Fibrobacteraceae; g__Fibrobacter; s__Other
Fh_1_491565	57	15	39	0	12	1	111	13	98	124	eggNOG;metabolism;[H] Coenzyme transport and metabolism;COG0352 Condenses 4-methyl-5-(beta-hydroxyethyl)thiazole monophosphate (THZ-P) and 2-methyl-4-amino-5-hydroxymethyl pyrimidine pyrophosphate (HMP-PP) to form thiamine monophosphate (TMP) (By similarity);	-	-	-	K00788	thiE	thiamine-phosphate pyrophosphorylase	-	SDG27590.1	SDG27590.1 thiamine-phosphate pyrophosphorylase [Prevotella sp. BP1-148]	-	k__Bacteria; p__Bacteroidetes; c__Bacteroidia; o__Bacteroidales; f__Other; g__Other; s__Other
Fh_1_454858	43	67	61	27	25	28	171	80	91	251	eggNOG;metabolism;[H] Coenzyme transport and metabolism;COG0352 Condenses 4-methyl-5-(beta-hydroxyethyl)thiazole monophosphate (THZ-P) and 2-methyl-4-amino-5-hydroxymethyl pyrimidine pyrophosphate (HMP-PP) to form thiamine monophosphate (TMP) (By similarity);	-	-	-	K00788	thiE	thiamine-phosphate pyrophosphorylase	-	CCX62822.1	CCX62822.1 thiamine-phosphate pyrophosphorylase [Bacteroides sp. CAG:598]	-	k__Bacteria; p__Bacteroidetes; c__Bacteroidia; o__Bacteroidales; f__Other; g__Other; s__Other
Fh_2_261173	38	65	31	12	9	27	134	48	86	182	eggNOG;metabolism;[H] Coenzyme transport and metabolism;COG0352 Condenses 4-methyl-5-(beta-hydroxyethyl)thiazole monophosphate (THZ-P) and 2-methyl-4-amino-5-hydroxymethyl pyrimidine pyrophosphate (HMP-PP) to form thiamine monophosphate (TMP) (By similarity);	-	-	-	K00788	thiE	thiamine-phosphate pyrophosphorylase	-	WP_073472663.1	WP_073472663.1 thiamine-phosphate diphosphorylase [Desulfatibacillum alkenivorans]	-	k__Bacteria; p__Other; c__Other; o__Other; f__Other; g__Other; s__Other
Fh_1_52723	87	63	86	73	59	19	236	151	85	387	eggNOG;metabolism;[H] Coenzyme transport and metabolism;ENOG4111FJG Thiamine monophosphate synthase;	-	-	-	K00788	thiE	thiamine-phosphate pyrophosphorylase	-	WP_025833416.1	WP_025833416.1 thiamine phosphate synthase [Bacteroides stercorirosoris]	-	k__Bacteria; p__Bacteroidetes; c__Bacteroidia; o__Bacteroidales; f__Other; g__Other; s__Other
Fh_1_358703	35	33	29	5	7	1	97	13	84	110	-	-	-	-	K00788	thiE	thiamine-phosphate pyrophosphorylase	-	WP_039208401.1	WP_039208401.1 thiamine phosphate synthase [Anaerovibrio lipolyticus]	-	k__Bacteria; p__Firmicutes; c__Negativicutes; o__Selenomonadales; f__Selenomonadaceae; g__Other; s__Other
Fh_1_617256	86	66	49	17	87	15	201	119	82	320	-	-	-	-	K00788	thiE	thiamine-phosphate pyrophosphorylase	-	WP_018464073.1	WP_018464073.1 thiamine-phosphate pyrophosphorylase [Prevotella paludivivens]	-	k__Bacteria; p__Bacteroidetes; c__Bacteroidia; o__Bacteroidales; f__Prevotellaceae; g__Prevotella; s__Other
Fh_1_313597	35	51	7	5	0	6	93	11	82	104	-	-	-	-	K00788	thiE	thiamine-phosphate pyrophosphorylase	-	CCX57263.1	CCX57263.1 putative uncharacterized protein [Bacteroides sp. CAG:1060]	-	k__Bacteria; p__Bacteroidetes; c__Bacteroidia; o__Bacteroidales; f__Bacteroidaceae; g__Bacteroides; s__Other
Fh_1_507377	55	43	29	24	6	16	127	46	81	173	-	-	-	-	K00788	thiE	thiamine-phosphate pyrophosphorylase	-	SFG00995.1	SFG00995.1 thiamine-phosphate pyrophosphorylase [Prevotella sp. KH2C16]	-	k__Bacteria; p__Bacteroidetes; c__Bacteroidia; o__Bacteroidales; f__Prevotellaceae; g__Prevotella; s__Other
Fh_1_52722	143	59	64	89	56	41	266	186	80	452	eggNOG;metabolism;[H] Coenzyme transport and metabolism;COG0352 Condenses 4-methyl-5-(beta-hydroxyethyl)thiazole monophosphate (THZ-P) and 2-methyl-4-amino-5-hydroxymethyl pyrimidine pyrophosphate (HMP-PP) to form thiamine monophosphate (TMP) (By similarity);	-	-	-	K00788	thiE	thiamine-phosphate pyrophosphorylase	-	CDE39797.1	CDE39797.1 thiamine-phosphate pyrophosphorylase [Prevotella sp. CAG:279]	-	k__Bacteria; p__Bacteroidetes; c__Bacteroidia; o__Bacteroidales; f__Other; g__Other; s__Other
Fh_2_876313	24	49	44	12	8	17	117	37	80	154	eggNOG;metabolism;[H] Coenzyme transport and metabolism;COG0352 Condenses 4-methyl-5-(beta-hydroxyethyl)thiazole monophosphate (THZ-P) and 2-methyl-4-amino-5-hydroxymethyl pyrimidine pyrophosphate (HMP-PP) to form thiamine monophosphate (TMP) (By similarity);	-	-	-	K00788	thiE	thiamine-phosphate pyrophosphorylase	-	WP_027397489.1	WP_027397489.1 thiamine phosphate synthase [Anaerovibrio lipolyticus]	-	k__Bacteria; p__Other; c__Other; o__Other; f__Other; g__Other; s__Other
Fh_1_33763	46	35	45	8	34	6	126	48	78	174	-	-	-	-	K00788	thiE	thiamine-phosphate pyrophosphorylase	-	CCX57263.1	CCX57263.1 putative uncharacterized protein [Bacteroides sp. CAG:1060]	-	k__Bacteria; p__Bacteroidetes; c__Bacteroidia; o__Bacteroidales; f__Other; g__Other; s__Other
Fh_2_140318	8	81	0	3	7	2	89	12	77	101	eggNOG;metabolism;[H] Coenzyme transport and metabolism;ENOG4111FJG Thiamine monophosphate synthase;	-	-	-	K00788	thiE	thiamine-phosphate pyrophosphorylase	-	WP_022353720.1	WP_022353720.1 thiamine phosphate synthase [Bacteroides mediterraneensis]	-	k__Bacteria; p__Bacteroidetes; c__Bacteroidia; o__Bacteroidales; f__Other; g__Other; s__Other
Fh_3_1028631	17	12	44	0	0	0	73	0	73	73	eggNOG;metabolism;[H] Coenzyme transport and metabolism;COG0352 Condenses 4-methyl-5-(beta-hydroxyethyl)thiazole monophosphate (THZ-P) and 2-methyl-4-amino-5-hydroxymethyl pyrimidine pyrophosphate (HMP-PP) to form thiamine monophosphate (TMP) (By similarity);	-	-	-	K00788	thiE	thiamine-phosphate pyrophosphorylase	-	WP_014545020.1	WP_014545020.1 thiamine phosphate synthase [Fibrobacter succinogenes]	-	k__Bacteria; p__Other; c__Other; o__Other; f__Other; g__Other; s__Other
Fh_1_78132	67	55	44	40	33	21	166	94	72	260	eggNOG;metabolism;[H] Coenzyme transport and metabolism;COG0352 Condenses 4-methyl-5-(beta-hydroxyethyl)thiazole monophosphate (THZ-P) and 2-methyl-4-amino-5-hydroxymethyl pyrimidine pyrophosphate (HMP-PP) to form thiamine monophosphate (TMP) (By similarity);	-	-	-	K00788	thiE	thiamine-phosphate pyrophosphorylase	-	CDB10541.1	CDB10541.1 thiamine-phosphate synthase [Bacteroides sp. CAG:633]	-	k__Bacteria; p__Other; c__Other; o__Other; f__Other; g__Other; s__Other
Fh_3_875019	2	0	72	0	2	0	74	2	72	76	eggNOG;metabolism;[H] Coenzyme transport and metabolism;COG0352 Condenses 4-methyl-5-(beta-hydroxyethyl)thiazole monophosphate (THZ-P) and 2-methyl-4-amino-5-hydroxymethyl pyrimidine pyrophosphate (HMP-PP) to form thiamine monophosphate (TMP) (By similarity);	-	-	-	K00788	thiE	thiamine-phosphate pyrophosphorylase	-	WP_078695429.1	WP_078695429.1 thiamine-phosphate diphosphorylase [Caloramator quimbayensis]	-	k__Bacteria; p__Firmicutes; c__Clostridia; o__Clostridiales; f__Other; g__Other; s__Other
Fh_2_858598	15	32	39	2	4	11	86	17	69	103	-	-	-	-	K00788	thiE	thiamine-phosphate pyrophosphorylase	-	WP_038455638.1	WP_038455638.1 thiamine phosphate synthase [Campylobacter iguaniorum]	-	k__Bacteria; p__Proteobacteria; c__Epsilonproteobacteria; o__Campylobacterales; f__Campylobacteraceae; g__Campylobacter; s__Other
Fh_1_1097279	40	28	4	0	0	4	72	4	68	76	-	-	-	-	K00788	thiE	thiamine-phosphate pyrophosphorylase	-	SFO74305.1	SFO74305.1 thiamine-phosphate pyrophosphorylase [Prevotella sp. tf2-5]	-	k__Bacteria; p__Bacteroidetes; c__Bacteroidia; o__Bacteroidales; f__Prevotellaceae; g__Other; s__Other
Fh_2_140319	9	82	0	3	21	0	91	24	67	115	eggNOG;metabolism;[H] Coenzyme transport and metabolism;COG0352 Condenses 4-methyl-5-(beta-hydroxyethyl)thiazole monophosphate (THZ-P) and 2-methyl-4-amino-5-hydroxymethyl pyrimidine pyrophosphate (HMP-PP) to form thiamine monophosphate (TMP) (By similarity);	-	-	-	K00788	thiE	thiamine-phosphate pyrophosphorylase	-	CDE39797.1	CDE39797.1 thiamine-phosphate pyrophosphorylase [Prevotella sp. CAG:279]	-	k__Bacteria; p__Bacteroidetes; c__Bacteroidia; o__Bacteroidales; f__Other; g__Other; s__Other
Fh_1_705253	59	8	12	2	13	0	79	15	64	94	eggNOG;metabolism;[H] Coenzyme transport and metabolism;COG0352 Condenses 4-methyl-5-(beta-hydroxyethyl)thiazole monophosphate (THZ-P) and 2-methyl-4-amino-5-hydroxymethyl pyrimidine pyrophosphate (HMP-PP) to form thiamine monophosphate (TMP) (By similarity);	-	-	-	K00788	thiE	thiamine-phosphate pyrophosphorylase	-	WP_044994067.1	WP_044994067.1 thiamine phosphate synthase [Dorea sp. AGR2135]	-	k__Bacteria; p__Firmicutes; c__Clostridia; o__Clostridiales; f__Other; g__Other; s__Other
Fh_1_1080762	70	50	30	26	14	48	150	88	62	238	eggNOG;metabolism;[H] Coenzyme transport and metabolism;COG0352 Condenses 4-methyl-5-(beta-hydroxyethyl)thiazole monophosphate (THZ-P) and 2-methyl-4-amino-5-hydroxymethyl pyrimidine pyrophosphate (HMP-PP) to form thiamine monophosphate (TMP) (By similarity);	-	-	-	K00788	thiE	thiamine-phosphate pyrophosphorylase	-	WP_009104638.1	WP_009104638.1 thiamine phosphate synthase [Treponema sp. JC4]	-	k__Bacteria; p__Other; c__Other; o__Other; f__Other; g__Other; s__Other
Fh_2_602651	15	26	29	5	3	0	70	8	62	78	-	-	-	-	K00788	thiE	thiamine-phosphate pyrophosphorylase	-	CDD21121.1	CDD21121.1 thiamine phosphate pyrophosphorylase [Prevotella sp. CAG:732]	-	k__Bacteria; p__Bacteroidetes; c__Bacteroidia; o__Bacteroidales; f__Prevotellaceae; g__Prevotella; s__Other
Fh_3_856583	35	17	23	0	12	2	75	14	61	89	-	-	-	-	K00788	thiE	thiamine-phosphate pyrophosphorylase	-	WP_073206822.1	WP_073206822.1 thiamine phosphate synthase [Prevotella ruminicola]	-	k__Bacteria; p__Bacteroidetes; c__Bacteroidia; o__Bacteroidales; f__Prevotellaceae; g__Prevotella; s__Other
Fh_2_24460	7	47	11	1	2	4	65	7	58	72	eggNOG;metabolism;[H] Coenzyme transport and metabolism;COG0352 Condenses 4-methyl-5-(beta-hydroxyethyl)thiazole monophosphate (THZ-P) and 2-methyl-4-amino-5-hydroxymethyl pyrimidine pyrophosphate (HMP-PP) to form thiamine monophosphate (TMP) (By similarity);	-	-	-	K00788	thiE	thiamine-phosphate pyrophosphorylase	-	WP_072542342.1	WP_072542342.1 thiamine-phosphate diphosphorylase [Bacteroides mediterraneensis]	-	k__Bacteria; p__Bacteroidetes; c__Bacteroidia; o__Bacteroidales; f__Other; g__Other; s__Other
Fh_1_728510	29	12	33	2	14	1	74	17	57	91	-	-	-	-	K00788	thiE	thiamine-phosphate pyrophosphorylase	-	CDD05881.1	CDD05881.1 phosphomethylpyrimidine kinase [Prevotella sp. CAG:592]	-	k__Bacteria; p__Bacteroidetes; c__Bacteroidia; o__Bacteroidales; f__Prevotellaceae; g__Prevotella; s__Other
Fh_3_381165	0	0	63	4	1	1	63	6	57	69	eggNOG;metabolism;[H] Coenzyme transport and metabolism;COG0352 Condenses 4-methyl-5-(beta-hydroxyethyl)thiazole monophosphate (THZ-P) and 2-methyl-4-amino-5-hydroxymethyl pyrimidine pyrophosphate (HMP-PP) to form thiamine monophosphate (TMP) (By similarity);	-	-	-	K00788	thiE	thiamine-phosphate pyrophosphorylase	-	CCZ35436.1	CCZ35436.1 thiamine-phosphate synthase 2 [Firmicutes bacterium CAG:646]	-	k__Bacteria; p__Firmicutes; c__Other; o__Other; f__Other; g__Other; s__Other
Fh_2_205735	8	25	45	6	16	2	78	24	54	102	-	-	-	-	K00788	thiE	thiamine-phosphate pyrophosphorylase	-	CDE86070.1	CDE86070.1 putative uncharacterized protein [Prevotella sp. CAG:891]	-	k__Bacteria; p__Bacteroidetes; c__Bacteroidia; o__Bacteroidales; f__Prevotellaceae; g__Other; s__Other
Fh_2_452960	8	51	8	9	0	4	67	13	54	80	eggNOG;metabolism;[H] Coenzyme transport and metabolism;COG0352 Condenses 4-methyl-5-(beta-hydroxyethyl)thiazole monophosphate (THZ-P) and 2-methyl-4-amino-5-hydroxymethyl pyrimidine pyrophosphate (HMP-PP) to form thiamine monophosphate (TMP) (By similarity);	-	-	-	K00788	thiE	thiamine-phosphate pyrophosphorylase	-	WP_007568335.1	WP_007568335.1 thiamine phosphate synthase [Bacteroides coprocola]	-	k__Bacteria; p__Bacteroidetes; c__Bacteroidia; o__Bacteroidales; f__Other; g__Other; s__Other
Fh_2_109106	7	41	4	0	0	2	52	2	50	54	eggNOG;metabolism;[H] Coenzyme transport and metabolism;ENOG4111FJG Thiamine monophosphate synthase;	-	-	-	K00788	thiE	thiamine-phosphate pyrophosphorylase	-	WP_036923000.1	WP_036923000.1 thiamine phosphate synthase [Prevotella sp. ICM33]	-	k__Bacteria; p__Bacteroidetes; c__Bacteroidia; o__Bacteroidales; f__Prevotellaceae; g__Prevotella; s__Other
Fh_3_1049973	9	1	40	0	0	0	50	0	50	50	-	-	-	-	K00788	thiE	thiamine-phosphate pyrophosphorylase	-	WP_024989399.1	WP_024989399.1 thiamine-phosphate pyrophosphorylase [Prevotella albensis]	-	k__Bacteria; p__Bacteroidetes; c__Bacteroidia; o__Bacteroidales; f__Prevotellaceae; g__Prevotella; s__Other
Fh_1_980536	25	36	4	5	4	7	65	16	49	81	eggNOG;metabolism;[H] Coenzyme transport and metabolism;COG0352 Condenses 4-methyl-5-(beta-hydroxyethyl)thiazole monophosphate (THZ-P) and 2-methyl-4-amino-5-hydroxymethyl pyrimidine pyrophosphate (HMP-PP) to form thiamine monophosphate (TMP) (By similarity);	-	-	-	K00788	thiE	thiamine-phosphate pyrophosphorylase	-	OGV44442.1	OGV44442.1 thiamine-phosphate diphosphorylase [Lentisphaerae bacterium GWF2_57_35]	-	k__Bacteria; p__Other; c__Other; o__Other; f__Other; g__Other; s__Other
Fh_2_1220878	7	40	2	0	0	0	49	0	49	49	-	-	-	-	K00788	thiE	thiamine-phosphate pyrophosphorylase	-	CDE86070.1	CDE86070.1 putative uncharacterized protein [Prevotella sp. CAG:891]	-	k__Bacteria; p__Bacteroidetes; c__Bacteroidia; o__Bacteroidales; f__Prevotellaceae; g__Other; s__Other
Fh_1_515588	48	30	24	35	9	10	102	54	48	156	eggNOG;metabolism;[H] Coenzyme transport and metabolism;ENOG4111FJG Thiamine monophosphate synthase;	-	-	-	K00788	thiE	thiamine-phosphate pyrophosphorylase	-	CDC65232.1	CDC65232.1 putative uncharacterized protein [Bacteroides sp. CAG:770]	-	k__Bacteria; p__Bacteroidetes; c__Bacteroidia; o__Bacteroidales; f__Other; g__Other; s__Other
Fh_1_625211	19	20	14	2	3	0	53	5	48	58	eggNOG;metabolism;[H] Coenzyme transport and metabolism;COG0352 Condenses 4-methyl-5-(beta-hydroxyethyl)thiazole monophosphate (THZ-P) and 2-methyl-4-amino-5-hydroxymethyl pyrimidine pyrophosphate (HMP-PP) to form thiamine monophosphate (TMP) (By similarity);	-	-	-	K00788	thiE	thiamine-phosphate pyrophosphorylase	-	WP_028907947.1	WP_028907947.1 thiamine phosphate synthase [Prevotella ruminicola]	-	k__Bacteria; p__Bacteroidetes; c__Bacteroidia; o__Bacteroidales; f__Other; g__Other; s__Other
Fh_3_471002	8	25	33	9	3	7	66	19	47	85	-	-	-	-	K00788	thiE	thiamine-phosphate pyrophosphorylase	-	CDC25662.1	CDC25662.1 thiamine phosphate pyrophosphorylase [Prevotella sp. CAG:386]	-	k__Bacteria; p__Bacteroidetes; c__Bacteroidia; o__Bacteroidales; f__Prevotellaceae; g__Other; s__Other
Fh_1_836238	14	16	60	7	25	13	90	45	45	135	eggNOG;metabolism;[H] Coenzyme transport and metabolism;COG0352 Condenses 4-methyl-5-(beta-hydroxyethyl)thiazole monophosphate (THZ-P) and 2-methyl-4-amino-5-hydroxymethyl pyrimidine pyrophosphate (HMP-PP) to form thiamine monophosphate (TMP) (By similarity);	-	-	-	K00788	thiE	thiamine-phosphate pyrophosphorylase	-	WP_035355975.1	WP_035355975.1 thiamine phosphate synthase [Acetobacterium dehalogenans]	-	k__Bacteria; p__Firmicutes; c__Other; o__Other; f__Other; g__Other; s__Other
Fh_2_109109	0	45	3	3	0	0	48	3	45	51	-	-	-	-	K00788	thiE	thiamine-phosphate pyrophosphorylase	-	CCZ12104.1	CCZ12104.1 thiamine-phosphate synthase [Prevotella sp. CAG:1092]	-	k__Bacteria; p__Bacteroidetes; c__Bacteroidia; o__Bacteroidales; f__Prevotellaceae; g__Prevotella; s__Other
Fh_1_918613	89	103	166	133	59	122	358	314	44	672	eggNOG;metabolism;[H] Coenzyme transport and metabolism;COG0352 Condenses 4-methyl-5-(beta-hydroxyethyl)thiazole monophosphate (THZ-P) and 2-methyl-4-amino-5-hydroxymethyl pyrimidine pyrophosphate (HMP-PP) to form thiamine monophosphate (TMP) (By similarity);	-	-	-	K00788	thiE	thiamine-phosphate pyrophosphorylase	-	CDB04364.1	CDB04364.1 thiamine-phosphate synthase [Prevotella sp. CAG:520]	-	k__Bacteria; p__Bacteroidetes; c__Bacteroidia; o__Bacteroidales; f__Other; g__Other; s__Other
Fh_1_977238	37	16	10	12	8	0	63	20	43	83	-	-	-	-	K00788	thiE	thiamine-phosphate pyrophosphorylase	-	WP_036876821.1	WP_036876821.1 thiamine-phosphate pyrophosphorylase [Prevotella oryzae]	-	k__Bacteria; p__Bacteroidetes; c__Bacteroidia; o__Bacteroidales; f__Prevotellaceae; g__Prevotella; s__Other
Fh_3_201148	14	14	22	1	1	5	50	7	43	57	eggNOG;metabolism;[H] Coenzyme transport and metabolism;ENOG4111FJG Thiamine monophosphate synthase;	-	-	-	K00788	thiE	thiamine-phosphate pyrophosphorylase	-	WP_028729344.1	WP_028729344.1 thiamine phosphate synthase [Parabacteroides gordonii]	-	k__Bacteria; p__Bacteroidetes; c__Bacteroidia; o__Bacteroidales; f__Other; g__Other; s__Other
Fh_2_1262895	30	24	9	5	6	10	63	21	42	84	eggNOG;metabolism;[H] Coenzyme transport and metabolism;COG0352 Condenses 4-methyl-5-(beta-hydroxyethyl)thiazole monophosphate (THZ-P) and 2-methyl-4-amino-5-hydroxymethyl pyrimidine pyrophosphate (HMP-PP) to form thiamine monophosphate (TMP) (By similarity);	-	-	-	K00788	thiE	thiamine-phosphate pyrophosphorylase	-	OLA45347.1	OLA45347.1 thiamine-phosphate diphosphorylase [Firmicutes bacterium CAG:24053_14]	-	k__Bacteria; p__Firmicutes; c__Other; o__Other; f__Other; g__Other; s__Other
Fh_2_85738	14	20	10	0	1	1	44	2	42	46	-	-	-	-	K00788	thiE	thiamine-phosphate pyrophosphorylase	-	CCY64493.1	CCY64493.1 thiamine phosphate pyrophosphorylase [Prevotella sp. CAG:1124]	-	k__Bacteria; p__Bacteroidetes; c__Bacteroidia; o__Bacteroidales; f__Prevotellaceae; g__Prevotella; s__Other
Fh_2_711125	16	29	23	12	6	12	68	30	38	98	-	-	-	-	K00788	thiE	thiamine-phosphate pyrophosphorylase	-	WP_036876821.1	WP_036876821.1 thiamine-phosphate pyrophosphorylase [Prevotella oryzae]	-	k__Bacteria; p__Bacteroidetes; c__Bacteroidia; o__Bacteroidales; f__Prevotellaceae; g__Prevotella; s__Other
MF_2_316786	10	29	14	1	8	6	53	15	38	68	eggNOG;metabolism;[H] Coenzyme transport and metabolism;ENOG4111FJG Thiamine monophosphate synthase;	-	-	-	K00788	thiE	thiamine-phosphate pyrophosphorylase	-	CCZ12107.1	CCZ12107.1 thiamine monophosphate synthase/TENI [Prevotella sp. CAG:1092]	-	k__Bacteria; p__Bacteroidetes; c__Bacteroidia; o__Bacteroidales; f__Prevotellaceae; g__Prevotella; s__Other
Fh_2_376310	10	19	19	7	3	0	48	10	38	58	eggNOG;metabolism;[H] Coenzyme transport and metabolism;COG0352 Condenses 4-methyl-5-(beta-hydroxyethyl)thiazole monophosphate (THZ-P) and 2-methyl-4-amino-5-hydroxymethyl pyrimidine pyrophosphate (HMP-PP) to form thiamine monophosphate (TMP) (By similarity);	-	-	-	K00788	thiE	thiamine-phosphate pyrophosphorylase	-	SCI27029.1	SCI27029.1 Thiamine-phosphate synthase [uncultured Bacteroides sp.]	-	k__Bacteria; p__Bacteroidetes; c__Bacteroidia; o__Bacteroidales; f__Other; g__Other; s__Other
Fh_3_623178	14	4	31	5	5	3	49	13	36	62	eggNOG;metabolism;[H] Coenzyme transport and metabolism;COG0352 Condenses 4-methyl-5-(beta-hydroxyethyl)thiazole monophosphate (THZ-P) and 2-methyl-4-amino-5-hydroxymethyl pyrimidine pyrophosphate (HMP-PP) to form thiamine monophosphate (TMP) (By similarity);	-	-	-	K00788	thiE	thiamine-phosphate pyrophosphorylase	-	SFG25949.1	SFG25949.1 thiamine-phosphate pyrophosphorylase [Lachnospiraceae bacterium C7]	-	k__Bacteria; p__Firmicutes; c__Other; o__Other; f__Other; g__Other; s__Other
Fh_3_755457	10	8	23	0	2	4	41	6	35	47	eggNOG;metabolism;[H] Coenzyme transport and metabolism;ENOG4111FJG Thiamine monophosphate synthase;	-	-	-	K00788	thiE	thiamine-phosphate pyrophosphorylase	-	CCX57263.1	CCX57263.1 putative uncharacterized protein [Bacteroides sp. CAG:1060]	-	k__Bacteria; p__Bacteroidetes; c__Bacteroidia; o__Bacteroidales; f__Other; g__Other; s__Other
Fh_2_413485	0	32	7	4	0	0	39	4	35	43	eggNOG;metabolism;[H] Coenzyme transport and metabolism;COG0352 Condenses 4-methyl-5-(beta-hydroxyethyl)thiazole monophosphate (THZ-P) and 2-methyl-4-amino-5-hydroxymethyl pyrimidine pyrophosphate (HMP-PP) to form thiamine monophosphate (TMP) (By similarity);	-	-	-	K00788	thiE	thiamine-phosphate pyrophosphorylase	-	CDB12555.1	CDB12555.1 thiamine-phosphate synthase 2 [Eubacterium sp. CAG:192]	-	k__Bacteria; p__Other; c__Other; o__Other; f__Other; g__Other; s__Other
Fh_1_366707	30	0	8	0	3	1	38	4	34	42	-	-	-	-	K00788	thiE	thiamine-phosphate pyrophosphorylase	-	CDA06313.1	CDA06313.1 thiamine-phosphate synthase [Blautia sp. CAG:257]	-	k__Bacteria; p__Firmicutes; c__Other; o__Other; f__Other; g__Other; s__Other
Fh_1_454856	46	33	33	26	24	29	112	79	33	191	eggNOG;metabolism;[H] Coenzyme transport and metabolism;ENOG4111FJG Thiamine monophosphate synthase;	-	-	-	K00788	thiE	thiamine-phosphate pyrophosphorylase	-	CDD05881.1	CDD05881.1 phosphomethylpyrimidine kinase [Prevotella sp. CAG:592]	-	k__Bacteria; p__Bacteroidetes; c__Bacteroidia; o__Bacteroidales; f__Other; g__Other; s__Other
Fh_1_611086	65	6	0	5	9	24	71	38	33	109	eggNOG;metabolism;[H] Coenzyme transport and metabolism;COG0352 Condenses 4-methyl-5-(beta-hydroxyethyl)thiazole monophosphate (THZ-P) and 2-methyl-4-amino-5-hydroxymethyl pyrimidine pyrophosphate (HMP-PP) to form thiamine monophosphate (TMP) (By similarity);	-	-	-	K00788	thiE	thiamine-phosphate pyrophosphorylase	-	WP_051326987.1	WP_051326987.1 thiamine phosphate synthase [Desulfatibacillum aliphaticivorans]	-	k__Bacteria; p__Other; c__Other; o__Other; f__Other; g__Other; s__Other
Fh_2_209731	7	30	2	0	3	3	39	6	33	45	-	-	-	-	K00788	thiE	thiamine-phosphate pyrophosphorylase	-	WP_036876821.1	WP_036876821.1 thiamine-phosphate pyrophosphorylase [Prevotella oryzae]	-	k__Bacteria; p__Bacteroidetes; c__Bacteroidia; o__Bacteroidales; f__Prevotellaceae; g__Prevotella; s__Other
Fh_2_27711	5	37	7	3	9	5	49	17	32	66	eggNOG;metabolism;[H] Coenzyme transport and metabolism;COG0352 Condenses 4-methyl-5-(beta-hydroxyethyl)thiazole monophosphate (THZ-P) and 2-methyl-4-amino-5-hydroxymethyl pyrimidine pyrophosphate (HMP-PP) to form thiamine monophosphate (TMP) (By similarity);	-	-	-	K00788	thiE	thiamine-phosphate pyrophosphorylase	-	CDD83530.1	CDD83530.1 thiamine-phosphate synthase [Bacteroides sp. CAG:462]	-	k__Bacteria; p__Bacteroidetes; c__Bacteroidia; o__Bacteroidales; f__Other; g__Other; s__Other
Fh_3_703556	5	0	35	0	2	6	40	8	32	48	eggNOG;metabolism;[H] Coenzyme transport and metabolism;COG0352 Condenses 4-methyl-5-(beta-hydroxyethyl)thiazole monophosphate (THZ-P) and 2-methyl-4-amino-5-hydroxymethyl pyrimidine pyrophosphate (HMP-PP) to form thiamine monophosphate (TMP) (By similarity);	-	-	-	K00788	thiE	thiamine-phosphate pyrophosphorylase	-	WP_009144592.1	WP_009144592.1 thiamine phosphate synthase [Phascolarctobacterium succinatutens]	-	k__Bacteria; p__Firmicutes; c__Negativicutes; o__Acidaminococcales; f__Acidaminococcaceae; g__Phascolarctobacterium; s__Other
Fh_1_524467	39	12	10	9	16	5	61	30	31	91	eggNOG;metabolism;[H] Coenzyme transport and metabolism;ENOG4111FJG Thiamine monophosphate synthase;	-	-	-	K00788	thiE	thiamine-phosphate pyrophosphorylase	-	WP_008621516.1	WP_008621516.1 thiamine phosphate synthase [Paraprevotella clara]	-	k__Bacteria; p__Bacteroidetes; c__Bacteroidia; o__Bacteroidales; f__Other; g__Other; s__Other
Fh_2_913985	8	24	22	11	4	8	54	23	31	77	eggNOG;metabolism;[H] Coenzyme transport and metabolism;COG0352 Condenses 4-methyl-5-(beta-hydroxyethyl)thiazole monophosphate (THZ-P) and 2-methyl-4-amino-5-hydroxymethyl pyrimidine pyrophosphate (HMP-PP) to form thiamine monophosphate (TMP) (By similarity);	-	-	-	K00788	thiE	thiamine-phosphate pyrophosphorylase	-	CDD12202.1	CDD12202.1 thiamine-phosphate synthase [Phascolarctobacterium succinatutens CAG:287]	-	k__Bacteria; p__Firmicutes; c__Negativicutes; o__Acidaminococcales; f__Acidaminococcaceae; g__Phascolarctobacterium; s__Other
MF_1_557801	32	28	22	34	9	9	82	52	30	134	eggNOG;metabolism;[H] Coenzyme transport and metabolism;ENOG4111FJG Thiamine monophosphate synthase;	-	-	-	K00788	thiE	thiamine-phosphate pyrophosphorylase	-	CDC65232.1	CDC65232.1 putative uncharacterized protein [Bacteroides sp. CAG:770]	-	k__Bacteria; p__Bacteroidetes; c__Bacteroidia; o__Bacteroidales; f__Other; g__Other; s__Other
Fh_2_380967	34	40	8	15	10	28	82	53	29	135	eggNOG;metabolism;[H] Coenzyme transport and metabolism;COG0352 Condenses 4-methyl-5-(beta-hydroxyethyl)thiazole monophosphate (THZ-P) and 2-methyl-4-amino-5-hydroxymethyl pyrimidine pyrophosphate (HMP-PP) to form thiamine monophosphate (TMP) (By similarity);	-	-	-	K00788	thiE	thiamine-phosphate pyrophosphorylase	-	CCZ35436.1	CCZ35436.1 thiamine-phosphate synthase 2 [Firmicutes bacterium CAG:646]	-	k__Bacteria; p__Firmicutes; c__Other; o__Other; f__Other; g__Other; s__Other
Fh_3_1064737	8	13	22	0	1	13	43	14	29	57	-	-	-	-	K00788	thiE	thiamine-phosphate pyrophosphorylase	-	WP_006947888.1	WP_006947888.1 thiamine-phosphate pyrophosphorylase [Prevotella marshii]	-	k__Bacteria; p__Bacteroidetes; c__Bacteroidia; o__Bacteroidales; f__Prevotellaceae; g__Prevotella; s__Other
Fh_2_14109	19	19	4	6	0	7	42	13	29	55	eggNOG;metabolism;[H] Coenzyme transport and metabolism;COG0352 Condenses 4-methyl-5-(beta-hydroxyethyl)thiazole monophosphate (THZ-P) and 2-methyl-4-amino-5-hydroxymethyl pyrimidine pyrophosphate (HMP-PP) to form thiamine monophosphate (TMP) (By similarity);	-	-	-	K00788	thiE	thiamine-phosphate pyrophosphorylase	-	WP_012623857.1	WP_012623857.1 thiamine phosphate synthase [Desulfovibrio desulfuricans]	-	k__Bacteria; p__Proteobacteria; c__Deltaproteobacteria; o__Desulfovibrionales; f__Desulfovibrionaceae; g__Other; s__Other
Fh_3_1093148	2	14	22	9	0	0	38	9	29	47	eggNOG;metabolism;[H] Coenzyme transport and metabolism;COG0352 Condenses 4-methyl-5-(beta-hydroxyethyl)thiazole monophosphate (THZ-P) and 2-methyl-4-amino-5-hydroxymethyl pyrimidine pyrophosphate (HMP-PP) to form thiamine monophosphate (TMP) (By similarity);	-	-	-	K00788	thiE	thiamine-phosphate pyrophosphorylase	-	CDE69931.1	CDE69931.1 putative thiamine-phosphate diphosphorylase [Clostridium sp. CAG:277]	-	k__Bacteria; p__Firmicutes; c__Clostridia; o__Clostridiales; f__Other; g__Other; s__Other
Fh_3_440371	1	2	27	0	0	1	30	1	29	31	eggNOG;metabolism;[H] Coenzyme transport and metabolism;COG0352 Condenses 4-methyl-5-(beta-hydroxyethyl)thiazole monophosphate (THZ-P) and 2-methyl-4-amino-5-hydroxymethyl pyrimidine pyrophosphate (HMP-PP) to form thiamine monophosphate (TMP) (By similarity);	-	-	-	K00788	thiE	thiamine-phosphate pyrophosphorylase	-	WP_006281472.1	WP_006281472.1 thiamine phosphate synthase [Prevotella bryantii]	-	k__Bacteria; p__Bacteroidetes; c__Bacteroidia; o__Bacteroidales; f__Other; g__Other; s__Other
Fh_2_342893	1	16	12	0	0	0	29	0	29	29	-	-	-	-	K00788	thiE	thiamine-phosphate pyrophosphorylase	-	WP_036876821.1	WP_036876821.1 thiamine-phosphate pyrophosphorylase [Prevotella oryzae]	-	k__Bacteria; p__Bacteroidetes; c__Bacteroidia; o__Bacteroidales; f__Prevotellaceae; g__Prevotella; s__Other
Fh_2_127654	22	45	29	28	10	30	96	68	28	164	-	-	-	-	K00788	thiE	thiamine-phosphate pyrophosphorylase	-	WP_066716294.1	WP_066716294.1 thiamine phosphate synthase [Clostridium sp. Marseille-P299]	-	k__Bacteria; p__Firmicutes; c__Other; o__Other; f__Other; g__Other; s__Other
Fh_2_892071	2	27	13	1	6	7	42	14	28	56	eggNOG;metabolism;[H] Coenzyme transport and metabolism;COG0352 Condenses 4-methyl-5-(beta-hydroxyethyl)thiazole monophosphate (THZ-P) and 2-methyl-4-amino-5-hydroxymethyl pyrimidine pyrophosphate (HMP-PP) to form thiamine monophosphate (TMP) (By similarity);	-	-	-	K00788	thiE	thiamine-phosphate pyrophosphorylase	-	CCX62822.1	CCX62822.1 thiamine-phosphate pyrophosphorylase [Bacteroides sp. CAG:598]	-	k__Bacteria; p__Bacteroidetes; c__Bacteroidia; o__Bacteroidales; f__Other; g__Other; s__Other
Fh_2_11859	3	22	9	0	6	0	34	6	28	40	eggNOG;metabolism;[H] Coenzyme transport and metabolism;COG0352 Condenses 4-methyl-5-(beta-hydroxyethyl)thiazole monophosphate (THZ-P) and 2-methyl-4-amino-5-hydroxymethyl pyrimidine pyrophosphate (HMP-PP) to form thiamine monophosphate (TMP) (By similarity);	-	-	-	K00788	thiE	thiamine-phosphate pyrophosphorylase	-	CCZ35436.1	CCZ35436.1 thiamine-phosphate synthase 2 [Firmicutes bacterium CAG:646]	-	k__Bacteria; p__Firmicutes; c__Other; o__Other; f__Other; g__Other; s__Other
Fh_1_67744	58	28	67	52	22	52	153	126	27	279	eggNOG;metabolism;[H] Coenzyme transport and metabolism;COG0352 Condenses 4-methyl-5-(beta-hydroxyethyl)thiazole monophosphate (THZ-P) and 2-methyl-4-amino-5-hydroxymethyl pyrimidine pyrophosphate (HMP-PP) to form thiamine monophosphate (TMP) (By similarity);	-	-	-	K00788	thiE	thiamine-phosphate pyrophosphorylase	-	CCY53686.1	CCY53686.1 thiamine-phosphate synthase 2 [Coprococcus sp. CAG:782]	-	k__Bacteria; p__Other; c__Other; o__Other; f__Other; g__Other; s__Other
Fh_3_622129	16	15	27	13	14	4	58	31	27	89	eggNOG;metabolism;[H] Coenzyme transport and metabolism;COG0352 Condenses 4-methyl-5-(beta-hydroxyethyl)thiazole monophosphate (THZ-P) and 2-methyl-4-amino-5-hydroxymethyl pyrimidine pyrophosphate (HMP-PP) to form thiamine monophosphate (TMP) (By similarity);	-	-	-	K00788	thiE	thiamine-phosphate pyrophosphorylase	-	CDD83530.1	CDD83530.1 thiamine-phosphate synthase [Bacteroides sp. CAG:462]	-	k__Bacteria; p__Bacteroidetes; c__Bacteroidia; o__Bacteroidales; f__Other; g__Other; s__Other
Fh_1_844104	29	11	15	19	6	3	55	28	27	83	eggNOG;metabolism;[H] Coenzyme transport and metabolism;COG0352 Condenses 4-methyl-5-(beta-hydroxyethyl)thiazole monophosphate (THZ-P) and 2-methyl-4-amino-5-hydroxymethyl pyrimidine pyrophosphate (HMP-PP) to form thiamine monophosphate (TMP) (By similarity);	-	-	-	K00788	thiE	thiamine-phosphate pyrophosphorylase	-	CDA24238.1	CDA24238.1 thiamine-phosphate synthase [Roseburia sp. CAG:197]	-	k__Bacteria; p__Other; c__Other; o__Other; f__Other; g__Other; s__Other
Fh_3_150621	6	12	37	12	5	11	55	28	27	83	-	-	-	-	K00788	thiE	thiamine-phosphate pyrophosphorylase	-	CCZ15409.1	CCZ15409.1 putative uncharacterized protein [Prevotella sp. CAG:487]	-	k__Bacteria; p__Bacteroidetes; c__Bacteroidia; o__Bacteroidales; f__Prevotellaceae; g__Prevotella; s__Other
Fh_3_551512	0	15	15	0	0	3	30	3	27	33	eggNOG;metabolism;[H] Coenzyme transport and metabolism;COG0352 Condenses 4-methyl-5-(beta-hydroxyethyl)thiazole monophosphate (THZ-P) and 2-methyl-4-amino-5-hydroxymethyl pyrimidine pyrophosphate (HMP-PP) to form thiamine monophosphate (TMP) (By similarity);	-	-	-	K00788	thiE	thiamine-phosphate pyrophosphorylase	-	CDC95409.1	CDC95409.1 thiamine-phosphate synthase [Roseburia sp. CAG:380]	-	k__Bacteria; p__Firmicutes; c__Clostridia; o__Clostridiales; f__Other; g__Other; s__Other
Fh_3_451358	29	19	28	4	30	16	76	50	26	126	-	-	-	-	K00788	thiE	thiamine-phosphate pyrophosphorylase	-	CCZ11355.1	CCZ11355.1 thiamine phosphate pyrophosphorylase [Prevotella sp. CAG:1092]	-	k__Bacteria; p__Bacteroidetes; c__Bacteroidia; o__Bacteroidales; f__Prevotellaceae; g__Prevotella; s__Other
Fh_2_210803	6	27	0	2	0	5	33	7	26	40	eggNOG;metabolism;[H] Coenzyme transport and metabolism;COG0352 Condenses 4-methyl-5-(beta-hydroxyethyl)thiazole monophosphate (THZ-P) and 2-methyl-4-amino-5-hydroxymethyl pyrimidine pyrophosphate (HMP-PP) to form thiamine monophosphate (TMP) (By similarity);	-	-	-	K00788	thiE	thiamine-phosphate pyrophosphorylase	-	WP_039968965.1	WP_039968965.1 thiamine phosphate synthase [Bacteroides fluxus]	-	k__Bacteria; p__Bacteroidetes; c__Bacteroidia; o__Bacteroidales; f__Other; g__Other; s__Other
Fh_1_586680	15	25	30	8	22	15	70	45	25	115	eggNOG;metabolism;[H] Coenzyme transport and metabolism;COG0352 Condenses 4-methyl-5-(beta-hydroxyethyl)thiazole monophosphate (THZ-P) and 2-methyl-4-amino-5-hydroxymethyl pyrimidine pyrophosphate (HMP-PP) to form thiamine monophosphate (TMP) (By similarity);	-	-	-	K00788	thiE	thiamine-phosphate pyrophosphorylase	-	WP_009104638.1	WP_009104638.1 thiamine phosphate synthase [Treponema sp. JC4]	-	k__Bacteria; p__Other; c__Other; o__Other; f__Other; g__Other; s__Other
MF_3_1074992	25	8	18	6	18	3	51	27	24	78	-	-	-	-	K00788	thiE	thiamine-phosphate pyrophosphorylase	-	CCX57263.1	CCX57263.1 putative uncharacterized protein [Bacteroides sp. CAG:1060]	-	k__Bacteria; p__Bacteroidetes; c__Bacteroidia; o__Bacteroidales; f__Other; g__Other; s__Other
Fh_2_303939	5	25	10	7	2	7	40	16	24	56	eggNOG;metabolism;[H] Coenzyme transport and metabolism;ENOG4111FJG Thiamine monophosphate synthase;	-	-	-	K00788	thiE	thiamine-phosphate pyrophosphorylase	-	WP_008142149.1	WP_008142149.1 thiamine phosphate synthase [Bacteroides coprophilus]	-	k__Bacteria; p__Bacteroidetes; c__Bacteroidia; o__Bacteroidales; f__Other; g__Other; s__Other
Fh_3_1062330	8	3	22	8	0	1	33	9	24	42	eggNOG;metabolism;[H] Coenzyme transport and metabolism;ENOG4111FJG Thiamine monophosphate synthase;	-	-	-	K00788	thiE	thiamine-phosphate pyrophosphorylase	-	CCX57263.1	CCX57263.1 putative uncharacterized protein [Bacteroides sp. CAG:1060]	-	k__Bacteria; p__Bacteroidetes; c__Bacteroidia; o__Bacteroidales; f__Other; g__Other; s__Other
Fh_2_896583	41	36	15	5	38	26	92	69	23	161	eggNOG;metabolism;[H] Coenzyme transport and metabolism;COG0352 Condenses 4-methyl-5-(beta-hydroxyethyl)thiazole monophosphate (THZ-P) and 2-methyl-4-amino-5-hydroxymethyl pyrimidine pyrophosphate (HMP-PP) to form thiamine monophosphate (TMP) (By similarity);	-	-	-	K00788	thiE	thiamine-phosphate pyrophosphorylase	-	WP_067772831.1	WP_067772831.1 thiamine-phosphate diphosphorylase [Akkermansia glycaniphila]	-	k__Bacteria; p__Verrucomicrobia; c__Verrucomicrobiae; o__Verrucomicrobiales; f__Akkermansiaceae; g__Akkermansia; s__Other
Fh_1_461045	17	10	9	1	5	7	36	13	23	49	eggNOG;metabolism;[H] Coenzyme transport and metabolism;ENOG4111FJG Thiamine monophosphate synthase;	-	-	-	K00788	thiE	thiamine-phosphate pyrophosphorylase	-	CDC27446.1	CDC27446.1 thiamine monophosphate synthase/TENI [Prevotella sp. CAG:386]	-	k__Bacteria; p__Bacteroidetes; c__Bacteroidia; o__Bacteroidales; f__Other; g__Other; s__Other
Fh_2_112928	0	17	8	0	2	0	25	2	23	27	-	-	-	-	K00788	thiE	thiamine-phosphate pyrophosphorylase	-	CDD05881.1	CDD05881.1 phosphomethylpyrimidine kinase [Prevotella sp. CAG:592]	-	k__Bacteria; p__Bacteroidetes; c__Bacteroidia; o__Bacteroidales; f__Prevotellaceae; g__Prevotella; s__Other
Fh_1_1082451	83	37	65	81	1	81	185	163	22	348	-	-	-	-	K00788	thiE	thiamine-phosphate pyrophosphorylase	-	CDA95586.1	CDA95586.1 putative uncharacterized protein [Bacteroides sp. CAG:709]	-	k__Bacteria; p__Bacteroidetes; c__Bacteroidia; o__Bacteroidales; f__Bacteroidaceae; g__Bacteroides; s__Other
Fh_2_1087026	10	30	43	24	28	9	83	61	22	144	eggNOG;metabolism;[H] Coenzyme transport and metabolism;COG0352 Condenses 4-methyl-5-(beta-hydroxyethyl)thiazole monophosphate (THZ-P) and 2-methyl-4-amino-5-hydroxymethyl pyrimidine pyrophosphate (HMP-PP) to form thiamine monophosphate (TMP) (By similarity);	-	-	-	K00788	thiE	thiamine-phosphate pyrophosphorylase	-	WP_004356255.1	WP_004356255.1 thiamine phosphate synthase [Prevotella disiens]	-	k__Bacteria; p__Bacteroidetes; c__Bacteroidia; o__Bacteroidales; f__Other; g__Other; s__Other
Fh_2_478466	5	25	23	14	2	15	53	31	22	84	eggNOG;metabolism;[H] Coenzyme transport and metabolism;COG0352 Condenses 4-methyl-5-(beta-hydroxyethyl)thiazole monophosphate (THZ-P) and 2-methyl-4-amino-5-hydroxymethyl pyrimidine pyrophosphate (HMP-PP) to form thiamine monophosphate (TMP) (By similarity);	-	-	-	K00788	thiE	thiamine-phosphate pyrophosphorylase	-	CDC65223.1	CDC65223.1 thiamine-phosphate synthase [Bacteroides sp. CAG:770]	-	k__Bacteria; p__Bacteroidetes; c__Bacteroidia; o__Bacteroidales; f__Other; g__Other; s__Other
Fh_2_1231291	3	18	4	0	1	2	25	3	22	28	eggNOG;metabolism;[H] Coenzyme transport and metabolism;ENOG4111FJG Thiamine monophosphate synthase;	-	-	-	K00788	thiE	thiamine-phosphate pyrophosphorylase	-	CCZ12107.1	CCZ12107.1 thiamine monophosphate synthase/TENI [Prevotella sp. CAG:1092]	-	k__Bacteria; p__Bacteroidetes; c__Bacteroidia; o__Bacteroidales; f__Prevotellaceae; g__Prevotella; s__Other
Fh_1_40062	45	38	13	34	18	23	96	75	21	171	-	-	-	-	K00788	thiE	thiamine-phosphate pyrophosphorylase	-	OGV44442.1	OGV44442.1 thiamine-phosphate diphosphorylase [Lentisphaerae bacterium GWF2_57_35]	-	k__Bacteria; p__Other; c__Other; o__Other; f__Other; g__Other; s__Other
Fh_1_891378	27	27	6	24	4	11	60	39	21	99	-	-	-	-	K00788	thiE	thiamine-phosphate pyrophosphorylase	-	CDA95586.1	CDA95586.1 putative uncharacterized protein [Bacteroides sp. CAG:709]	-	k__Bacteria; p__Bacteroidetes; c__Bacteroidia; o__Bacteroidales; f__Bacteroidaceae; g__Bacteroides; s__Other
Fh_1_1014940	19	5	3	4	0	2	27	6	21	33	eggNOG;metabolism;[H] Coenzyme transport and metabolism;COG0352 Condenses 4-methyl-5-(beta-hydroxyethyl)thiazole monophosphate (THZ-P) and 2-methyl-4-amino-5-hydroxymethyl pyrimidine pyrophosphate (HMP-PP) to form thiamine monophosphate (TMP) (By similarity);	-	-	-	K00788	thiE	thiamine-phosphate pyrophosphorylase	-	WP_055055328.1	WP_055055328.1 thiamine phosphate synthase [Blautia obeum]	-	k__Bacteria; p__Other; c__Other; o__Other; f__Other; g__Other; s__Other
Fh_1_371990	14	3	4	0	0	0	21	0	21	21	eggNOG;metabolism;[H] Coenzyme transport and metabolism;COG0352 Condenses 4-methyl-5-(beta-hydroxyethyl)thiazole monophosphate (THZ-P) and 2-methyl-4-amino-5-hydroxymethyl pyrimidine pyrophosphate (HMP-PP) to form thiamine monophosphate (TMP) (By similarity);	-	-	-	K00788	thiE	thiamine-phosphate pyrophosphorylase	-	WP_002705444.1	WP_002705444.1 thiamine phosphate synthase [Treponema saccharophilum]	-	k__Bacteria; p__Other; c__Other; o__Other; f__Other; g__Other; s__Other
Fh_1_575030	13	11	21	14	7	4	45	25	20	70	eggNOG;metabolism;[H] Coenzyme transport and metabolism;COG0352 Condenses 4-methyl-5-(beta-hydroxyethyl)thiazole monophosphate (THZ-P) and 2-methyl-4-amino-5-hydroxymethyl pyrimidine pyrophosphate (HMP-PP) to form thiamine monophosphate (TMP) (By similarity);	-	-	-	K00788	thiE	thiamine-phosphate pyrophosphorylase	-	SCI18953.1	SCI18953.1 Thiamine-phosphate synthase [uncultured Flavonifractor sp.]	-	k__Bacteria; p__Firmicutes; c__Other; o__Other; f__Other; g__Other; s__Other
Fh_1_671479	14	6	5	5	0	0	25	5	20	30	eggNOG;metabolism;[H] Coenzyme transport and metabolism;COG0352 Condenses 4-methyl-5-(beta-hydroxyethyl)thiazole monophosphate (THZ-P) and 2-methyl-4-amino-5-hydroxymethyl pyrimidine pyrophosphate (HMP-PP) to form thiamine monophosphate (TMP) (By similarity);	-	-	-	K00788	thiE	thiamine-phosphate pyrophosphorylase	-	WP_040461317.1	WP_040461317.1 thiamine phosphate synthase [Lachnoanaerobaculum saburreum]	-	k__Bacteria; p__Firmicutes; c__Other; o__Other; f__Other; g__Other; s__Other
Fh_2_859363	9	16	0	0	4	1	25	5	20	30	-	-	-	-	K00788	thiE	thiamine-phosphate pyrophosphorylase	-	CDD05881.1	CDD05881.1 phosphomethylpyrimidine kinase [Prevotella sp. CAG:592]	-	k__Bacteria; p__Bacteroidetes; c__Bacteroidia; o__Bacteroidales; f__Prevotellaceae; g__Prevotella; s__Other
MF_2_453753	9	8	8	1	2	2	25	5	20	30	eggNOG;metabolism;[H] Coenzyme transport and metabolism;ENOG4111FJG Thiamine monophosphate synthase;	-	-	-	K00788	thiE	thiamine-phosphate pyrophosphorylase	-	WP_077196799.1	WP_077196799.1 thiamine phosphate synthase [Prevotella sp. Marseille-P3385]	-	k__Bacteria; p__Bacteroidetes; c__Bacteroidia; o__Bacteroidales; f__Other; g__Other; s__Other
Fh_3_768713	0	8	16	0	3	1	24	4	20	28	eggNOG;metabolism;[H] Coenzyme transport and metabolism;ENOG4111FJG Thiamine monophosphate synthase;	-	-	-	K00788	thiE	thiamine-phosphate pyrophosphorylase	-	CCZ12107.1	CCZ12107.1 thiamine monophosphate synthase/TENI [Prevotella sp. CAG:1092]	-	k__Bacteria; p__Bacteroidetes; c__Bacteroidia; o__Bacteroidales; f__Other; g__Other; s__Other
Fh_2_314660	5	13	2	0	0	0	20	0	20	20	-	-	-	-	K00788	thiE	thiamine-phosphate pyrophosphorylase	-	CDD30761.1	CDD30761.1 thiamine-phosphate synthase [Firmicutes bacterium CAG:94]	-	k__Bacteria; p__Firmicutes; c__Other; o__Other; f__Other; g__Other; s__Other
MF_3_1018708	39	9	6	4	13	18	54	35	19	89	eggNOG;metabolism;[H] Coenzyme transport and metabolism;COG0352 Condenses 4-methyl-5-(beta-hydroxyethyl)thiazole monophosphate (THZ-P) and 2-methyl-4-amino-5-hydroxymethyl pyrimidine pyrophosphate (HMP-PP) to form thiamine monophosphate (TMP) (By similarity);	-	-	-	K00788	thiE	thiamine-phosphate pyrophosphorylase	-	CCX62822.1	CCX62822.1 thiamine-phosphate pyrophosphorylase [Bacteroides sp. CAG:598]	-	k__Bacteria; p__Bacteroidetes; c__Bacteroidia; o__Bacteroidales; f__Other; g__Other; s__Other
Fh_3_787868	15	8	21	13	4	8	44	25	19	69	eggNOG;metabolism;[H] Coenzyme transport and metabolism;COG0352 Condenses 4-methyl-5-(beta-hydroxyethyl)thiazole monophosphate (THZ-P) and 2-methyl-4-amino-5-hydroxymethyl pyrimidine pyrophosphate (HMP-PP) to form thiamine monophosphate (TMP) (By similarity);	-	-	-	K00788	thiE	thiamine-phosphate pyrophosphorylase	-	CCY81639.1	CCY81639.1 thiamine-phosphate synthase [Clostridium sp. CAG:149]	-	k__Bacteria; p__Firmicutes; c__Other; o__Other; f__Other; g__Other; s__Other
Fh_2_655282	6	21	12	5	9	6	39	20	19	59	eggNOG;metabolism;[H] Coenzyme transport and metabolism;ENOG4111FJG Thiamine monophosphate synthase;	-	-	-	K00788	thiE	thiamine-phosphate pyrophosphorylase	-	CCZ12107.1	CCZ12107.1 thiamine monophosphate synthase/TENI [Prevotella sp. CAG:1092]	-	k__Bacteria; p__Bacteroidetes; c__Bacteroidia; o__Bacteroidales; f__Prevotellaceae; g__Prevotella; s__Other
Fh_2_314661	3	22	4	4	0	6	29	10	19	39	eggNOG;metabolism;[H] Coenzyme transport and metabolism;COG0352 Condenses 4-methyl-5-(beta-hydroxyethyl)thiazole monophosphate (THZ-P) and 2-methyl-4-amino-5-hydroxymethyl pyrimidine pyrophosphate (HMP-PP) to form thiamine monophosphate (TMP) (By similarity);	-	-	-	K00788	thiE	thiamine-phosphate pyrophosphorylase	-	SCI92098.1	SCI92098.1 Regulatory protein tenI [uncultured Clostridium sp.]	-	k__Bacteria; p__Firmicutes; c__Clostridia; o__Clostridiales; f__Other; g__Other; s__Other
Fh_2_1247774	5	16	2	0	0	4	23	4	19	27	eggNOG;metabolism;[H] Coenzyme transport and metabolism;COG0352 Condenses 4-methyl-5-(beta-hydroxyethyl)thiazole monophosphate (THZ-P) and 2-methyl-4-amino-5-hydroxymethyl pyrimidine pyrophosphate (HMP-PP) to form thiamine monophosphate (TMP) (By similarity);	-	-	-	K00788	thiE	thiamine-phosphate pyrophosphorylase	-	OGR16099.1	OGR16099.1 thiamine-phosphate diphosphorylase [Deltaproteobacteria bacterium RIFOXYD2_FULL_66_9]	-	k__Bacteria; p__Other; c__Other; o__Other; f__Other; g__Other; s__Other
Fh_3_6733	0	0	19	0	0	0	19	0	19	19	eggNOG;metabolism;[H] Coenzyme transport and metabolism;COG0352 Condenses 4-methyl-5-(beta-hydroxyethyl)thiazole monophosphate (THZ-P) and 2-methyl-4-amino-5-hydroxymethyl pyrimidine pyrophosphate (HMP-PP) to form thiamine monophosphate (TMP) (By similarity);	-	-	-	K00788	thiE	thiamine-phosphate pyrophosphorylase	-	WP_009986295.1	WP_009986295.1 thiamine phosphate synthase [Ruminococcus flavefaciens]	-	k__Bacteria; p__Firmicutes; c__Other; o__Other; f__Other; g__Other; s__Other
Fh_2_334857	48	48	75	62	57	34	171	153	18	324	eggNOG;metabolism;[H] Coenzyme transport and metabolism;ENOG4111FJG Thiamine monophosphate synthase;	-	-	-	K00788	thiE	thiamine-phosphate pyrophosphorylase	-	WP_013547924.1	WP_013547924.1 thiamine phosphate synthase [Bacteroides helcogenes]	-	k__Bacteria; p__Bacteroidetes; c__Bacteroidia; o__Bacteroidales; f__Other; g__Other; s__Other
Fh_1_29743	69	18	29	66	0	32	116	98	18	214	eggNOG;metabolism;[H] Coenzyme transport and metabolism;COG0352 Condenses 4-methyl-5-(beta-hydroxyethyl)thiazole monophosphate (THZ-P) and 2-methyl-4-amino-5-hydroxymethyl pyrimidine pyrophosphate (HMP-PP) to form thiamine monophosphate (TMP) (By similarity);	-	-	-	K00788	thiE	thiamine-phosphate pyrophosphorylase	-	SDG27590.1	SDG27590.1 thiamine-phosphate pyrophosphorylase [Prevotella sp. BP1-148]	-	k__Bacteria; p__Bacteroidetes; c__Bacteroidia; o__Bacteroidales; f__Other; g__Other; s__Other
Fh_2_1250783	27	20	16	18	2	25	63	45	18	108	eggNOG;metabolism;[H] Coenzyme transport and metabolism;COG0352 Condenses 4-methyl-5-(beta-hydroxyethyl)thiazole monophosphate (THZ-P) and 2-methyl-4-amino-5-hydroxymethyl pyrimidine pyrophosphate (HMP-PP) to form thiamine monophosphate (TMP) (By similarity);	-	-	-	K00788	thiE	thiamine-phosphate pyrophosphorylase	-	SDG27590.1	SDG27590.1 thiamine-phosphate pyrophosphorylase [Prevotella sp. BP1-148]	-	k__Bacteria; p__Bacteroidetes; c__Bacteroidia; o__Bacteroidales; f__Other; g__Other; s__Other
Fh_3_83681	13	31	11	12	19	6	55	37	18	92	eggNOG;metabolism;[H] Coenzyme transport and metabolism;ENOG4111FJG Thiamine monophosphate synthase;	-	-	-	K00788	thiE	thiamine-phosphate pyrophosphorylase	-	CCZ12107.1	CCZ12107.1 thiamine monophosphate synthase/TENI [Prevotella sp. CAG:1092]	-	k__Bacteria; p__Bacteroidetes; c__Bacteroidia; o__Bacteroidales; f__Prevotellaceae; g__Prevotella; s__Other
Fh_2_777338	18	18	2	9	5	6	38	20	18	58	-	-	-	-	K00788	thiE	thiamine-phosphate pyrophosphorylase	-	WP_064502962.1	WP_064502962.1 thiamine-phosphate diphosphorylase [Opitutaceae bacterium TAV4]	-	k__Bacteria; p__Verrucomicrobia; c__Opitutae; o__Other; f__Other; g__Other; s__Other
Fh_2_1212960	5	26	20	28	6	0	51	34	17	85	eggNOG;metabolism;[H] Coenzyme transport and metabolism;COG0352 Condenses 4-methyl-5-(beta-hydroxyethyl)thiazole monophosphate (THZ-P) and 2-methyl-4-amino-5-hydroxymethyl pyrimidine pyrophosphate (HMP-PP) to form thiamine monophosphate (TMP) (By similarity);	-	-	-	K00788	thiE	thiamine-phosphate pyrophosphorylase	-	OLA45347.1	OLA45347.1 thiamine-phosphate diphosphorylase [Firmicutes bacterium CAG:24053_14]	-	k__Bacteria; p__Firmicutes; c__Other; o__Other; f__Other; g__Other; s__Other
MF_3_266647	5	8	19	0	0	15	32	15	17	47	-	-	-	-	K00788	thiE	thiamine-phosphate pyrophosphorylase	-	CDD19419.1	CDD19419.1 putative thiamine-phosphate pyrophosphorylase [Prevotella sp. CAG:732]	-	k__Bacteria; p__Bacteroidetes; c__Bacteroidia; o__Bacteroidales; f__Prevotellaceae; g__Prevotella; s__Other
Fh_3_819846	6	4	14	1	2	4	24	7	17	31	eggNOG;metabolism;[H] Coenzyme transport and metabolism;COG0352 Condenses 4-methyl-5-(beta-hydroxyethyl)thiazole monophosphate (THZ-P) and 2-methyl-4-amino-5-hydroxymethyl pyrimidine pyrophosphate (HMP-PP) to form thiamine monophosphate (TMP) (By similarity);	-	-	-	K00788	thiE	thiamine-phosphate pyrophosphorylase	-	WP_072542342.1	WP_072542342.1 thiamine-phosphate diphosphorylase [Bacteroides mediterraneensis]	-	k__Bacteria; p__Bacteroidetes; c__Bacteroidia; o__Bacteroidales; f__Other; g__Other; s__Other
Fh_2_84259	5	11	4	0	0	3	20	3	17	23	eggNOG;metabolism;[H] Coenzyme transport and metabolism;ENOG4111FJG Thiamine monophosphate synthase;	-	-	-	K00788	thiE	thiamine-phosphate pyrophosphorylase	-	CDA43912.1	CDA43912.1 putative uncharacterized protein [Prevotella sp. CAG:5226]	-	k__Bacteria; p__Bacteroidetes; c__Bacteroidia; o__Bacteroidales; f__Other; g__Other; s__Other
Fh_1_225147	24	4	14	13	3	10	42	26	16	68	-	-	-	-	K00788	thiE	thiamine-phosphate pyrophosphorylase	-	CDB15587.1	CDB15587.1 thiamine-phosphate pyrophosphorylase [Clostridium sp. CAG:221]	-	k__Bacteria; p__Firmicutes; c__Clostridia; o__Clostridiales; f__Clostridiaceae; g__Clostridium; s__Other
Fh_3_440376	6	5	16	5	2	4	27	11	16	38	eggNOG;metabolism;[H] Coenzyme transport and metabolism;ENOG4111FJG Thiamine monophosphate synthase;	-	-	-	K00788	thiE	thiamine-phosphate pyrophosphorylase	-	CDD05881.1	CDD05881.1 phosphomethylpyrimidine kinase [Prevotella sp. CAG:592]	-	k__Bacteria; p__Bacteroidetes; c__Bacteroidia; o__Bacteroidales; f__Other; g__Other; s__Other
Fh_1_578656	6	4	12	1	4	1	22	6	16	28	eggNOG;metabolism;[H] Coenzyme transport and metabolism;COG0352 Condenses 4-methyl-5-(beta-hydroxyethyl)thiazole monophosphate (THZ-P) and 2-methyl-4-amino-5-hydroxymethyl pyrimidine pyrophosphate (HMP-PP) to form thiamine monophosphate (TMP) (By similarity);	-	-	-	K00788	thiE	thiamine-phosphate pyrophosphorylase	-	CDD09930.1	CDD09930.1 putative thiamine-phosphate diphosphorylase [Phascolarctobacterium succinatutens CAG:287]	-	k__Bacteria; p__Firmicutes; c__Negativicutes; o__Acidaminococcales; f__Acidaminococcaceae; g__Phascolarctobacterium; s__Phascolarctobacterium succinatutens
Fh_2_867191	1	13	2	0	0	0	16	0	16	16	eggNOG;metabolism;[H] Coenzyme transport and metabolism;COG0352 Condenses 4-methyl-5-(beta-hydroxyethyl)thiazole monophosphate (THZ-P) and 2-methyl-4-amino-5-hydroxymethyl pyrimidine pyrophosphate (HMP-PP) to form thiamine monophosphate (TMP) (By similarity);	-	-	-	K00788	thiE	thiamine-phosphate pyrophosphorylase	-	CDC00778.1	CDC00778.1 thiamine-phosphate synthase [Firmicutes bacterium CAG:41]	-	k__Bacteria; p__Firmicutes; c__Other; o__Other; f__Other; g__Other; s__Other
Fh_3_1047030	9	3	12	2	0	7	24	9	15	33	eggNOG;metabolism;[H] Coenzyme transport and metabolism;COG0352 Condenses 4-methyl-5-(beta-hydroxyethyl)thiazole monophosphate (THZ-P) and 2-methyl-4-amino-5-hydroxymethyl pyrimidine pyrophosphate (HMP-PP) to form thiamine monophosphate (TMP) (By similarity);	-	-	-	K00788	thiE	thiamine-phosphate pyrophosphorylase	-	CDA56749.1	CDA56749.1 thiamine-phosphate synthase [Prevotella sp. CAG:604]	-	k__Bacteria; p__Other; c__Other; o__Other; f__Other; g__Other; s__Other
Fh_2_1227820	0	17	4	2	3	1	21	6	15	27	eggNOG;metabolism;[H] Coenzyme transport and metabolism;COG0352 Condenses 4-methyl-5-(beta-hydroxyethyl)thiazole monophosphate (THZ-P) and 2-methyl-4-amino-5-hydroxymethyl pyrimidine pyrophosphate (HMP-PP) to form thiamine monophosphate (TMP) (By similarity);	-	-	-	K00788	thiE	thiamine-phosphate pyrophosphorylase	-	CDA24238.1	CDA24238.1 thiamine-phosphate synthase [Roseburia sp. CAG:197]	-	k__Bacteria; p__Other; c__Other; o__Other; f__Other; g__Other; s__Other
Fh_2_752844	2	6	9	0	2	0	17	2	15	19	-	-	-	-	K00788	thiE	thiamine-phosphate pyrophosphorylase	-	WP_066049965.1	WP_066049965.1 thiamine phosphate synthase [[Clostridium]	-	k__Bacteria; p__Firmicutes; c__Clostridia; o__Clostridiales; f__Other; g__Other; s__Other
Fh_3_237842	0	2	13	0	0	0	15	0	15	15	eggNOG;metabolism;[H] Coenzyme transport and metabolism;COG0352 Condenses 4-methyl-5-(beta-hydroxyethyl)thiazole monophosphate (THZ-P) and 2-methyl-4-amino-5-hydroxymethyl pyrimidine pyrophosphate (HMP-PP) to form thiamine monophosphate (TMP) (By similarity);	-	-	-	K00788	thiE	thiamine-phosphate pyrophosphorylase	-	WP_072521570.1	WP_072521570.1 thiamine phosphate synthase [Blautia sp. Marseille-P3087]	-	k__Bacteria; p__Firmicutes; c__Clostridia; o__Clostridiales; f__Other; g__Other; s__Other
Fh_3_6732	0	0	15	0	0	0	15	0	15	15	eggNOG;metabolism;[H] Coenzyme transport and metabolism;COG0352 Condenses 4-methyl-5-(beta-hydroxyethyl)thiazole monophosphate (THZ-P) and 2-methyl-4-amino-5-hydroxymethyl pyrimidine pyrophosphate (HMP-PP) to form thiamine monophosphate (TMP) (By similarity);	-	-	-	K00788	thiE	thiamine-phosphate pyrophosphorylase	-	WP_013498803.1	WP_013498803.1 thiamine phosphate synthase [Ruminococcus albus]	-	k__Bacteria; p__Firmicutes; c__Clostridia; o__Clostridiales; f__Ruminococcaceae; g__Ruminococcus; s__Other
Fh_3_788990	0	0	15	0	0	0	15	0	15	15	eggNOG;metabolism;[H] Coenzyme transport and metabolism;COG0352 Condenses 4-methyl-5-(beta-hydroxyethyl)thiazole monophosphate (THZ-P) and 2-methyl-4-amino-5-hydroxymethyl pyrimidine pyrophosphate (HMP-PP) to form thiamine monophosphate (TMP) (By similarity);	-	-	-	K00788	thiE	thiamine-phosphate pyrophosphorylase	-	CDD30761.1	CDD30761.1 thiamine-phosphate synthase [Firmicutes bacterium CAG:94]	-	k__Bacteria; p__Firmicutes; c__Other; o__Other; f__Other; g__Other; s__Other
Fh_1_58212	41	82	20	26	71	32	143	129	14	272	eggNOG;metabolism;[H] Coenzyme transport and metabolism;COG0352 Condenses 4-methyl-5-(beta-hydroxyethyl)thiazole monophosphate (THZ-P) and 2-methyl-4-amino-5-hydroxymethyl pyrimidine pyrophosphate (HMP-PP) to form thiamine monophosphate (TMP) (By similarity);	-	-	-	K00788	thiE	thiamine-phosphate pyrophosphorylase	-	WP_009144592.1	WP_009144592.1 thiamine phosphate synthase [Phascolarctobacterium succinatutens]	-	k__Bacteria; p__Firmicutes; c__Negativicutes; o__Acidaminococcales; f__Acidaminococcaceae; g__Phascolarctobacterium; s__Other
MF_2_501960	27	28	38	28	33	18	93	79	14	172	eggNOG;metabolism;[H] Coenzyme transport and metabolism;ENOG4111FJG Thiamine monophosphate synthase;	-	-	-	K00788	thiE	thiamine-phosphate pyrophosphorylase	-	CCX57263.1	CCX57263.1 putative uncharacterized protein [Bacteroides sp. CAG:1060]	-	k__Bacteria; p__Bacteroidetes; c__Bacteroidia; o__Bacteroidales; f__Other; g__Other; s__Other
Fh_3_30854	23	19	21	20	14	15	63	49	14	112	-	-	-	-	K00788	thiE	thiamine-phosphate pyrophosphorylase	-	CDA95586.1	CDA95586.1 putative uncharacterized protein [Bacteroides sp. CAG:709]	-	k__Bacteria; p__Bacteroidetes; c__Bacteroidia; o__Bacteroidales; f__Bacteroidaceae; g__Bacteroides; s__Other
Fh_3_282476	8	15	17	2	18	6	40	26	14	66	eggNOG;metabolism;[H] Coenzyme transport and metabolism;COG0352 Condenses 4-methyl-5-(beta-hydroxyethyl)thiazole monophosphate (THZ-P) and 2-methyl-4-amino-5-hydroxymethyl pyrimidine pyrophosphate (HMP-PP) to form thiamine monophosphate (TMP) (By similarity);	-	-	-	K00788	thiE	thiamine-phosphate pyrophosphorylase	-	WP_009104638.1	WP_009104638.1 thiamine phosphate synthase [Treponema sp. JC4]	-	k__Bacteria; p__Other; c__Other; o__Other; f__Other; g__Other; s__Other
Fh_2_28388	2	21	0	9	0	0	23	9	14	32	-	-	-	-	K00788	thiE	thiamine-phosphate pyrophosphorylase	-	WP_042518273.1	WP_042518273.1 MULTISPECIES: thiamine phosphate synthase [Prevotella]	-	k__Bacteria; p__Bacteroidetes; c__Bacteroidia; o__Bacteroidales; f__Prevotellaceae; g__Prevotella; s__Other
Fh_2_1222447	6	4	4	0	0	0	14	0	14	14	-	-	-	-	K00788	thiE	thiamine-phosphate pyrophosphorylase	-	CDC43229.1	CDC43229.1 thiamine-phosphate synthase [Firmicutes bacterium CAG:424]	-	k__Bacteria; p__Firmicutes; c__Other; o__Other; f__Other; g__Other; s__Other
Fh_3_1022808	0	0	14	0	0	0	14	0	14	14	-	-	-	-	K00788	thiE	thiamine-phosphate pyrophosphorylase	-	SCJ25632.1	SCJ25632.1 Regulatory protein tenI [uncultured Roseburia sp.]	-	k__Bacteria; p__Firmicutes; c__Clostridia; o__Clostridiales; f__Other; g__Other; s__Other
Fh_2_1138025	8	27	12	12	4	18	47	34	13	81	eggNOG;metabolism;[H] Coenzyme transport and metabolism;COG0352 Condenses 4-methyl-5-(beta-hydroxyethyl)thiazole monophosphate (THZ-P) and 2-methyl-4-amino-5-hydroxymethyl pyrimidine pyrophosphate (HMP-PP) to form thiamine monophosphate (TMP) (By similarity);	-	-	-	K00788	thiE	thiamine-phosphate pyrophosphorylase	-	WP_067573506.1	WP_067573506.1 MULTISPECIES: thiamine-phosphate diphosphorylase [Akkermansia]	-	k__Bacteria; p__Verrucomicrobia; c__Verrucomicrobiae; o__Verrucomicrobiales; f__Akkermansiaceae; g__Akkermansia; s__Other
Fh_3_291144	5	4	29	6	9	10	38	25	13	63	eggNOG;metabolism;[H] Coenzyme transport and metabolism;COG0352 Condenses 4-methyl-5-(beta-hydroxyethyl)thiazole monophosphate (THZ-P) and 2-methyl-4-amino-5-hydroxymethyl pyrimidine pyrophosphate (HMP-PP) to form thiamine monophosphate (TMP) (By similarity);	-	-	-	K00788	thiE	thiamine-phosphate pyrophosphorylase	-	SCI27029.1	SCI27029.1 Thiamine-phosphate synthase [uncultured Bacteroides sp.]	-	k__Bacteria; p__Bacteroidetes; c__Bacteroidia; o__Bacteroidales; f__Other; g__Other; s__Other
Fh_1_924567	21	11	5	7	4	13	37	24	13	61	eggNOG;metabolism;[H] Coenzyme transport and metabolism;COG0352 Condenses 4-methyl-5-(beta-hydroxyethyl)thiazole monophosphate (THZ-P) and 2-methyl-4-amino-5-hydroxymethyl pyrimidine pyrophosphate (HMP-PP) to form thiamine monophosphate (TMP) (By similarity);	-	-	-	K00788	thiE	thiamine-phosphate pyrophosphorylase	-	WP_040447092.1	WP_040447092.1 thiamine phosphate synthase [Eubacterium ventriosum]	-	k__Bacteria; p__Other; c__Other; o__Other; f__Other; g__Other; s__Other
Fh_3_65320	5	15	14	8	8	5	34	21	13	55	-	-	-	-	K00788	thiE	thiamine-phosphate pyrophosphorylase	-	WP_044977027.1	WP_044977027.1 thiamine phosphate synthase [Ruminococcus sp. HUN007]	-	k__Bacteria; p__Firmicutes; c__Clostridia; o__Clostridiales; f__Ruminococcaceae; g__Ruminococcus; s__Ruminococcus sp. HUN007
Fh_2_152654	3	14	10	3	5	6	27	14	13	41	-	-	-	-	K00788	thiE	thiamine-phosphate pyrophosphorylase	-	CDD21121.1	CDD21121.1 thiamine phosphate pyrophosphorylase [Prevotella sp. CAG:732]	-	k__Bacteria; p__Bacteroidetes; c__Bacteroidia; o__Bacteroidales; f__Prevotellaceae; g__Prevotella; s__Other
Fh_1_1005967	11	4	11	6	0	7	26	13	13	39	eggNOG;metabolism;[H] Coenzyme transport and metabolism;COG0352 Condenses 4-methyl-5-(beta-hydroxyethyl)thiazole monophosphate (THZ-P) and 2-methyl-4-amino-5-hydroxymethyl pyrimidine pyrophosphate (HMP-PP) to form thiamine monophosphate (TMP) (By similarity);	-	-	-	K00788	thiE	thiamine-phosphate pyrophosphorylase	-	WP_021739446.1	WP_021739446.1 thiamine phosphate synthase [Eubacterium ramulus]	-	k__Bacteria; p__Firmicutes; c__Other; o__Other; f__Other; g__Other; s__Other
Fh_3_372246	6	0	19	5	0	7	25	12	13	37	eggNOG;metabolism;[H] Coenzyme transport and metabolism;COG0352 Condenses 4-methyl-5-(beta-hydroxyethyl)thiazole monophosphate (THZ-P) and 2-methyl-4-amino-5-hydroxymethyl pyrimidine pyrophosphate (HMP-PP) to form thiamine monophosphate (TMP) (By similarity);	-	-	-	K00788	thiE	thiamine-phosphate pyrophosphorylase	-	WP_050623792.1	WP_050623792.1 thiamine phosphate synthase [Clostridium phoceensis]	-	k__Bacteria; p__Other; c__Other; o__Other; f__Other; g__Other; s__Other
Fh_2_1085972	1	20	2	8	2	0	23	10	13	33	eggNOG;metabolism;[H] Coenzyme transport and metabolism;COG0352 Condenses 4-methyl-5-(beta-hydroxyethyl)thiazole monophosphate (THZ-P) and 2-methyl-4-amino-5-hydroxymethyl pyrimidine pyrophosphate (HMP-PP) to form thiamine monophosphate (TMP) (By similarity);	-	-	-	K00788	thiE	thiamine-phosphate pyrophosphorylase	-	WP_022402453.1	WP_022402453.1 MULTISPECIES: thiamine phosphate synthase [Bacteroides]	-	k__Bacteria; p__Bacteroidetes; c__Bacteroidia; o__Bacteroidales; f__Other; g__Other; s__Other
Fh_3_696479	2	2	16	2	3	2	20	7	13	27	eggNOG;metabolism;[H] Coenzyme transport and metabolism;COG0352 Condenses 4-methyl-5-(beta-hydroxyethyl)thiazole monophosphate (THZ-P) and 2-methyl-4-amino-5-hydroxymethyl pyrimidine pyrophosphate (HMP-PP) to form thiamine monophosphate (TMP) (By similarity);	-	-	-	K00788	thiE	thiamine-phosphate pyrophosphorylase	-	CDE54861.1	CDE54861.1 thiamine-phosphate synthase [Roseburia sp. CAG:303]	-	k__Bacteria; p__Other; c__Other; o__Other; f__Other; g__Other; s__Other
Fh_2_78981	0	11	5	0	0	3	16	3	13	19	eggNOG;metabolism;[H] Coenzyme transport and metabolism;COG0352 Condenses 4-methyl-5-(beta-hydroxyethyl)thiazole monophosphate (THZ-P) and 2-methyl-4-amino-5-hydroxymethyl pyrimidine pyrophosphate (HMP-PP) to form thiamine monophosphate (TMP) (By similarity);	-	-	-	K00788	thiE	thiamine-phosphate pyrophosphorylase	-	WP_066716294.1	WP_066716294.1 thiamine phosphate synthase [Clostridium sp. Marseille-P299]	-	k__Bacteria; p__Firmicutes; c__Other; o__Other; f__Other; g__Other; s__Other
Fh_2_125210	7	3	4	1	0	0	14	1	13	15	eggNOG;metabolism;[H] Coenzyme transport and metabolism;COG0352 Condenses 4-methyl-5-(beta-hydroxyethyl)thiazole monophosphate (THZ-P) and 2-methyl-4-amino-5-hydroxymethyl pyrimidine pyrophosphate (HMP-PP) to form thiamine monophosphate (TMP) (By similarity);	-	-	-	K00788	thiE	thiamine-phosphate pyrophosphorylase	-	WP_044919512.1	WP_044919512.1 thiamine phosphate synthase [Dorea longicatena]	-	k__Bacteria; p__Firmicutes; c__Other; o__Other; f__Other; g__Other; s__Other
Fh_3_955518	2	1	10	0	0	0	13	0	13	13	-	-	-	-	K00788	thiE	thiamine-phosphate pyrophosphorylase	-	WP_071123254.1	WP_071123254.1 thiamine phosphate pyrophosphorylase [Prevotellamassilia timonensis]	-	k__Bacteria; p__Bacteroidetes; c__Bacteroidia; o__Bacteroidales; f__Prevotellaceae; g__Other; s__Other
Fh_2_653284	7	16	37	7	26	15	60	48	12	108	eggNOG;metabolism;[H] Coenzyme transport and metabolism;COG0352 Condenses 4-methyl-5-(beta-hydroxyethyl)thiazole monophosphate (THZ-P) and 2-methyl-4-amino-5-hydroxymethyl pyrimidine pyrophosphate (HMP-PP) to form thiamine monophosphate (TMP) (By similarity);	-	-	-	K00788	thiE	thiamine-phosphate pyrophosphorylase	-	WP_035355975.1	WP_035355975.1 thiamine phosphate synthase [Acetobacterium dehalogenans]	-	k__Bacteria; p__Firmicutes; c__Clostridia; o__Clostridiales; f__Other; g__Other; s__Other
Fh_2_436345	14	7	24	19	7	7	45	33	12	78	eggNOG;metabolism;[H] Coenzyme transport and metabolism;COG0352 Condenses 4-methyl-5-(beta-hydroxyethyl)thiazole monophosphate (THZ-P) and 2-methyl-4-amino-5-hydroxymethyl pyrimidine pyrophosphate (HMP-PP) to form thiamine monophosphate (TMP) (By similarity);	-	-	-	K00788	thiE	thiamine-phosphate pyrophosphorylase	-	WP_006857875.1	WP_006857875.1 thiamine phosphate synthase [Roseburia intestinalis]	-	k__Bacteria; p__Other; c__Other; o__Other; f__Other; g__Other; s__Other
Fh_3_539819	0	4	36	0	0	28	40	28	12	68	eggNOG;metabolism;[H] Coenzyme transport and metabolism;COG0352 Condenses 4-methyl-5-(beta-hydroxyethyl)thiazole monophosphate (THZ-P) and 2-methyl-4-amino-5-hydroxymethyl pyrimidine pyrophosphate (HMP-PP) to form thiamine monophosphate (TMP) (By similarity);	-	-	-	K00788	thiE	thiamine-phosphate pyrophosphorylase	-	WP_009986295.1	WP_009986295.1 thiamine phosphate synthase [Ruminococcus flavefaciens]	-	k__Bacteria; p__Firmicutes; c__Other; o__Other; f__Other; g__Other; s__Other
Fh_1_280182	14	10	5	14	0	3	29	17	12	46	eggNOG;metabolism;[H] Coenzyme transport and metabolism;COG0352 Condenses 4-methyl-5-(beta-hydroxyethyl)thiazole monophosphate (THZ-P) and 2-methyl-4-amino-5-hydroxymethyl pyrimidine pyrophosphate (HMP-PP) to form thiamine monophosphate (TMP) (By similarity);	-	-	-	K00788	thiE	thiamine-phosphate pyrophosphorylase	-	WP_024856828.1	WP_024856828.1 thiamine phosphate synthase [Ruminococcus albus]	-	k__Bacteria; p__Firmicutes; c__Other; o__Other; f__Other; g__Other; s__Other
Fh_3_318277	6	3	15	5	3	4	24	12	12	36	eggNOG;metabolism;[H] Coenzyme transport and metabolism;ENOG4111FJG Thiamine monophosphate synthase;	-	-	-	K00788	thiE	thiamine-phosphate pyrophosphorylase	-	WP_008142149.1	WP_008142149.1 thiamine phosphate synthase [Bacteroides coprophilus]	-	k__Bacteria; p__Bacteroidetes; c__Bacteroidia; o__Bacteroidales; f__Other; g__Other; s__Other
MF_1_394763	13	7	1	4	0	5	21	9	12	30	eggNOG;metabolism;[H] Coenzyme transport and metabolism;ENOG4111FJG Thiamine monophosphate synthase;	-	-	-	K00788	thiE	thiamine-phosphate pyrophosphorylase	-	WP_075557493.1	WP_075557493.1 thiamine phosphate synthase [Parabacteroides sp. Marseille-P3236]	-	k__Bacteria; p__Bacteroidetes; c__Bacteroidia; o__Bacteroidales; f__Other; g__Other; s__Other
Fh_2_1223972	0	7	5	0	0	0	12	0	12	12	-	-	-	-	K00788	thiE	thiamine-phosphate pyrophosphorylase	-	CDF01195.1	CDF01195.1 thiamine-phosphate synthase [Ruminococcus sp. CAG:624]	-	k__Bacteria; p__Firmicutes; c__Other; o__Other; f__Other; g__Other; s__Other
Fh_1_666771	46	0	6	1	27	13	52	41	11	93	eggNOG;metabolism;[H] Coenzyme transport and metabolism;COG0352 Condenses 4-methyl-5-(beta-hydroxyethyl)thiazole monophosphate (THZ-P) and 2-methyl-4-amino-5-hydroxymethyl pyrimidine pyrophosphate (HMP-PP) to form thiamine monophosphate (TMP) (By similarity);	-	-	-	K00788	thiE	thiamine-phosphate pyrophosphorylase	-	WP_008399781.1	WP_008399781.1 thiamine phosphate synthase [Clostridium sp. L2-50]	-	k__Bacteria; p__Firmicutes; c__Clostridia; o__Clostridiales; f__Other; g__Other; s__Other
MF_2_307225	26	13	11	4	23	12	50	39	11	89	-	-	-	-	K00788	thiE	thiamine-phosphate pyrophosphorylase	-	WP_035448311.1	WP_035448311.1 thiamine phosphate synthase [Bacteroides uniformis]	-	k__Bacteria; p__Bacteroidetes; c__Bacteroidia; o__Bacteroidales; f__Bacteroidaceae; g__Bacteroides; s__Other
Fh_3_263130	0	4	27	6	3	11	31	20	11	51	eggNOG;metabolism;[H] Coenzyme transport and metabolism;COG0352 Condenses 4-methyl-5-(beta-hydroxyethyl)thiazole monophosphate (THZ-P) and 2-methyl-4-amino-5-hydroxymethyl pyrimidine pyrophosphate (HMP-PP) to form thiamine monophosphate (TMP) (By similarity);	-	-	-	K00788	thiE	thiamine-phosphate pyrophosphorylase	-	WP_040193691.1	WP_040193691.1 thiamine phosphate synthase [Clostridium sp. CL-6]	-	k__Bacteria; p__Firmicutes; c__Other; o__Other; f__Other; g__Other; s__Other
Fh_3_701710	8	11	9	2	10	5	28	17	11	45	-	-	-	-	K00788	thiE	thiamine-phosphate pyrophosphorylase	-	WP_021751033.1	WP_021751033.1 MULTISPECIES: thiamine phosphate synthase [Oscillibacter]	-	k__Bacteria; p__Firmicutes; c__Clostridia; o__Clostridiales; f__Oscillospiraceae; g__Oscillibacter; s__Oscillibacter sp. 1-3
Fh_1_733806	6	10	3	4	0	4	19	8	11	27	-	-	-	-	K00788	thiE	thiamine-phosphate pyrophosphorylase	-	WP_042395620.1	WP_042395620.1 thiamine phosphate synthase [Clostridium disporicum]	-	k__Bacteria; p__Firmicutes; c__Clostridia; o__Clostridiales; f__Clostridiaceae; g__Clostridium; s__Other
Fh_3_296234	6	4	9	0	5	3	19	8	11	27	eggNOG;metabolism;[H] Coenzyme transport and metabolism;COG0352 Condenses 4-methyl-5-(beta-hydroxyethyl)thiazole monophosphate (THZ-P) and 2-methyl-4-amino-5-hydroxymethyl pyrimidine pyrophosphate (HMP-PP) to form thiamine monophosphate (TMP) (By similarity);	-	-	-	K00788	thiE	thiamine-phosphate pyrophosphorylase	-	WP_074828912.1	WP_074828912.1 thiamine-phosphate diphosphorylase [Ruminococcus albus]	-	k__Bacteria; p__Firmicutes; c__Other; o__Other; f__Other; g__Other; s__Other
Fh_3_693351	8	4	7	4	0	4	19	8	11	27	eggNOG;metabolism;[H] Coenzyme transport and metabolism;COG0352 Condenses 4-methyl-5-(beta-hydroxyethyl)thiazole monophosphate (THZ-P) and 2-methyl-4-amino-5-hydroxymethyl pyrimidine pyrophosphate (HMP-PP) to form thiamine monophosphate (TMP) (By similarity);	-	-	-	K00788	thiE	thiamine-phosphate pyrophosphorylase	-	WP_016221023.1	WP_016221023.1 thiamine phosphate synthase [Dorea sp. 5-2]	-	k__Bacteria; p__Firmicutes; c__Other; o__Other; f__Other; g__Other; s__Other
Fh_3_879818	6	1	5	0	0	1	12	1	11	13	eggNOG;metabolism;[H] Coenzyme transport and metabolism;COG0352 Condenses 4-methyl-5-(beta-hydroxyethyl)thiazole monophosphate (THZ-P) and 2-methyl-4-amino-5-hydroxymethyl pyrimidine pyrophosphate (HMP-PP) to form thiamine monophosphate (TMP) (By similarity);	-	-	-	K00788	thiE	thiamine-phosphate pyrophosphorylase	-	WP_055060891.1	WP_055060891.1 thiamine phosphate synthase [[Eubacterium]	-	k__Bacteria; p__Firmicutes; c__Clostridia; o__Clostridiales; f__Other; g__Other; s__Other
Fh_3_1043665	0	0	11	0	0	0	11	0	11	11	eggNOG;metabolism;[H] Coenzyme transport and metabolism;COG0352 Condenses 4-methyl-5-(beta-hydroxyethyl)thiazole monophosphate (THZ-P) and 2-methyl-4-amino-5-hydroxymethyl pyrimidine pyrophosphate (HMP-PP) to form thiamine monophosphate (TMP) (By similarity);	-	-	-	K00788	thiE	thiamine-phosphate pyrophosphorylase	-	WP_031559788.1	WP_031559788.1 thiamine phosphate synthase [Ruminococcus flavefaciens]	-	k__Bacteria; p__Firmicutes; c__Other; o__Other; f__Other; g__Other; s__Other
Fh_3_429218	0	4	7	0	0	0	11	0	11	11	eggNOG;metabolism;[H] Coenzyme transport and metabolism;COG0352 Condenses 4-methyl-5-(beta-hydroxyethyl)thiazole monophosphate (THZ-P) and 2-methyl-4-amino-5-hydroxymethyl pyrimidine pyrophosphate (HMP-PP) to form thiamine monophosphate (TMP) (By similarity);	-	-	-	K00788	thiE	thiamine-phosphate pyrophosphorylase	-	WP_073104273.1	WP_073104273.1 thiamine-phosphate diphosphorylase [Hespellia stercorisuis]	-	k__Bacteria; p__Other; c__Other; o__Other; f__Other; g__Other; s__Other
Fh_2_620546	3	23	3	8	3	8	29	19	10	48	eggNOG;metabolism;[H] Coenzyme transport and metabolism;COG0352 Condenses 4-methyl-5-(beta-hydroxyethyl)thiazole monophosphate (THZ-P) and 2-methyl-4-amino-5-hydroxymethyl pyrimidine pyrophosphate (HMP-PP) to form thiamine monophosphate (TMP) (By similarity);	-	-	-	K00788	thiE	thiamine-phosphate pyrophosphorylase	-	WP_007563924.1	WP_007563924.1 thiamine phosphate synthase [Bacteroides plebeius]	-	k__Bacteria; p__Bacteroidetes; c__Bacteroidia; o__Bacteroidales; f__Other; g__Other; s__Other
MF_2_805445	10	11	8	4	9	6	29	19	10	48	eggNOG;metabolism;[H] Coenzyme transport and metabolism;ENOG4111FJG Thiamine monophosphate synthase;	-	-	-	K00788	thiE	thiamine-phosphate pyrophosphorylase	-	OKY99906.1	OKY99906.1 thiamine phosphate synthase [Bacteroides sp. 44_46]	-	k__Bacteria; p__Bacteroidetes; c__Bacteroidia; o__Bacteroidales; f__Bacteroidaceae; g__Bacteroides; s__Other
Fh_3_730019	0	0	17	3	0	4	17	7	10	24	eggNOG;metabolism;[H] Coenzyme transport and metabolism;COG0352 Condenses 4-methyl-5-(beta-hydroxyethyl)thiazole monophosphate (THZ-P) and 2-methyl-4-amino-5-hydroxymethyl pyrimidine pyrophosphate (HMP-PP) to form thiamine monophosphate (TMP) (By similarity);	-	-	-	K00788	thiE	thiamine-phosphate pyrophosphorylase	-	WP_074572134.1	WP_074572134.1 thiamine-phosphate pyrophosphorylase [Selenomonas ruminantium]	-	k__Bacteria; p__Firmicutes; c__Other; o__Other; f__Other; g__Other; s__Other
Fh_2_922795	9	6	0	0	1	4	15	5	10	20	eggNOG;metabolism;[H] Coenzyme transport and metabolism;COG0352 Condenses 4-methyl-5-(beta-hydroxyethyl)thiazole monophosphate (THZ-P) and 2-methyl-4-amino-5-hydroxymethyl pyrimidine pyrophosphate (HMP-PP) to form thiamine monophosphate (TMP) (By similarity);	-	-	-	K00788	thiE	thiamine-phosphate pyrophosphorylase	-	WP_012256280.1	WP_012256280.1 MULTISPECIES: thiamine phosphate synthase [Chloroflexus]	-	k__Bacteria; p__Other; c__Other; o__Other; f__Other; g__Other; s__Other
Fh_1_122105	7	1	3	1	0	0	11	1	10	12	eggNOG;metabolism;[H] Coenzyme transport and metabolism;ENOG4111FJG Thiamine monophosphate synthase;	-	-	-	K00788	thiE	thiamine-phosphate pyrophosphorylase	-	CDA49131.1	CDA49131.1 thiamine monophosphate synthase/TENI [Bacteroides stercoris CAG:120]	-	k__Bacteria; p__Bacteroidetes; c__Bacteroidia; o__Bacteroidales; f__Other; g__Other; s__Other
Fh_2_952227	0	6	4	0	0	0	10	0	10	10	eggNOG;metabolism;[H] Coenzyme transport and metabolism;COG0352 Condenses 4-methyl-5-(beta-hydroxyethyl)thiazole monophosphate (THZ-P) and 2-methyl-4-amino-5-hydroxymethyl pyrimidine pyrophosphate (HMP-PP) to form thiamine monophosphate (TMP) (By similarity);	-	-	-	K00788	thiE	thiamine-phosphate pyrophosphorylase	-	CCZ12104.1	CCZ12104.1 thiamine-phosphate synthase [Prevotella sp. CAG:1092]	-	k__Bacteria; p__Bacteroidetes; c__Bacteroidia; o__Bacteroidales; f__Other; g__Other; s__Other
MF_1_815047	24	29	51	41	33	21	104	95	9	199	eggNOG;metabolism;[H] Coenzyme transport and metabolism;ENOG4111FJG Thiamine monophosphate synthase;	-	-	-	K00788	thiE	thiamine-phosphate pyrophosphorylase	-	CDB97527.1	CDB97527.1 thiamine monophosphate synthase/TENI [Bacteroides sp. CAG:443]	-	k__Bacteria; p__Bacteroidetes; c__Bacteroidia; o__Bacteroidales; f__Other; g__Other; s__Other
Fh_2_1138006	6	25	2	14	4	6	33	24	9	57	-	-	-	-	K00788	thiE	thiamine-phosphate pyrophosphorylase	-	CCX57263.1	CCX57263.1 putative uncharacterized protein [Bacteroides sp. CAG:1060]	-	k__Bacteria; p__Bacteroidetes; c__Bacteroidia; o__Bacteroidales; f__Bacteroidaceae; g__Bacteroides; s__Other
Fh_3_1102814	2	2	10	0	3	2	14	5	9	19	eggNOG;metabolism;[H] Coenzyme transport and metabolism;COG0352 Condenses 4-methyl-5-(beta-hydroxyethyl)thiazole monophosphate (THZ-P) and 2-methyl-4-amino-5-hydroxymethyl pyrimidine pyrophosphate (HMP-PP) to form thiamine monophosphate (TMP) (By similarity);	-	-	-	K00788	thiE	thiamine-phosphate pyrophosphorylase	-	WP_022278659.1	WP_022278659.1 thiamine phosphate synthase [Dorea sp. AGR2135]	-	k__Bacteria; p__Firmicutes; c__Clostridia; o__Clostridiales; f__Other; g__Other; s__Other
Fh_1_118245	7	3	2	2	0	1	12	3	9	15	eggNOG;metabolism;[H] Coenzyme transport and metabolism;COG0352 Condenses 4-methyl-5-(beta-hydroxyethyl)thiazole monophosphate (THZ-P) and 2-methyl-4-amino-5-hydroxymethyl pyrimidine pyrophosphate (HMP-PP) to form thiamine monophosphate (TMP) (By similarity);	-	-	-	K00788	thiE	thiamine-phosphate pyrophosphorylase	-	CCY32480.1	CCY32480.1 thiamine-phosphate synthase [Ruminococcus sp. CAG:60]	-	k__Bacteria; p__Firmicutes; c__Other; o__Other; f__Other; g__Other; s__Other
Fh_2_794333	17	24	22	18	33	4	63	55	8	118	eggNOG;metabolism;[H] Coenzyme transport and metabolism;ENOG4111FJG Thiamine monophosphate synthase;	-	-	-	K00788	thiE	thiamine-phosphate pyrophosphorylase	-	CDD05881.1	CDD05881.1 phosphomethylpyrimidine kinase [Prevotella sp. CAG:592]	-	k__Bacteria; p__Bacteroidetes; c__Bacteroidia; o__Bacteroidales; f__Other; g__Other; s__Other
Fh_2_735227	15	6	15	18	5	5	36	28	8	64	eggNOG;metabolism;[H] Coenzyme transport and metabolism;COG0352 Condenses 4-methyl-5-(beta-hydroxyethyl)thiazole monophosphate (THZ-P) and 2-methyl-4-amino-5-hydroxymethyl pyrimidine pyrophosphate (HMP-PP) to form thiamine monophosphate (TMP) (By similarity);	-	-	-	K00788	thiE	thiamine-phosphate pyrophosphorylase	-	CBL11044.1	CBL11044.1 thiamine-phosphate diphosphorylase [Roseburia intestinalis XB6B4]	-	k__Bacteria; p__Firmicutes; c__Other; o__Other; f__Other; g__Other; s__Other
Fh_3_764329	10	8	15	1	14	10	33	25	8	58	eggNOG;metabolism;[H] Coenzyme transport and metabolism;COG0352 Condenses 4-methyl-5-(beta-hydroxyethyl)thiazole monophosphate (THZ-P) and 2-methyl-4-amino-5-hydroxymethyl pyrimidine pyrophosphate (HMP-PP) to form thiamine monophosphate (TMP) (By similarity);	-	-	-	K00788	thiE	thiamine-phosphate pyrophosphorylase	-	WP_027088828.1	WP_027088828.1 thiamine-phosphate pyrophosphorylase [[Clostridium]	-	k__Bacteria; p__Other; c__Other; o__Other; f__Other; g__Other; s__Other
Fh_2_1215631	11	6	14	8	1	14	31	23	8	54	eggNOG;metabolism;[H] Coenzyme transport and metabolism;COG0352 Condenses 4-methyl-5-(beta-hydroxyethyl)thiazole monophosphate (THZ-P) and 2-methyl-4-amino-5-hydroxymethyl pyrimidine pyrophosphate (HMP-PP) to form thiamine monophosphate (TMP) (By similarity);	-	-	-	K00788	thiE	thiamine-phosphate pyrophosphorylase	-	WP_021739446.1	WP_021739446.1 thiamine phosphate synthase [Eubacterium ramulus]	-	k__Bacteria; p__Firmicutes; c__Clostridia; o__Clostridiales; f__Other; g__Other; s__Other
MF_3_147535	6	10	11	5	5	9	27	19	8	46	eggNOG;metabolism;[H] Coenzyme transport and metabolism;ENOG4111FJG Thiamine monophosphate synthase;	-	-	-	K00788	thiE	thiamine-phosphate pyrophosphorylase	-	CDD05881.1	CDD05881.1 phosphomethylpyrimidine kinase [Prevotella sp. CAG:592]	-	k__Bacteria; p__Bacteroidetes; c__Bacteroidia; o__Bacteroidales; f__Other; g__Other; s__Other
MF_3_488716	5	10	5	1	3	8	20	12	8	32	-	-	-	-	K00788	thiE	thiamine-phosphate pyrophosphorylase	-	CCZ35436.1	CCZ35436.1 thiamine-phosphate synthase 2 [Firmicutes bacterium CAG:646]	-	k__Bacteria; p__Firmicutes; c__Other; o__Other; f__Other; g__Other; s__Other
Fh_1_1075363	3	7	6	3	2	3	16	8	8	24	eggNOG;metabolism;[H] Coenzyme transport and metabolism;COG0352 Condenses 4-methyl-5-(beta-hydroxyethyl)thiazole monophosphate (THZ-P) and 2-methyl-4-amino-5-hydroxymethyl pyrimidine pyrophosphate (HMP-PP) to form thiamine monophosphate (TMP) (By similarity);	-	-	-	K00788	thiE	thiamine-phosphate pyrophosphorylase	-	SFP89162.1	SFP89162.1 thiamine-phosphate pyrophosphorylase [Oscillibacter sp. PC13]	-	k__Bacteria; p__Firmicutes; c__Clostridia; o__Clostridiales; f__Other; g__Other; s__Other
Fh_1_1096910	11	0	4	5	2	0	15	7	8	22	-	-	-	-	K00788	thiE	thiamine-phosphate pyrophosphorylase	-	WP_036911858.1	WP_036911858.1 thiamine phosphate synthase [Prevotella sp. FD3004]	-	k__Bacteria; p__Bacteroidetes; c__Bacteroidia; o__Bacteroidales; f__Prevotellaceae; g__Prevotella; s__Other
Fh_3_517677	0	0	9	0	1	0	9	1	8	10	eggNOG;metabolism;[H] Coenzyme transport and metabolism;COG0352 Condenses 4-methyl-5-(beta-hydroxyethyl)thiazole monophosphate (THZ-P) and 2-methyl-4-amino-5-hydroxymethyl pyrimidine pyrophosphate (HMP-PP) to form thiamine monophosphate (TMP) (By similarity);	-	-	-	K00788	thiE	thiamine-phosphate pyrophosphorylase	-	SCI92098.1	SCI92098.1 Regulatory protein tenI [uncultured Clostridium sp.]	-	k__Bacteria; p__Firmicutes; c__Other; o__Other; f__Other; g__Other; s__Other
Fh_1_955153	24	6	18	20	10	11	48	41	7	89	eggNOG;metabolism;[H] Coenzyme transport and metabolism;COG2145 4-methyl-5-beta-hydroxyethylthiazole kinase;	-	-	-	K00788	thiE	thiamine-phosphate pyrophosphorylase	-	OLA69962.1	OLA69962.1 thiamine-phosphate diphosphorylase [Ruminococcus sp. 37_24]	-	k__Bacteria; p__Firmicutes; c__Other; o__Other; f__Other; g__Other; s__Other
Fh_2_166586	2	14	9	13	1	4	25	18	7	43	-	-	-	-	K00788	thiE	thiamine-phosphate pyrophosphorylase	-	CDD05881.1	CDD05881.1 phosphomethylpyrimidine kinase [Prevotella sp. CAG:592]	-	k__Bacteria; p__Bacteroidetes; c__Bacteroidia; o__Bacteroidales; f__Prevotellaceae; g__Prevotella; s__Other
Fh_3_589589	2	4	13	0	8	4	19	12	7	31	eggNOG;metabolism;[H] Coenzyme transport and metabolism;COG0352 Condenses 4-methyl-5-(beta-hydroxyethyl)thiazole monophosphate (THZ-P) and 2-methyl-4-amino-5-hydroxymethyl pyrimidine pyrophosphate (HMP-PP) to form thiamine monophosphate (TMP) (By similarity);	-	-	-	K00788	thiE	thiamine-phosphate pyrophosphorylase	-	OGR16099.1	OGR16099.1 thiamine-phosphate diphosphorylase [Deltaproteobacteria bacterium RIFOXYD2_FULL_66_9]	-	k__Bacteria; p__Other; c__Other; o__Other; f__Other; g__Other; s__Other
MF_1_311528	6	0	5	1	3	0	11	4	7	15	eggNOG;metabolism;[H] Coenzyme transport and metabolism;COG0352 Condenses 4-methyl-5-(beta-hydroxyethyl)thiazole monophosphate (THZ-P) and 2-methyl-4-amino-5-hydroxymethyl pyrimidine pyrophosphate (HMP-PP) to form thiamine monophosphate (TMP) (By similarity);	-	-	-	K00788	thiE	thiamine-phosphate pyrophosphorylase	-	SDL66511.1	SDL66511.1 thiamine-phosphate diphosphorylase / hydroxyethylthiazole kinase [Sarcina sp. DSM 11001]	-	k__Bacteria; p__Other; c__Other; o__Other; f__Other; g__Other; s__Other
Fh_2_713377	35	41	22	33	20	39	98	92	6	190	eggNOG;metabolism;[H] Coenzyme transport and metabolism;COG0352 Condenses 4-methyl-5-(beta-hydroxyethyl)thiazole monophosphate (THZ-P) and 2-methyl-4-amino-5-hydroxymethyl pyrimidine pyrophosphate (HMP-PP) to form thiamine monophosphate (TMP) (By similarity);	-	-	-	K00788	thiE	thiamine-phosphate pyrophosphorylase	-	CDA06312.1	CDA06312.1 putative thiamine-phosphate diphosphorylase [Blautia sp. CAG:257]	-	k__Bacteria; p__Firmicutes; c__Other; o__Other; f__Other; g__Other; s__Other
Fh_1_150511	32	19	17	23	9	30	68	62	6	130	eggNOG;metabolism;[H] Coenzyme transport and metabolism;COG0352 Condenses 4-methyl-5-(beta-hydroxyethyl)thiazole monophosphate (THZ-P) and 2-methyl-4-amino-5-hydroxymethyl pyrimidine pyrophosphate (HMP-PP) to form thiamine monophosphate (TMP) (By similarity);	-	-	-	K00788	thiE	thiamine-phosphate pyrophosphorylase	-	WP_066049965.1	WP_066049965.1 thiamine phosphate synthase [[Clostridium]	-	k__Bacteria; p__Firmicutes; c__Other; o__Other; f__Other; g__Other; s__Other
MF_3_454765	15	7	20	23	6	7	42	36	6	78	eggNOG;metabolism;[H] Coenzyme transport and metabolism;COG0352 Condenses 4-methyl-5-(beta-hydroxyethyl)thiazole monophosphate (THZ-P) and 2-methyl-4-amino-5-hydroxymethyl pyrimidine pyrophosphate (HMP-PP) to form thiamine monophosphate (TMP) (By similarity);	-	-	-	K00788	thiE	thiamine-phosphate pyrophosphorylase	-	WP_006857875.1	WP_006857875.1 thiamine phosphate synthase [Roseburia intestinalis]	-	k__Bacteria; p__Firmicutes; c__Other; o__Other; f__Other; g__Other; s__Other
MF_1_783842	5	8	3	5	0	5	16	10	6	26	eggNOG;metabolism;[H] Coenzyme transport and metabolism;COG0352 Condenses 4-methyl-5-(beta-hydroxyethyl)thiazole monophosphate (THZ-P) and 2-methyl-4-amino-5-hydroxymethyl pyrimidine pyrophosphate (HMP-PP) to form thiamine monophosphate (TMP) (By similarity);	-	-	-	K00788	thiE	thiamine-phosphate pyrophosphorylase	-	WP_066716294.1	WP_066716294.1 thiamine phosphate synthase [Clostridium sp. Marseille-P299]	-	k__Bacteria; p__Firmicutes; c__Other; o__Other; f__Other; g__Other; s__Other
MF_3_175498	6	3	6	4	0	5	15	9	6	24	-	-	-	-	K00788	thiE	thiamine-phosphate pyrophosphorylase	-	WP_071120306.1	WP_071120306.1 thiamine-phosphate diphosphorylase [Romboutsia timonensis]	-	k__Bacteria; p__Firmicutes; c__Clostridia; o__Clostridiales; f__Peptostreptococcaceae; g__Other; s__Other
Fh_3_611560	2	2	10	3	2	3	14	8	6	22	-	-	-	-	K00788	thiE	thiamine-phosphate pyrophosphorylase	-	WP_072300217.1	WP_072300217.1 thiamine-phosphate diphosphorylase [Ruminococcus flavefaciens]	-	k__Bacteria; p__Firmicutes; c__Clostridia; o__Clostridiales; f__Other; g__Other; s__Other
Fh_3_455205	2	2	9	0	3	4	13	7	6	20	eggNOG;metabolism;[H] Coenzyme transport and metabolism;COG0352 Condenses 4-methyl-5-(beta-hydroxyethyl)thiazole monophosphate (THZ-P) and 2-methyl-4-amino-5-hydroxymethyl pyrimidine pyrophosphate (HMP-PP) to form thiamine monophosphate (TMP) (By similarity);	-	-	-	K00788	thiE	thiamine-phosphate pyrophosphorylase	-	CDF13633.1	CDF13633.1 putative thiamine-phosphate diphosphorylase [Eubacterium sp. CAG:581]	-	k__Bacteria; p__Firmicutes; c__Clostridia; o__Clostridiales; f__Other; g__Other; s__Other
MF_3_858594	3	2	6	1	0	4	11	5	6	16	eggNOG;metabolism;[H] Coenzyme transport and metabolism;COG0352 Condenses 4-methyl-5-(beta-hydroxyethyl)thiazole monophosphate (THZ-P) and 2-methyl-4-amino-5-hydroxymethyl pyrimidine pyrophosphate (HMP-PP) to form thiamine monophosphate (TMP) (By similarity);	-	-	-	K00788	thiE	thiamine-phosphate pyrophosphorylase	-	WP_034230856.1	WP_034230856.1 thiamine phosphate synthase [Lachnospiraceae bacterium AC2029]	-	k__Bacteria; p__Firmicutes; c__Clostridia; o__Clostridiales; f__Other; g__Other; s__Other
Fh_3_507432	2	0	5	1	0	0	7	1	6	8	-	-	-	-	K00788	thiE	thiamine-phosphate pyrophosphorylase	-	SFO74305.1	SFO74305.1 thiamine-phosphate pyrophosphorylase [Prevotella sp. tf2-5]	-	k__Bacteria; p__Bacteroidetes; c__Bacteroidia; o__Bacteroidales; f__Prevotellaceae; g__Other; s__Other
Fh_3_928233	0	2	5	0	0	1	7	1	6	8	eggNOG;metabolism;[H] Coenzyme transport and metabolism;COG0352 Condenses 4-methyl-5-(beta-hydroxyethyl)thiazole monophosphate (THZ-P) and 2-methyl-4-amino-5-hydroxymethyl pyrimidine pyrophosphate (HMP-PP) to form thiamine monophosphate (TMP) (By similarity);	-	-	-	K00788	thiE	thiamine-phosphate pyrophosphorylase	-	SCH10474.1	SCH10474.1 Regulatory protein tenI [uncultured Coprococcus sp.]	-	k__Bacteria; p__Firmicutes; c__Clostridia; o__Clostridiales; f__Other; g__Other; s__Other
Fh_3_303769	0	0	6	0	0	0	6	0	6	6	eggNOG;metabolism;[H] Coenzyme transport and metabolism;COG0352 Condenses 4-methyl-5-(beta-hydroxyethyl)thiazole monophosphate (THZ-P) and 2-methyl-4-amino-5-hydroxymethyl pyrimidine pyrophosphate (HMP-PP) to form thiamine monophosphate (TMP) (By similarity);	-	-	-	K00788	thiE	thiamine-phosphate pyrophosphorylase	-	OKZ61554.1	OKZ61554.1 thiamine phosphate synthase [Clostridiales bacterium 41_12_two_minus]	-	k__Bacteria; p__Firmicutes; c__Clostridia; o__Clostridiales; f__Other; g__Other; s__Other
Fh_1_111353	11	0	2	8	0	0	13	8	5	21	eggNOG;metabolism;[H] Coenzyme transport and metabolism;COG0352 Condenses 4-methyl-5-(beta-hydroxyethyl)thiazole monophosphate (THZ-P) and 2-methyl-4-amino-5-hydroxymethyl pyrimidine pyrophosphate (HMP-PP) to form thiamine monophosphate (TMP) (By similarity);	-	-	-	K00788	thiE	thiamine-phosphate pyrophosphorylase	-	WP_027643038.1	WP_027643038.1 thiamine phosphate synthase [[Clostridium]	-	k__Bacteria; p__Firmicutes; c__Clostridia; o__Clostridiales; f__Lachnospiraceae; g__Enterocloster; s__Other
MF_3_68817	2	11	0	4	0	4	13	8	5	21	-	-	-	-	K00788	thiE	thiamine-phosphate pyrophosphorylase	-	WP_006947888.1	WP_006947888.1 thiamine-phosphate pyrophosphorylase [Prevotella marshii]	-	k__Bacteria; p__Bacteroidetes; c__Bacteroidia; o__Bacteroidales; f__Prevotellaceae; g__Prevotella; s__Other
Fh_3_278149	0	2	6	2	1	0	8	3	5	11	-	-	-	-	K00788	thiE	thiamine-phosphate pyrophosphorylase	-	WP_006947888.1	WP_006947888.1 thiamine-phosphate pyrophosphorylase [Prevotella marshii]	-	k__Bacteria; p__Bacteroidetes; c__Bacteroidia; o__Bacteroidales; f__Prevotellaceae; g__Prevotella; s__Other
Fh_3_303770	1	0	4	0	0	0	5	0	5	5	eggNOG;metabolism;[H] Coenzyme transport and metabolism;COG0352 Condenses 4-methyl-5-(beta-hydroxyethyl)thiazole monophosphate (THZ-P) and 2-methyl-4-amino-5-hydroxymethyl pyrimidine pyrophosphate (HMP-PP) to form thiamine monophosphate (TMP) (By similarity);	-	-	-	K00788	thiE	thiamine-phosphate pyrophosphorylase	-	SCH77321.1	SCH77321.1 Thiamine-phosphate synthase [uncultured Clostridium sp.]	-	k__Bacteria; p__Firmicutes; c__Other; o__Other; f__Other; g__Other; s__Other
MF_3_729696	10	20	7	5	12	16	37	33	4	70	-	-	-	-	K00788	thiE	thiamine-phosphate pyrophosphorylase	-	WP_021751033.1	WP_021751033.1 MULTISPECIES: thiamine phosphate synthase [Oscillibacter]	-	k__Bacteria; p__Firmicutes; c__Clostridia; o__Clostridiales; f__Oscillospiraceae; g__Oscillibacter; s__Oscillibacter sp. 1-3
MF_3_497087	15	11	4	4	8	14	30	26	4	56	eggNOG;metabolism;[H] Coenzyme transport and metabolism;COG0352 Condenses 4-methyl-5-(beta-hydroxyethyl)thiazole monophosphate (THZ-P) and 2-methyl-4-amino-5-hydroxymethyl pyrimidine pyrophosphate (HMP-PP) to form thiamine monophosphate (TMP) (By similarity);	-	-	-	K00788	thiE	thiamine-phosphate pyrophosphorylase	-	OGV44442.1	OGV44442.1 thiamine-phosphate diphosphorylase [Lentisphaerae bacterium GWF2_57_35]	-	k__Bacteria; p__Other; c__Other; o__Other; f__Other; g__Other; s__Other
Fh_3_39976	1	4	21	4	0	18	26	22	4	48	eggNOG;metabolism;[H] Coenzyme transport and metabolism;COG0352 Condenses 4-methyl-5-(beta-hydroxyethyl)thiazole monophosphate (THZ-P) and 2-methyl-4-amino-5-hydroxymethyl pyrimidine pyrophosphate (HMP-PP) to form thiamine monophosphate (TMP) (By similarity);	-	-	-	K00788	thiE	thiamine-phosphate pyrophosphorylase	-	WP_073322761.1	WP_073322761.1 thiamine-phosphate diphosphorylase [Fibrobacter sp. UWOV1]	-	k__Bacteria; p__Other; c__Other; o__Other; f__Other; g__Other; s__Other
Fh_3_956534	6	2	17	4	7	10	25	21	4	46	eggNOG;metabolism;[H] Coenzyme transport and metabolism;COG0352 Condenses 4-methyl-5-(beta-hydroxyethyl)thiazole monophosphate (THZ-P) and 2-methyl-4-amino-5-hydroxymethyl pyrimidine pyrophosphate (HMP-PP) to form thiamine monophosphate (TMP) (By similarity);	-	-	-	K00788	thiE	thiamine-phosphate pyrophosphorylase	-	WP_002705444.1	WP_002705444.1 thiamine phosphate synthase [Treponema saccharophilum]	-	k__Bacteria; p__Other; c__Other; o__Other; f__Other; g__Other; s__Other
Fh_3_221905	7	2	10	12	0	3	19	15	4	34	-	-	-	-	K00788	thiE	thiamine-phosphate pyrophosphorylase	-	CDB15587.1	CDB15587.1 thiamine-phosphate pyrophosphorylase [Clostridium sp. CAG:221]	-	k__Bacteria; p__Firmicutes; c__Clostridia; o__Clostridiales; f__Clostridiaceae; g__Clostridium; s__Clostridium sp. CAG:221
Fh_1_738436	11	1	5	5	3	5	17	13	4	30	-	-	-	-	K00788	thiE	thiamine-phosphate pyrophosphorylase	-	SCI92098.1	SCI92098.1 Regulatory protein tenI [uncultured Clostridium sp.]	-	k__Bacteria; p__Firmicutes; c__Other; o__Other; f__Other; g__Other; s__Other
MF_2_983678	0	2	11	2	5	2	13	9	4	22	eggNOG;metabolism;[H] Coenzyme transport and metabolism;COG0352 Condenses 4-methyl-5-(beta-hydroxyethyl)thiazole monophosphate (THZ-P) and 2-methyl-4-amino-5-hydroxymethyl pyrimidine pyrophosphate (HMP-PP) to form thiamine monophosphate (TMP) (By similarity);	-	-	-	K00788	thiE	thiamine-phosphate pyrophosphorylase	-	CDE34591.1	CDE34591.1 putative uncharacterized protein [Ruminococcus sp. CAG:403]	-	k__Bacteria; p__Firmicutes; c__Other; o__Other; f__Other; g__Other; s__Other
MF_3_418152	3	1	2	0	0	2	6	2	4	8	-	-	-	-	K00788	thiE	thiamine-phosphate pyrophosphorylase	-	WP_042395620.1	WP_042395620.1 thiamine phosphate synthase [Clostridium disporicum]	-	k__Bacteria; p__Firmicutes; c__Clostridia; o__Clostridiales; f__Clostridiaceae; g__Clostridium; s__Other
Fh_2_1184452	26	31	0	16	28	10	57	54	3	111	eggNOG;metabolism;[H] Coenzyme transport and metabolism;ENOG4111FJG Thiamine monophosphate synthase;	-	-	-	K00788	thiE	thiamine-phosphate pyrophosphorylase	-	CCY02832.1	CCY02832.1 thiamine monophosphate synthase/TENI [Prevotella sp. CAG:924]	-	k__Bacteria; p__Bacteroidetes; c__Bacteroidia; o__Bacteroidales; f__Other; g__Other; s__Other
Fh_3_1082032	0	8	15	6	10	4	23	20	3	43	-	-	-	-	K00788	thiE	thiamine-phosphate pyrophosphorylase	-	WP_059109350.1	WP_059109350.1 thiamine phosphate synthase [Catabacter hongkongensis]	-	k__Bacteria; p__Firmicutes; c__Other; o__Other; f__Other; g__Other; s__Other
MF_1_169060	14	4	3	15	1	2	21	18	3	39	eggNOG;metabolism;[H] Coenzyme transport and metabolism;COG0352 Condenses 4-methyl-5-(beta-hydroxyethyl)thiazole monophosphate (THZ-P) and 2-methyl-4-amino-5-hydroxymethyl pyrimidine pyrophosphate (HMP-PP) to form thiamine monophosphate (TMP) (By similarity);	-	-	-	K00788	thiE	thiamine-phosphate pyrophosphorylase	-	WP_031585306.1	WP_031585306.1 thiamine phosphate synthase [Lachnospiraceae bacterium P6A3]	-	k__Bacteria; p__Firmicutes; c__Other; o__Other; f__Other; g__Other; s__Other
Fh_2_411407	9	1	5	5	3	4	15	12	3	27	eggNOG;metabolism;[H] Coenzyme transport and metabolism;COG0352 Condenses 4-methyl-5-(beta-hydroxyethyl)thiazole monophosphate (THZ-P) and 2-methyl-4-amino-5-hydroxymethyl pyrimidine pyrophosphate (HMP-PP) to form thiamine monophosphate (TMP) (By similarity);	-	-	-	K00788	thiE	thiamine-phosphate pyrophosphorylase	-	SCI92098.1	SCI92098.1 Regulatory protein tenI [uncultured Clostridium sp.]	-	k__Bacteria; p__Firmicutes; c__Clostridia; o__Clostridiales; f__Other; g__Other; s__Other
Fh_2_1192183	2	9	3	2	1	8	14	11	3	25	eggNOG;metabolism;[H] Coenzyme transport and metabolism;COG0352 Condenses 4-methyl-5-(beta-hydroxyethyl)thiazole monophosphate (THZ-P) and 2-methyl-4-amino-5-hydroxymethyl pyrimidine pyrophosphate (HMP-PP) to form thiamine monophosphate (TMP) (By similarity);	-	-	-	K00788	thiE	thiamine-phosphate pyrophosphorylase	-	WP_031931449.1	WP_031931449.1 thiamine phosphate synthase [Akkermansia muciniphila]	-	k__Bacteria; p__Verrucomicrobia; c__Verrucomicrobiae; o__Verrucomicrobiales; f__Akkermansiaceae; g__Akkermansia; s__Other
Fh_1_127554	7	2	4	4	0	6	13	10	3	23	eggNOG;metabolism;[H] Coenzyme transport and metabolism;COG0352 Condenses 4-methyl-5-(beta-hydroxyethyl)thiazole monophosphate (THZ-P) and 2-methyl-4-amino-5-hydroxymethyl pyrimidine pyrophosphate (HMP-PP) to form thiamine monophosphate (TMP) (By similarity);	-	-	-	K00788	thiE	thiamine-phosphate pyrophosphorylase	-	WP_034844367.1	WP_034844367.1 thiamine phosphate synthase [[Clostridium]	-	k__Bacteria; p__Firmicutes; c__Clostridia; o__Other; f__Other; g__Other; s__Other
Fh_1_948215	7	1	2	1	2	4	10	7	3	17	-	-	-	-	K00788	thiE	thiamine-phosphate pyrophosphorylase	-	CDD05881.1	CDD05881.1 phosphomethylpyrimidine kinase [Prevotella sp. CAG:592]	-	k__Bacteria; p__Bacteroidetes; c__Bacteroidia; o__Bacteroidales; f__Other; g__Other; s__Other
MF_3_953477	6	1	3	0	0	7	10	7	3	17	eggNOG;metabolism;[H] Coenzyme transport and metabolism;COG0352 Condenses 4-methyl-5-(beta-hydroxyethyl)thiazole monophosphate (THZ-P) and 2-methyl-4-amino-5-hydroxymethyl pyrimidine pyrophosphate (HMP-PP) to form thiamine monophosphate (TMP) (By similarity);	-	-	-	K00788	thiE	thiamine-phosphate pyrophosphorylase	-	WP_070087395.1	WP_070087395.1 thiamine-phosphate diphosphorylase [Clostridium sp. BR31]	-	k__Bacteria; p__Firmicutes; c__Clostridia; o__Clostridiales; f__Other; g__Other; s__Other
Fh_3_22760	0	0	3	0	0	0	3	0	3	3	-	-	-	-	K00788	thiE	thiamine-phosphate pyrophosphorylase	-	SEM92758.1	SEM92758.1 thiamine-phosphate pyrophosphorylase [Prevotella sp. ne3005]	-	k__Bacteria; p__Bacteroidetes; c__Bacteroidia; o__Bacteroidales; f__Prevotellaceae; g__Prevotella; s__Other
Fh_1_89567	54	2	19	6	48	19	75	73	2	148	eggNOG;metabolism;[H] Coenzyme transport and metabolism;COG0352 Condenses 4-methyl-5-(beta-hydroxyethyl)thiazole monophosphate (THZ-P) and 2-methyl-4-amino-5-hydroxymethyl pyrimidine pyrophosphate (HMP-PP) to form thiamine monophosphate (TMP) (By similarity);	-	-	-	K00788	thiE	thiamine-phosphate pyrophosphorylase	-	WP_016220698.1	WP_016220698.1 thiamine phosphate synthase [Dorea sp. 5-2]	-	k__Bacteria; p__Firmicutes; c__Clostridia; o__Clostridiales; f__Other; g__Other; s__Other
Fh_2_384187	7	17	5	12	10	5	29	27	2	56	eggNOG;metabolism;[H] Coenzyme transport and metabolism;COG0352 Condenses 4-methyl-5-(beta-hydroxyethyl)thiazole monophosphate (THZ-P) and 2-methyl-4-amino-5-hydroxymethyl pyrimidine pyrophosphate (HMP-PP) to form thiamine monophosphate (TMP) (By similarity);	-	-	-	K00788	thiE	thiamine-phosphate pyrophosphorylase	-	CDD83530.1	CDD83530.1 thiamine-phosphate synthase [Bacteroides sp. CAG:462]	-	k__Bacteria; p__Bacteroidetes; c__Bacteroidia; o__Bacteroidales; f__Other; g__Other; s__Other
Fh_3_517417	0	3	18	7	6	6	21	19	2	40	eggNOG;metabolism;[H] Coenzyme transport and metabolism;COG0352 Condenses 4-methyl-5-(beta-hydroxyethyl)thiazole monophosphate (THZ-P) and 2-methyl-4-amino-5-hydroxymethyl pyrimidine pyrophosphate (HMP-PP) to form thiamine monophosphate (TMP) (By similarity);	-	-	-	K00788	thiE	thiamine-phosphate pyrophosphorylase	-	WP_009144441.1	WP_009144441.1 thiamine phosphate synthase [Phascolarctobacterium succinatutens]	-	k__Bacteria; p__Firmicutes; c__Other; o__Other; f__Other; g__Other; s__Other
Fh_1_745446	5	5	5	11	0	2	15	13	2	28	eggNOG;metabolism;[H] Coenzyme transport and metabolism;COG0352 Condenses 4-methyl-5-(beta-hydroxyethyl)thiazole monophosphate (THZ-P) and 2-methyl-4-amino-5-hydroxymethyl pyrimidine pyrophosphate (HMP-PP) to form thiamine monophosphate (TMP) (By similarity);	-	-	-	K00788	thiE	thiamine-phosphate pyrophosphorylase	-	CDD07751.1	CDD07751.1 thiamine-phosphate synthase [Dorea sp. CAG:317]	-	k__Bacteria; p__Firmicutes; c__Clostridia; o__Clostridiales; f__Other; g__Other; s__Other
Fh_2_369927	0	6	0	0	4	0	6	4	2	10	eggNOG;metabolism;[H] Coenzyme transport and metabolism;COG0352 Condenses 4-methyl-5-(beta-hydroxyethyl)thiazole monophosphate (THZ-P) and 2-methyl-4-amino-5-hydroxymethyl pyrimidine pyrophosphate (HMP-PP) to form thiamine monophosphate (TMP) (By similarity);	-	-	-	K00788	thiE	thiamine-phosphate pyrophosphorylase	-	OKZ61554.1	OKZ61554.1 thiamine phosphate synthase [Clostridiales bacterium 41_12_two_minus]	-	k__Bacteria; p__Firmicutes; c__Clostridia; o__Clostridiales; f__Other; g__Other; s__Other
Fh_1_90503	198	246	219	275	226	161	663	662	1	1325	-	-	-	-	K00788	thiE	thiamine-phosphate pyrophosphorylase	-	CDC65223.1	CDC65223.1 thiamine-phosphate synthase [Bacteroides sp. CAG:770]	-	k__Bacteria; p__Bacteroidetes; c__Bacteroidia; o__Bacteroidales; f__Other; g__Other; s__Other
MF_1_906133	18	17	2	26	10	0	37	36	1	73	eggNOG;metabolism;[H] Coenzyme transport and metabolism;COG0352 Condenses 4-methyl-5-(beta-hydroxyethyl)thiazole monophosphate (THZ-P) and 2-methyl-4-amino-5-hydroxymethyl pyrimidine pyrophosphate (HMP-PP) to form thiamine monophosphate (TMP) (By similarity);	-	-	-	K00788	thiE	thiamine-phosphate pyrophosphorylase	-	OLD66813.1	OLD66813.1 thiamine-phosphate diphosphorylase [Acidobacteria bacterium 13_1_40CM_2_68_10]	-	k__Bacteria; p__Other; c__Other; o__Other; f__Other; g__Other; s__Other
Fh_1_199643	30	0	0	29	0	0	30	29	1	59	eggNOG;metabolism;[H] Coenzyme transport and metabolism;COG0352 Condenses 4-methyl-5-(beta-hydroxyethyl)thiazole monophosphate (THZ-P) and 2-methyl-4-amino-5-hydroxymethyl pyrimidine pyrophosphate (HMP-PP) to form thiamine monophosphate (TMP) (By similarity);	-	-	-	K00788	thiE	thiamine-phosphate pyrophosphorylase	-	CDB12555.1	CDB12555.1 thiamine-phosphate synthase 2 [Eubacterium sp. CAG:192]	-	k__Bacteria; p__Other; c__Other; o__Other; f__Other; g__Other; s__Other
Fh_2_1094615	9	6	2	4	6	6	17	16	1	33	-	-	-	-	K00788	thiE	thiamine-phosphate pyrophosphorylase	-	CDD30761.1	CDD30761.1 thiamine-phosphate synthase [Firmicutes bacterium CAG:94]	-	k__Bacteria; p__Firmicutes; c__Other; o__Other; f__Other; g__Other; s__Other
MF_1_1001973	1	2	14	5	7	4	17	16	1	33	eggNOG;metabolism;[H] Coenzyme transport and metabolism;COG0352 Condenses 4-methyl-5-(beta-hydroxyethyl)thiazole monophosphate (THZ-P) and 2-methyl-4-amino-5-hydroxymethyl pyrimidine pyrophosphate (HMP-PP) to form thiamine monophosphate (TMP) (By similarity);	-	-	-	K00788	thiE	thiamine-phosphate pyrophosphorylase	-	WP_072300217.1	WP_072300217.1 thiamine-phosphate diphosphorylase [Ruminococcus flavefaciens]	-	k__Bacteria; p__Other; c__Other; o__Other; f__Other; g__Other; s__Other
MF_1_624282	0	6	10	11	2	2	16	15	1	31	eggNOG;metabolism;[H] Coenzyme transport and metabolism;ENOG4111FJG Thiamine monophosphate synthase;	-	-	-	K00788	thiE	thiamine-phosphate pyrophosphorylase	-	WP_077196799.1	WP_077196799.1 thiamine phosphate synthase [Prevotella sp. Marseille-P3385]	-	k__Bacteria; p__Bacteroidetes; c__Bacteroidia; o__Bacteroidales; f__Other; g__Other; s__Other
Fh_3_983627	3	1	11	8	0	6	15	14	1	29	eggNOG;metabolism;[H] Coenzyme transport and metabolism;ENOG4111FJG Thiamine monophosphate synthase;	-	-	-	K00788	thiE	thiamine-phosphate pyrophosphorylase	-	CDD05881.1	CDD05881.1 phosphomethylpyrimidine kinase [Prevotella sp. CAG:592]	-	k__Bacteria; p__Bacteroidetes; c__Bacteroidia; o__Bacteroidales; f__Other; g__Other; s__Other
MF_3_183129	2	3	7	0	6	5	12	11	1	23	-	-	-	-	K00788	thiE	thiamine-phosphate pyrophosphorylase	-	SCH77321.1	SCH77321.1 Thiamine-phosphate synthase [uncultured Clostridium sp.]	-	k__Bacteria; p__Firmicutes; c__Other; o__Other; f__Other; g__Other; s__Other
MF_1_943141	6	0	3	6	1	1	9	8	1	17	-	-	-	-	K00788	thiE	thiamine-phosphate pyrophosphorylase	-	CDB16927.1	CDB16927.1 thiamine-phosphate synthase 2 [Clostridium sp. CAG:221]	-	k__Bacteria; p__Firmicutes; c__Clostridia; o__Clostridiales; f__Clostridiaceae; g__Clostridium; s__Other
MF_1_731505	0	4	3	4	0	2	7	6	1	13	eggNOG;metabolism;[H] Coenzyme transport and metabolism;COG0352 Condenses 4-methyl-5-(beta-hydroxyethyl)thiazole monophosphate (THZ-P) and 2-methyl-4-amino-5-hydroxymethyl pyrimidine pyrophosphate (HMP-PP) to form thiamine monophosphate (TMP) (By similarity);	-	-	-	K00788	thiE	thiamine-phosphate pyrophosphorylase	-	WP_005920418.1	WP_005920418.1 thiamine phosphate synthase [Faecalibacterium prausnitzii]	-	k__Bacteria; p__Firmicutes; c__Other; o__Other; f__Other; g__Other; s__Other
Fh_2_1165171	0	9	0	5	4	0	9	9	0	18	-	-	-	-	K00788	thiE	thiamine-phosphate pyrophosphorylase	-	WP_038455638.1	WP_038455638.1 thiamine phosphate synthase [Campylobacter iguaniorum]	-	k__Bacteria; p__Proteobacteria; c__Epsilonproteobacteria; o__Campylobacterales; f__Campylobacteraceae; g__Campylobacter; s__Other
MF_2_601569	9	17	5	5	24	3	31	32	-1	63	eggNOG;metabolism;[H] Coenzyme transport and metabolism;COG0352 Condenses 4-methyl-5-(beta-hydroxyethyl)thiazole monophosphate (THZ-P) and 2-methyl-4-amino-5-hydroxymethyl pyrimidine pyrophosphate (HMP-PP) to form thiamine monophosphate (TMP) (By similarity);	-	-	-	K00788	thiE	thiamine-phosphate pyrophosphorylase	-	WP_007568335.1	WP_007568335.1 thiamine phosphate synthase [Bacteroides coprocola]	-	k__Bacteria; p__Bacteroidetes; c__Bacteroidia; o__Bacteroidales; f__Other; g__Other; s__Other
MF_3_1120695	5	8	10	3	3	18	23	24	-1	47	eggNOG;metabolism;[H] Coenzyme transport and metabolism;COG0352 Condenses 4-methyl-5-(beta-hydroxyethyl)thiazole monophosphate (THZ-P) and 2-methyl-4-amino-5-hydroxymethyl pyrimidine pyrophosphate (HMP-PP) to form thiamine monophosphate (TMP) (By similarity);	-	-	-	K00788	thiE	thiamine-phosphate pyrophosphorylase	-	WP_066716294.1	WP_066716294.1 thiamine phosphate synthase [Clostridium sp. Marseille-P299]	-	k__Bacteria; p__Firmicutes; c__Other; o__Other; f__Other; g__Other; s__Other
Fh_3_218613	9	1	6	0	10	7	16	17	-1	33	-	-	-	-	K00788	thiE	thiamine-phosphate pyrophosphorylase	-	WP_021751033.1	WP_021751033.1 MULTISPECIES: thiamine phosphate synthase [Oscillibacter]	-	k__Bacteria; p__Firmicutes; c__Clostridia; o__Clostridiales; f__Oscillospiraceae; g__Oscillibacter; s__Oscillibacter sp. 1-3
Fh_2_73888	3	4	5	8	5	0	12	13	-1	25	eggNOG;metabolism;[H] Coenzyme transport and metabolism;COG0352 Condenses 4-methyl-5-(beta-hydroxyethyl)thiazole monophosphate (THZ-P) and 2-methyl-4-amino-5-hydroxymethyl pyrimidine pyrophosphate (HMP-PP) to form thiamine monophosphate (TMP) (By similarity);	-	-	-	K00788	thiE	thiamine-phosphate pyrophosphorylase	-	WP_072335204.1	WP_072335204.1 thiamine-phosphate diphosphorylase [Desulfovibrio piger]	-	k__Bacteria; p__Proteobacteria; c__Deltaproteobacteria; o__Desulfovibrionales; f__Desulfovibrionaceae; g__Desulfovibrio; s__Desulfovibrio piger
MF_2_894651	5	3	4	6	6	1	12	13	-1	25	-	-	-	-	K00788	thiE	thiamine-phosphate pyrophosphorylase	-	WP_071120306.1	WP_071120306.1 thiamine-phosphate diphosphorylase [Romboutsia timonensis]	-	k__Bacteria; p__Firmicutes; c__Clostridia; o__Clostridiales; f__Peptostreptococcaceae; g__Other; s__Other
Fh_1_25770	5	0	2	5	3	0	7	8	-1	15	-	-	-	-	K00788	thiE	thiamine-phosphate pyrophosphorylase	-	SCI92098.1	SCI92098.1 Regulatory protein tenI [uncultured Clostridium sp.]	-	k__Bacteria; p__Firmicutes; c__Other; o__Other; f__Other; g__Other; s__Other
Fh_2_946921	0	4	3	4	0	4	7	8	-1	15	eggNOG;metabolism;[H] Coenzyme transport and metabolism;COG0352 Condenses 4-methyl-5-(beta-hydroxyethyl)thiazole monophosphate (THZ-P) and 2-methyl-4-amino-5-hydroxymethyl pyrimidine pyrophosphate (HMP-PP) to form thiamine monophosphate (TMP) (By similarity);	-	-	-	K00788	thiE	thiamine-phosphate pyrophosphorylase	-	WP_005920418.1	WP_005920418.1 thiamine phosphate synthase [Faecalibacterium prausnitzii]	-	k__Bacteria; p__Firmicutes; c__Other; o__Other; f__Other; g__Other; s__Other
Fh_1_1056169	3	1	0	2	0	3	4	5	-1	9	-	-	-	-	K00788	thiE	thiamine-phosphate pyrophosphorylase	-	CDB15587.1	CDB15587.1 thiamine-phosphate pyrophosphorylase [Clostridium sp. CAG:221]	-	k__Bacteria; p__Firmicutes; c__Clostridia; o__Clostridiales; f__Clostridiaceae; g__Clostridium; s__Clostridium sp. CAG:221
Fh_2_113459	23	20	14	34	20	5	57	59	-2	116	eggNOG;metabolism;[H] Coenzyme transport and metabolism;COG0352 Condenses 4-methyl-5-(beta-hydroxyethyl)thiazole monophosphate (THZ-P) and 2-methyl-4-amino-5-hydroxymethyl pyrimidine pyrophosphate (HMP-PP) to form thiamine monophosphate (TMP) (By similarity);	-	-	-	K00788	thiE	thiamine-phosphate pyrophosphorylase	-	WP_067534785.1	WP_067534785.1 thiamine-phosphate diphosphorylase [Emergencia timonensis]	-	k__Bacteria; p__Other; c__Other; o__Other; f__Other; g__Other; s__Other
Fh_3_894843	0	2	29	0	0	33	31	33	-2	64	eggNOG;metabolism;[H] Coenzyme transport and metabolism;COG0352 Condenses 4-methyl-5-(beta-hydroxyethyl)thiazole monophosphate (THZ-P) and 2-methyl-4-amino-5-hydroxymethyl pyrimidine pyrophosphate (HMP-PP) to form thiamine monophosphate (TMP) (By similarity);	-	-	-	K00788	thiE	thiamine-phosphate pyrophosphorylase	-	WP_066716294.1	WP_066716294.1 thiamine phosphate synthase [Clostridium sp. Marseille-P299]	-	k__Bacteria; p__Other; c__Other; o__Other; f__Other; g__Other; s__Other
Fh_3_27562	3	1	24	7	8	15	28	30	-2	58	eggNOG;metabolism;[H] Coenzyme transport and metabolism;COG0352 Condenses 4-methyl-5-(beta-hydroxyethyl)thiazole monophosphate (THZ-P) and 2-methyl-4-amino-5-hydroxymethyl pyrimidine pyrophosphate (HMP-PP) to form thiamine monophosphate (TMP) (By similarity);	-	-	-	K00788	thiE	thiamine-phosphate pyrophosphorylase	-	OLA70517.1	OLA70517.1 thiamine phosphate synthase [Ruminococcus sp. CAG:9-related_41_34]	-	k__Bacteria; p__Firmicutes; c__Clostridia; o__Other; f__Other; g__Other; s__Other
Fh_3_639734	7	0	10	8	7	4	17	19	-2	36	eggNOG;metabolism;[H] Coenzyme transport and metabolism;COG0352 Condenses 4-methyl-5-(beta-hydroxyethyl)thiazole monophosphate (THZ-P) and 2-methyl-4-amino-5-hydroxymethyl pyrimidine pyrophosphate (HMP-PP) to form thiamine monophosphate (TMP) (By similarity);	-	-	-	K00788	thiE	thiamine-phosphate pyrophosphorylase	-	WP_009267457.1	WP_009267457.1 thiamine phosphate synthase [Lachnospiraceae bacterium 1_4_56FAA]	-	k__Bacteria; p__Firmicutes; c__Clostridia; o__Clostridiales; f__Other; g__Other; s__Other
MF_3_298809	6	0	1	4	1	4	7	9	-2	16	eggNOG;metabolism;[H] Coenzyme transport and metabolism;COG0352 Condenses 4-methyl-5-(beta-hydroxyethyl)thiazole monophosphate (THZ-P) and 2-methyl-4-amino-5-hydroxymethyl pyrimidine pyrophosphate (HMP-PP) to form thiamine monophosphate (TMP) (By similarity);	-	-	-	K00788	thiE	thiamine-phosphate pyrophosphorylase	-	CDF13633.1	CDF13633.1 putative thiamine-phosphate diphosphorylase [Eubacterium sp. CAG:581]	-	k__Bacteria; p__Firmicutes; c__Clostridia; o__Clostridiales; f__Other; g__Other; s__Other
Fh_2_181010	0	2	0	0	1	3	2	4	-2	6	eggNOG;metabolism;[H] Coenzyme transport and metabolism;COG0352 Condenses 4-methyl-5-(beta-hydroxyethyl)thiazole monophosphate (THZ-P) and 2-methyl-4-amino-5-hydroxymethyl pyrimidine pyrophosphate (HMP-PP) to form thiamine monophosphate (TMP) (By similarity);	-	-	-	K00788	thiE	thiamine-phosphate pyrophosphorylase	-	CDF16603.1	CDF16603.1 thiamine-phosphate synthase [Bacteroides sp. CAG:98]	-	k__Bacteria; p__Bacteroidetes; c__Bacteroidia; o__Bacteroidales; f__Other; g__Other; s__Other
Fh_1_988535	27	11	21	44	6	12	59	62	-3	121	eggNOG;metabolism;[H] Coenzyme transport and metabolism;COG0352 Condenses 4-methyl-5-(beta-hydroxyethyl)thiazole monophosphate (THZ-P) and 2-methyl-4-amino-5-hydroxymethyl pyrimidine pyrophosphate (HMP-PP) to form thiamine monophosphate (TMP) (By similarity);	-	-	-	K00788	thiE	thiamine-phosphate pyrophosphorylase	-	SDO58016.1	SDO58016.1 thiamine-phosphate pyrophosphorylase [Prevotella sp. BP1-145]	-	k__Bacteria; p__Bacteroidetes; c__Bacteroidia; o__Bacteroidales; f__Other; g__Other; s__Other
Fh_1_580745	15	16	7	5	17	19	38	41	-3	79	eggNOG;metabolism;[H] Coenzyme transport and metabolism;COG0352 Condenses 4-methyl-5-(beta-hydroxyethyl)thiazole monophosphate (THZ-P) and 2-methyl-4-amino-5-hydroxymethyl pyrimidine pyrophosphate (HMP-PP) to form thiamine monophosphate (TMP) (By similarity);	-	-	-	K00788	thiE	thiamine-phosphate pyrophosphorylase	-	WP_073472663.1	WP_073472663.1 thiamine-phosphate diphosphorylase [Desulfatibacillum alkenivorans]	-	k__Bacteria; p__Other; c__Other; o__Other; f__Other; g__Other; s__Other
Fh_1_150512	9	7	3	6	9	7	19	22	-3	41	-	-	-	-	K00788	thiE	thiamine-phosphate pyrophosphorylase	-	CDD30761.1	CDD30761.1 thiamine-phosphate synthase [Firmicutes bacterium CAG:94]	-	k__Bacteria; p__Firmicutes; c__Other; o__Other; f__Other; g__Other; s__Other
MF_1_244995	8	2	1	11	2	1	11	14	-3	25	eggNOG;metabolism;[H] Coenzyme transport and metabolism;COG0352 Condenses 4-methyl-5-(beta-hydroxyethyl)thiazole monophosphate (THZ-P) and 2-methyl-4-amino-5-hydroxymethyl pyrimidine pyrophosphate (HMP-PP) to form thiamine monophosphate (TMP) (By similarity);	-	-	-	K00788	thiE	thiamine-phosphate pyrophosphorylase	-	WP_031585306.1	WP_031585306.1 thiamine phosphate synthase [Lachnospiraceae bacterium P6A3]	-	k__Bacteria; p__Firmicutes; c__Other; o__Other; f__Other; g__Other; s__Other
MF_3_586328	6	2	3	1	5	8	11	14	-3	25	eggNOG;metabolism;[H] Coenzyme transport and metabolism;COG0352 Condenses 4-methyl-5-(beta-hydroxyethyl)thiazole monophosphate (THZ-P) and 2-methyl-4-amino-5-hydroxymethyl pyrimidine pyrophosphate (HMP-PP) to form thiamine monophosphate (TMP) (By similarity);	-	-	-	K00788	thiE	thiamine-phosphate pyrophosphorylase	-	WP_066049965.1	WP_066049965.1 thiamine phosphate synthase [[Clostridium]	-	k__Bacteria; p__Firmicutes; c__Clostridia; o__Clostridiales; f__Other; g__Other; s__Other
MF_3_677504	2	2	4	3	0	8	8	11	-3	19	eggNOG;metabolism;[H] Coenzyme transport and metabolism;COG0352 Condenses 4-methyl-5-(beta-hydroxyethyl)thiazole monophosphate (THZ-P) and 2-methyl-4-amino-5-hydroxymethyl pyrimidine pyrophosphate (HMP-PP) to form thiamine monophosphate (TMP) (By similarity);	-	-	-	K00788	thiE	thiamine-phosphate pyrophosphorylase	-	WP_008721963.1	WP_008721963.1 thiamine phosphate synthase [Clostridiales bacterium 1_7_47FAA]	-	k__Bacteria; p__Firmicutes; c__Clostridia; o__Other; f__Other; g__Other; s__Other
MF_2_887827	2	0	5	4	6	0	7	10	-3	17	eggNOG;metabolism;[H] Coenzyme transport and metabolism;COG0352 Condenses 4-methyl-5-(beta-hydroxyethyl)thiazole monophosphate (THZ-P) and 2-methyl-4-amino-5-hydroxymethyl pyrimidine pyrophosphate (HMP-PP) to form thiamine monophosphate (TMP) (By similarity);	-	-	-	K00788	thiE	thiamine-phosphate pyrophosphorylase	-	CCY02829.1	CCY02829.1 thiamine-phosphate synthase [Prevotella sp. CAG:924]	-	k__Bacteria; p__Bacteroidetes; c__Bacteroidia; o__Bacteroidales; f__Other; g__Other; s__Other
Fh_2_970759	1	1	1	2	3	1	3	6	-3	9	eggNOG;metabolism;[H] Coenzyme transport and metabolism;COG0352 Condenses 4-methyl-5-(beta-hydroxyethyl)thiazole monophosphate (THZ-P) and 2-methyl-4-amino-5-hydroxymethyl pyrimidine pyrophosphate (HMP-PP) to form thiamine monophosphate (TMP) (By similarity);	-	-	-	K00788	thiE	thiamine-phosphate pyrophosphorylase	-	WP_028520618.1	WP_028520618.1 thiamine phosphate synthase [Ruminococcus flavefaciens]	-	k__Bacteria; p__Other; c__Other; o__Other; f__Other; g__Other; s__Other
Fh_1_869270	1	0	1	0	4	1	2	5	-3	7	-	-	-	-	K00788	thiE	thiamine-phosphate pyrophosphorylase	-	WP_002705444.1	WP_002705444.1 thiamine phosphate synthase [Treponema saccharophilum]	-	k__Bacteria; p__Other; c__Other; o__Other; f__Other; g__Other; s__Other
MF_3_765157	1	0	0	0	0	4	1	4	-3	5	eggNOG;metabolism;[H] Coenzyme transport and metabolism;ENOG4111FJG Thiamine monophosphate synthase;	-	-	-	K00788	thiE	thiamine-phosphate pyrophosphorylase	-	WP_022019525.1	WP_022019525.1 thiamine phosphate synthase [Mediterranea massiliensis]	-	k__Bacteria; p__Bacteroidetes; c__Bacteroidia; o__Bacteroidales; f__Bacteroidaceae; g__Bacteroides; s__Other
Fh_3_547755	18	7	18	31	6	10	43	47	-4	90	-	-	-	-	K00788	thiE	thiamine-phosphate pyrophosphorylase	-	CDA24238.1	CDA24238.1 thiamine-phosphate synthase [Roseburia sp. CAG:197]	-	k__Bacteria; p__Firmicutes; c__Other; o__Other; f__Other; g__Other; s__Other
Fh_2_159874	6	27	7	17	16	11	40	44	-4	84	eggNOG;metabolism;[H] Coenzyme transport and metabolism;COG0352 Condenses 4-methyl-5-(beta-hydroxyethyl)thiazole monophosphate (THZ-P) and 2-methyl-4-amino-5-hydroxymethyl pyrimidine pyrophosphate (HMP-PP) to form thiamine monophosphate (TMP) (By similarity);	-	-	-	K00788	thiE	thiamine-phosphate pyrophosphorylase	-	SDF10384.1	SDF10384.1 thiamine-phosphate diphosphorylase [Bacteroidales bacterium KHT7]	-	k__Bacteria; p__Bacteroidetes; c__Bacteroidia; o__Bacteroidales; f__Other; g__Other; s__Other
MF_3_1192808	16	8	11	4	10	25	35	39	-4	74	eggNOG;metabolism;[H] Coenzyme transport and metabolism;COG0352 Condenses 4-methyl-5-(beta-hydroxyethyl)thiazole monophosphate (THZ-P) and 2-methyl-4-amino-5-hydroxymethyl pyrimidine pyrophosphate (HMP-PP) to form thiamine monophosphate (TMP) (By similarity);	-	-	-	K00788	thiE	thiamine-phosphate pyrophosphorylase	-	WP_033121210.1	WP_033121210.1 thiamine phosphate synthase [Oscillibacter sp. ER4]	-	k__Bacteria; p__Firmicutes; c__Other; o__Other; f__Other; g__Other; s__Other
Fh_1_442468	13	5	10	3	11	18	28	32	-4	60	-	-	-	-	K00788	thiE	thiamine-phosphate pyrophosphorylase	-	WP_021751033.1	WP_021751033.1 MULTISPECIES: thiamine phosphate synthase [Oscillibacter]	-	k__Bacteria; p__Firmicutes; c__Clostridia; o__Clostridiales; f__Oscillospiraceae; g__Oscillibacter; s__Other
MF_3_991489	5	2	19	0	0	30	26	30	-4	56	eggNOG;metabolism;[H] Coenzyme transport and metabolism;COG0352 Condenses 4-methyl-5-(beta-hydroxyethyl)thiazole monophosphate (THZ-P) and 2-methyl-4-amino-5-hydroxymethyl pyrimidine pyrophosphate (HMP-PP) to form thiamine monophosphate (TMP) (By similarity);	-	-	-	K00788	thiE	thiamine-phosphate pyrophosphorylase	-	WP_020436672.1	WP_020436672.1 thiamine phosphate synthase [[Ruminococcus]	-	k__Bacteria; p__Firmicutes; c__Clostridia; o__Clostridiales; f__Other; g__Other; s__Other
MF_3_805474	3	5	3	1	4	10	11	15	-4	26	-	-	-	-	K00788	thiE	thiamine-phosphate pyrophosphorylase	-	SCH77321.1	SCH77321.1 Thiamine-phosphate synthase [uncultured Clostridium sp.]	-	k__Bacteria; p__Firmicutes; c__Other; o__Other; f__Other; g__Other; s__Other
Fh_3_718372	0	1	4	5	4	0	5	9	-4	14	eggNOG;metabolism;[H] Coenzyme transport and metabolism;COG0352 Condenses 4-methyl-5-(beta-hydroxyethyl)thiazole monophosphate (THZ-P) and 2-methyl-4-amino-5-hydroxymethyl pyrimidine pyrophosphate (HMP-PP) to form thiamine monophosphate (TMP) (By similarity);	-	-	-	K00788	thiE	thiamine-phosphate pyrophosphorylase	-	CDA24238.1	CDA24238.1 thiamine-phosphate synthase [Roseburia sp. CAG:197]	-	k__Bacteria; p__Firmicutes; c__Other; o__Other; f__Other; g__Other; s__Other
Fh_2_1241158	0	3	1	1	1	6	4	8	-4	12	eggNOG;metabolism;[H] Coenzyme transport and metabolism;COG0352 Condenses 4-methyl-5-(beta-hydroxyethyl)thiazole monophosphate (THZ-P) and 2-methyl-4-amino-5-hydroxymethyl pyrimidine pyrophosphate (HMP-PP) to form thiamine monophosphate (TMP) (By similarity);	-	-	-	K00788	thiE	thiamine-phosphate pyrophosphorylase	-	WP_041714600.1	WP_041714600.1 thiamine phosphate synthase [Adlercreutzia equolifaciens]	-	k__Bacteria; p__Other; c__Other; o__Other; f__Other; g__Other; s__Other
MF_1_664048	0	0	0	1	3	0	0	4	-4	4	eggNOG;metabolism;[H] Coenzyme transport and metabolism;COG0352 Condenses 4-methyl-5-(beta-hydroxyethyl)thiazole monophosphate (THZ-P) and 2-methyl-4-amino-5-hydroxymethyl pyrimidine pyrophosphate (HMP-PP) to form thiamine monophosphate (TMP) (By similarity);	-	-	-	K00788	thiE	thiamine-phosphate pyrophosphorylase	-	WP_031531923.1	WP_031531923.1 MULTISPECIES: thiamine phosphate synthase [Bacteroides]	-	k__Bacteria; p__Bacteroidetes; c__Bacteroidia; o__Bacteroidales; f__Other; g__Other; s__Other
Fh_1_1093102	23	31	0	29	15	15	54	59	-5	113	eggNOG;metabolism;[H] Coenzyme transport and metabolism;COG0352 Condenses 4-methyl-5-(beta-hydroxyethyl)thiazole monophosphate (THZ-P) and 2-methyl-4-amino-5-hydroxymethyl pyrimidine pyrophosphate (HMP-PP) to form thiamine monophosphate (TMP) (By similarity);	-	-	-	K00788	thiE	thiamine-phosphate pyrophosphorylase	-	CDE39797.1	CDE39797.1 thiamine-phosphate pyrophosphorylase [Prevotella sp. CAG:279]	-	k__Bacteria; p__Bacteroidetes; c__Bacteroidia; o__Bacteroidales; f__Other; g__Other; s__Other
Fh_3_386689	2	19	5	17	11	3	26	31	-5	57	eggNOG;metabolism;[H] Coenzyme transport and metabolism;COG0352 Condenses 4-methyl-5-(beta-hydroxyethyl)thiazole monophosphate (THZ-P) and 2-methyl-4-amino-5-hydroxymethyl pyrimidine pyrophosphate (HMP-PP) to form thiamine monophosphate (TMP) (By similarity);	-	-	-	K00788	thiE	thiamine-phosphate pyrophosphorylase	-	CDD83530.1	CDD83530.1 thiamine-phosphate synthase [Bacteroides sp. CAG:462]	-	k__Bacteria; p__Bacteroidetes; c__Bacteroidia; o__Bacteroidales; f__Other; g__Other; s__Other
Fh_1_1052941	9	3	4	11	6	4	16	21	-5	37	eggNOG;metabolism;[H] Coenzyme transport and metabolism;COG0352 Condenses 4-methyl-5-(beta-hydroxyethyl)thiazole monophosphate (THZ-P) and 2-methyl-4-amino-5-hydroxymethyl pyrimidine pyrophosphate (HMP-PP) to form thiamine monophosphate (TMP) (By similarity);	-	-	-	K00788	thiE	thiamine-phosphate pyrophosphorylase	-	WP_006281472.1	WP_006281472.1 thiamine phosphate synthase [Prevotella bryantii]	-	k__Bacteria; p__Bacteroidetes; c__Bacteroidia; o__Bacteroidales; f__Other; g__Other; s__Other
MF_2_692361	6	6	2	2	12	5	14	19	-5	33	eggNOG;metabolism;[H] Coenzyme transport and metabolism;COG0352 Condenses 4-methyl-5-(beta-hydroxyethyl)thiazole monophosphate (THZ-P) and 2-methyl-4-amino-5-hydroxymethyl pyrimidine pyrophosphate (HMP-PP) to form thiamine monophosphate (TMP) (By similarity);	-	-	-	K00788	thiE	thiamine-phosphate pyrophosphorylase	-	WP_066541177.1	WP_066541177.1 thiamine-phosphate diphosphorylase [Ruminiclostridium sp. KB18]	-	k__Bacteria; p__Firmicutes; c__Other; o__Other; f__Other; g__Other; s__Other
MF_2_1021699	0	13	0	3	10	5	13	18	-5	31	-	-	-	-	K00788	thiE	thiamine-phosphate pyrophosphorylase	-	WP_038455638.1	WP_038455638.1 thiamine phosphate synthase [Campylobacter iguaniorum]	-	k__Bacteria; p__Proteobacteria; c__Epsilonproteobacteria; o__Campylobacterales; f__Campylobacteraceae; g__Campylobacter; s__Other
MF_1_423948	8	4	0	13	2	2	12	17	-5	29	eggNOG;metabolism;[H] Coenzyme transport and metabolism;COG0352 Condenses 4-methyl-5-(beta-hydroxyethyl)thiazole monophosphate (THZ-P) and 2-methyl-4-amino-5-hydroxymethyl pyrimidine pyrophosphate (HMP-PP) to form thiamine monophosphate (TMP) (By similarity);	-	-	-	K00788	thiE	thiamine-phosphate pyrophosphorylase	-	WP_006281472.1	WP_006281472.1 thiamine phosphate synthase [Prevotella bryantii]	-	k__Bacteria; p__Bacteroidetes; c__Bacteroidia; o__Bacteroidales; f__Other; g__Other; s__Other
MF_3_120987	2	4	6	0	8	9	12	17	-5	29	-	-	-	-	K00788	thiE	thiamine-phosphate pyrophosphorylase	-	WP_031585306.1	WP_031585306.1 thiamine phosphate synthase [Lachnospiraceae bacterium P6A3]	-	k__Bacteria; p__Firmicutes; c__Other; o__Other; f__Other; g__Other; s__Other
MF_2_642187	0	7	2	2	12	0	9	14	-5	23	eggNOG;metabolism;[H] Coenzyme transport and metabolism;COG0352 Condenses 4-methyl-5-(beta-hydroxyethyl)thiazole monophosphate (THZ-P) and 2-methyl-4-amino-5-hydroxymethyl pyrimidine pyrophosphate (HMP-PP) to form thiamine monophosphate (TMP) (By similarity);	-	-	-	K00788	thiE	thiamine-phosphate pyrophosphorylase	-	WP_065839813.1	WP_065839813.1 thiamine-phosphate diphosphorylase [Campylobacter fetus]	-	k__Bacteria; p__Proteobacteria; c__Epsilonproteobacteria; o__Campylobacterales; f__Campylobacteraceae; g__Campylobacter; s__Other
MF_2_475183	0	0	1	0	4	2	1	6	-5	7	eggNOG;metabolism;[H] Coenzyme transport and metabolism;COG0352 Condenses 4-methyl-5-(beta-hydroxyethyl)thiazole monophosphate (THZ-P) and 2-methyl-4-amino-5-hydroxymethyl pyrimidine pyrophosphate (HMP-PP) to form thiamine monophosphate (TMP) (By similarity);	-	-	-	K00788	thiE	thiamine-phosphate pyrophosphorylase	-	WP_075758906.1	WP_075758906.1 thiamine-phosphate diphosphorylase [Anaerostipes sp. 494a]	-	k__Bacteria; p__Firmicutes; c__Other; o__Other; f__Other; g__Other; s__Other
MF_2_586669	0	0	0	0	4	1	0	5	-5	5	-	-	-	-	K00788	thiE	thiamine-phosphate pyrophosphorylase	-	CDA06312.1	CDA06312.1 putative thiamine-phosphate diphosphorylase [Blautia sp. CAG:257]	-	k__Bacteria; p__Firmicutes; c__Clostridia; o__Clostridiales; f__Other; g__Other; s__Other
MF_2_463430	51	67	56	44	41	95	174	180	-6	354	eggNOG;metabolism;[H] Coenzyme transport and metabolism;COG0352 Condenses 4-methyl-5-(beta-hydroxyethyl)thiazole monophosphate (THZ-P) and 2-methyl-4-amino-5-hydroxymethyl pyrimidine pyrophosphate (HMP-PP) to form thiamine monophosphate (TMP) (By similarity);	-	-	-	K00788	thiE	thiamine-phosphate pyrophosphorylase	-	WP_003502336.1	WP_003502336.1 MULTISPECIES: thiamine phosphate synthase [Clostridiales]	-	k__Bacteria; p__Firmicutes; c__Clostridia; o__Clostridiales; f__Other; g__Other; s__Other
MF_3_1179256	6	4	3	0	0	19	13	19	-6	32	eggNOG;metabolism;[H] Coenzyme transport and metabolism;COG0352 Condenses 4-methyl-5-(beta-hydroxyethyl)thiazole monophosphate (THZ-P) and 2-methyl-4-amino-5-hydroxymethyl pyrimidine pyrophosphate (HMP-PP) to form thiamine monophosphate (TMP) (By similarity);	-	-	-	K00788	thiE	thiamine-phosphate pyrophosphorylase	-	SCW80928.1	SCW80928.1 thiamine-phosphate pyrophosphorylase [Lachnospiraceae bacterium C10]	-	k__Bacteria; p__Other; c__Other; o__Other; f__Other; g__Other; s__Other
MF_2_52904	1	9	1	0	17	0	11	17	-6	28	-	-	-	-	K00788	thiE	thiamine-phosphate pyrophosphorylase	-	WP_034288051.1	WP_034288051.1 thiamine phosphate synthase [Helicobacter sp. MIT 11-5569]	-	k__Bacteria; p__Proteobacteria; c__Epsilonproteobacteria; o__Campylobacterales; f__Helicobacteraceae; g__Helicobacter; s__Other
MF_1_1162106	0	5	2	11	2	0	7	13	-6	20	-	-	-	-	K00788	thiE	thiamine-phosphate pyrophosphorylase	-	WP_038325213.1	WP_038325213.1 thiamine phosphate synthase [bacterium MS4]	-	k__Bacteria; p__Other; c__Other; o__Other; f__Other; g__Other; s__Other
MF_1_928930	1	4	0	5	3	3	5	11	-6	16	eggNOG;metabolism;[H] Coenzyme transport and metabolism;COG0352 Condenses 4-methyl-5-(beta-hydroxyethyl)thiazole monophosphate (THZ-P) and 2-methyl-4-amino-5-hydroxymethyl pyrimidine pyrophosphate (HMP-PP) to form thiamine monophosphate (TMP) (By similarity);	-	-	-	K00788	thiE	thiamine-phosphate pyrophosphorylase	-	CCZ35436.1	CCZ35436.1 thiamine-phosphate synthase 2 [Firmicutes bacterium CAG:646]	-	k__Bacteria; p__Firmicutes; c__Other; o__Other; f__Other; g__Other; s__Other
Fh_2_133156	3	29	24	36	15	12	56	63	-7	119	eggNOG;metabolism;[H] Coenzyme transport and metabolism;ENOG4111FJG Thiamine monophosphate synthase;	-	-	-	K00788	thiE	thiamine-phosphate pyrophosphorylase	-	CCZ98509.1	CCZ98509.1 thiamine monophosphate synthase/TENI [Alistipes sp. CAG:157]	-	k__Bacteria; p__Other; c__Other; o__Other; f__Other; g__Other; s__Other
Fh_3_602507	9	13	21	17	23	10	43	50	-7	93	-	-	-	-	K00788	thiE	thiamine-phosphate pyrophosphorylase	-	CDD21121.1	CDD21121.1 thiamine phosphate pyrophosphorylase [Prevotella sp. CAG:732]	-	k__Bacteria; p__Bacteroidetes; c__Bacteroidia; o__Bacteroidales; f__Prevotellaceae; g__Prevotella; s__Other
MF_2_1011290	10	21	7	18	14	13	38	45	-7	83	eggNOG;metabolism;[H] Coenzyme transport and metabolism;COG0352 Condenses 4-methyl-5-(beta-hydroxyethyl)thiazole monophosphate (THZ-P) and 2-methyl-4-amino-5-hydroxymethyl pyrimidine pyrophosphate (HMP-PP) to form thiamine monophosphate (TMP) (By similarity);	-	-	-	K00788	thiE	thiamine-phosphate pyrophosphorylase	-	WP_006439565.1	WP_006439565.1 thiamine phosphate synthase [[Clostridium]	-	k__Bacteria; p__Other; c__Other; o__Other; f__Other; g__Other; s__Other
Fh_1_636765	23	12	1	14	10	19	36	43	-7	79	eggNOG;metabolism;[H] Coenzyme transport and metabolism;COG0352 Condenses 4-methyl-5-(beta-hydroxyethyl)thiazole monophosphate (THZ-P) and 2-methyl-4-amino-5-hydroxymethyl pyrimidine pyrophosphate (HMP-PP) to form thiamine monophosphate (TMP) (By similarity);	-	-	-	K00788	thiE	thiamine-phosphate pyrophosphorylase	-	WP_012256280.1	WP_012256280.1 MULTISPECIES: thiamine phosphate synthase [Chloroflexus]	-	k__Bacteria; p__Other; c__Other; o__Other; f__Other; g__Other; s__Other
MF_3_1176994	6	6	4	3	1	19	16	23	-7	39	-	-	-	-	K00788	thiE	thiamine-phosphate pyrophosphorylase	-	WP_021751033.1	WP_021751033.1 MULTISPECIES: thiamine phosphate synthase [Oscillibacter]	-	k__Bacteria; p__Firmicutes; c__Clostridia; o__Clostridiales; f__Oscillospiraceae; g__Oscillibacter; s__Oscillibacter sp. 1-3
MF_2_104740	6	4	5	2	20	0	15	22	-7	37	eggNOG;metabolism;[H] Coenzyme transport and metabolism;COG0352 Condenses 4-methyl-5-(beta-hydroxyethyl)thiazole monophosphate (THZ-P) and 2-methyl-4-amino-5-hydroxymethyl pyrimidine pyrophosphate (HMP-PP) to form thiamine monophosphate (TMP) (By similarity);	-	-	-	K00788	thiE	thiamine-phosphate pyrophosphorylase	-	OLA52651.1	OLA52651.1 thiamine-phosphate diphosphorylase [Ruminococcus sp. CAG:108-related_41_35]	-	k__Bacteria; p__Other; c__Other; o__Other; f__Other; g__Other; s__Other
MF_2_1154314	0	2	4	1	10	2	6	13	-7	19	eggNOG;metabolism;[H] Coenzyme transport and metabolism;ENOG4111FJG Thiamine monophosphate synthase;	-	-	-	K00788	thiE	thiamine-phosphate pyrophosphorylase	-	CDE63521.1	CDE63521.1 thiamine monophosphate synthase/TENI [Alistipes putredinis CAG:67]	-	k__Bacteria; p__Bacteroidetes; c__Bacteroidia; o__Bacteroidales; f__Other; g__Other; s__Other
Fh_3_67929	0	0	4	0	8	3	4	11	-7	15	-	-	-	-	K00788	thiE	thiamine-phosphate pyrophosphorylase	-	OLA28062.1	OLA28062.1 thiamine-phosphate diphosphorylase [Firmicutes bacterium CAG:129_59_24]	-	k__Bacteria; p__Firmicutes; c__Other; o__Other; f__Other; g__Other; s__Other
MF_2_586668	0	0	4	0	7	4	4	11	-7	15	-	-	-	-	K00788	thiE	thiamine-phosphate pyrophosphorylase	-	SCH77321.1	SCH77321.1 Thiamine-phosphate synthase [uncultured Clostridium sp.]	-	k__Bacteria; p__Firmicutes; c__Other; o__Other; f__Other; g__Other; s__Other
MF_1_257061	17	4	27	31	7	18	48	56	-8	104	eggNOG;metabolism;[H] Coenzyme transport and metabolism;COG0352 Condenses 4-methyl-5-(beta-hydroxyethyl)thiazole monophosphate (THZ-P) and 2-methyl-4-amino-5-hydroxymethyl pyrimidine pyrophosphate (HMP-PP) to form thiamine monophosphate (TMP) (By similarity);	-	-	-	K00788	thiE	thiamine-phosphate pyrophosphorylase	-	WP_024856828.1	WP_024856828.1 thiamine phosphate synthase [Ruminococcus albus]	-	k__Bacteria; p__Firmicutes; c__Other; o__Other; f__Other; g__Other; s__Other
MF_2_1154315	2	8	12	5	25	0	22	30	-8	52	-	-	-	-	K00788	thiE	thiamine-phosphate pyrophosphorylase	-	CDE39797.1	CDE39797.1 thiamine-phosphate pyrophosphorylase [Prevotella sp. CAG:279]	-	k__Bacteria; p__Bacteroidetes; c__Bacteroidia; o__Bacteroidales; f__Prevotellaceae; g__Prevotella; s__Prevotella sp. CAG:279
MF_1_230767	8	7	1	11	9	4	16	24	-8	40	-	-	-	-	K00788	thiE	thiamine-phosphate pyrophosphorylase	-	WP_018357603.1	WP_018357603.1 thiamine phosphate synthase [Porphyromonas levii]	-	k__Bacteria; p__Bacteroidetes; c__Bacteroidia; o__Bacteroidales; f__Other; g__Other; s__Other
Fh_3_932217	0	2	10	9	0	11	12	20	-8	32	eggNOG;metabolism;[H] Coenzyme transport and metabolism;COG0352 Condenses 4-methyl-5-(beta-hydroxyethyl)thiazole monophosphate (THZ-P) and 2-methyl-4-amino-5-hydroxymethyl pyrimidine pyrophosphate (HMP-PP) to form thiamine monophosphate (TMP) (By similarity);	-	-	-	K00788	thiE	thiamine-phosphate pyrophosphorylase	-	CDD39044.1	CDD39044.1 phosphomethylpyrimidine kinase [Collinsella sp. CAG:398]	-	k__Bacteria; p__Other; c__Other; o__Other; f__Other; g__Other; s__Other
MF_2_685064	0	0	0	2	6	0	0	8	-8	8	eggNOG;metabolism;[H] Coenzyme transport and metabolism;COG0352 Condenses 4-methyl-5-(beta-hydroxyethyl)thiazole monophosphate (THZ-P) and 2-methyl-4-amino-5-hydroxymethyl pyrimidine pyrophosphate (HMP-PP) to form thiamine monophosphate (TMP) (By similarity);	-	-	-	K00788	thiE	thiamine-phosphate pyrophosphorylase	-	WP_005938993.1	WP_005938993.1 thiamine phosphate synthase [Bacteroides massiliensis]	-	k__Bacteria; p__Bacteroidetes; c__Bacteroidia; o__Bacteroidales; f__Other; g__Other; s__Other
MF_3_454569	7	4	4	7	7	10	15	24	-9	39	eggNOG;metabolism;[H] Coenzyme transport and metabolism;COG0352 Condenses 4-methyl-5-(beta-hydroxyethyl)thiazole monophosphate (THZ-P) and 2-methyl-4-amino-5-hydroxymethyl pyrimidine pyrophosphate (HMP-PP) to form thiamine monophosphate (TMP) (By similarity);	-	-	-	K00788	thiE	thiamine-phosphate pyrophosphorylase	-	SDL66511.1	SDL66511.1 thiamine-phosphate diphosphorylase / hydroxyethylthiazole kinase [Sarcina sp. DSM 11001]	-	k__Bacteria; p__Firmicutes; c__Other; o__Other; f__Other; g__Other; s__Other
MF_1_273954	3	1	0	6	7	0	4	13	-9	17	eggNOG;metabolism;[H] Coenzyme transport and metabolism;COG0352 Condenses 4-methyl-5-(beta-hydroxyethyl)thiazole monophosphate (THZ-P) and 2-methyl-4-amino-5-hydroxymethyl pyrimidine pyrophosphate (HMP-PP) to form thiamine monophosphate (TMP) (By similarity);	-	-	-	K00788	thiE	thiamine-phosphate pyrophosphorylase	-	OLA45347.1	OLA45347.1 thiamine-phosphate diphosphorylase [Firmicutes bacterium CAG:24053_14]	-	k__Bacteria; p__Firmicutes; c__Other; o__Other; f__Other; g__Other; s__Other
MF_2_763066	2	0	1	0	10	2	3	12	-9	15	eggNOG;metabolism;[H] Coenzyme transport and metabolism;COG0352 Condenses 4-methyl-5-(beta-hydroxyethyl)thiazole monophosphate (THZ-P) and 2-methyl-4-amino-5-hydroxymethyl pyrimidine pyrophosphate (HMP-PP) to form thiamine monophosphate (TMP) (By similarity);	-	-	-	K00788	thiE	thiamine-phosphate pyrophosphorylase	-	CCX89631.1	CCX89631.1 thiamine-phosphate synthase [Clostridium sp. CAG:590]	-	k__Bacteria; p__Other; c__Other; o__Other; f__Other; g__Other; s__Other
MF_2_1065195	0	1	0	0	8	2	1	10	-9	11	eggNOG;metabolism;[H] Coenzyme transport and metabolism;COG0352 Condenses 4-methyl-5-(beta-hydroxyethyl)thiazole monophosphate (THZ-P) and 2-methyl-4-amino-5-hydroxymethyl pyrimidine pyrophosphate (HMP-PP) to form thiamine monophosphate (TMP) (By similarity);	-	-	-	K00788	thiE	thiamine-phosphate pyrophosphorylase	-	WP_075712581.1	WP_075712581.1 thiamine phosphate synthase [Eubacterium sp. 68-3-10]	-	k__Bacteria; p__Firmicutes; c__Other; o__Other; f__Other; g__Other; s__Other
Fh_2_713378	17	50	14	33	14	44	81	91	-10	172	eggNOG;metabolism;[H] Coenzyme transport and metabolism;COG0352 Condenses 4-methyl-5-(beta-hydroxyethyl)thiazole monophosphate (THZ-P) and 2-methyl-4-amino-5-hydroxymethyl pyrimidine pyrophosphate (HMP-PP) to form thiamine monophosphate (TMP) (By similarity);	-	-	-	K00788	thiE	thiamine-phosphate pyrophosphorylase	-	SCH77321.1	SCH77321.1 Thiamine-phosphate synthase [uncultured Clostridium sp.]	-	k__Bacteria; p__Firmicutes; c__Other; o__Other; f__Other; g__Other; s__Other
MF_2_659753	3	5	15	6	18	9	23	33	-10	56	-	-	-	-	K00788	thiE	thiamine-phosphate pyrophosphorylase	-	SCH77321.1	SCH77321.1 Thiamine-phosphate synthase [uncultured Clostridium sp.]	-	k__Bacteria; p__Firmicutes; c__Other; o__Other; f__Other; g__Other; s__Other
MF_2_358460	3	0	2	4	7	4	5	15	-10	20	eggNOG;metabolism;[H] Coenzyme transport and metabolism;COG0352 Condenses 4-methyl-5-(beta-hydroxyethyl)thiazole monophosphate (THZ-P) and 2-methyl-4-amino-5-hydroxymethyl pyrimidine pyrophosphate (HMP-PP) to form thiamine monophosphate (TMP) (By similarity);	-	-	-	K00788	thiE	thiamine-phosphate pyrophosphorylase	-	CDA06312.1	CDA06312.1 putative thiamine-phosphate diphosphorylase [Blautia sp. CAG:257]	-	k__Bacteria; p__Firmicutes; c__Clostridia; o__Clostridiales; f__Other; g__Other; s__Other
MF_3_1057514	1	0	0	0	2	9	1	11	-10	12	eggNOG;metabolism;[H] Coenzyme transport and metabolism;COG0352 Condenses 4-methyl-5-(beta-hydroxyethyl)thiazole monophosphate (THZ-P) and 2-methyl-4-amino-5-hydroxymethyl pyrimidine pyrophosphate (HMP-PP) to form thiamine monophosphate (TMP) (By similarity);	-	-	-	K00788	thiE	thiamine-phosphate pyrophosphorylase	-	WP_042096214.1	WP_042096214.1 thiamine phosphate synthase [Escherichia coli]	-	k__Bacteria; p__Proteobacteria; c__Gammaproteobacteria; o__Enterobacterales; f__Enterobacteriaceae; g__Other; s__Other
Fh_2_233445	3	10	10	11	15	8	23	34	-11	57	eggNOG;metabolism;[H] Coenzyme transport and metabolism;COG0352 Condenses 4-methyl-5-(beta-hydroxyethyl)thiazole monophosphate (THZ-P) and 2-methyl-4-amino-5-hydroxymethyl pyrimidine pyrophosphate (HMP-PP) to form thiamine monophosphate (TMP) (By similarity);	-	-	-	K00788	thiE	thiamine-phosphate pyrophosphorylase	-	WP_028912230.1	WP_028912230.1 thiamine phosphate synthase [Prevotella sp. MA2016]	-	k__Bacteria; p__Bacteroidetes; c__Bacteroidia; o__Bacteroidales; f__Other; g__Other; s__Other
MF_3_610267	3	3	14	7	13	11	20	31	-11	51	-	-	-	-	K00788	thiE	thiamine-phosphate pyrophosphorylase	-	SCH77321.1	SCH77321.1 Thiamine-phosphate synthase [uncultured Clostridium sp.]	-	k__Bacteria; p__Firmicutes; c__Other; o__Other; f__Other; g__Other; s__Other
Fh_3_542372	6	0	6	11	0	12	12	23	-11	35	eggNOG;metabolism;[H] Coenzyme transport and metabolism;COG0352 Condenses 4-methyl-5-(beta-hydroxyethyl)thiazole monophosphate (THZ-P) and 2-methyl-4-amino-5-hydroxymethyl pyrimidine pyrophosphate (HMP-PP) to form thiamine monophosphate (TMP) (By similarity);	-	-	-	K00788	thiE	thiamine-phosphate pyrophosphorylase	-	WP_009104638.1	WP_009104638.1 thiamine phosphate synthase [Treponema sp. JC4]	-	k__Bacteria; p__Other; c__Other; o__Other; f__Other; g__Other; s__Other
MF_3_849712	7	1	0	1	0	18	8	19	-11	27	eggNOG;metabolism;[H] Coenzyme transport and metabolism;COG0352 Condenses 4-methyl-5-(beta-hydroxyethyl)thiazole monophosphate (THZ-P) and 2-methyl-4-amino-5-hydroxymethyl pyrimidine pyrophosphate (HMP-PP) to form thiamine monophosphate (TMP) (By similarity);	-	-	-	K00788	thiE	thiamine-phosphate pyrophosphorylase	-	CDE54861.1	CDE54861.1 thiamine-phosphate synthase [Roseburia sp. CAG:303]	-	k__Bacteria; p__Firmicutes; c__Other; o__Other; f__Other; g__Other; s__Other
MF_1_500260	2	3	2	6	10	2	7	18	-11	25	eggNOG;metabolism;[H] Coenzyme transport and metabolism;ENOG4111FJG Thiamine monophosphate synthase;	-	-	-	K00788	thiE	thiamine-phosphate pyrophosphorylase	-	SCI26784.1	SCI26784.1 thiamine-phosphate pyrophosphorylase [uncultured Bacteroides sp.]	-	k__Bacteria; p__Bacteroidetes; c__Bacteroidia; o__Bacteroidales; f__Other; g__Other; s__Other
MF_1_442861	0	0	5	5	8	3	5	16	-11	21	eggNOG;metabolism;[H] Coenzyme transport and metabolism;COG0352 Condenses 4-methyl-5-(beta-hydroxyethyl)thiazole monophosphate (THZ-P) and 2-methyl-4-amino-5-hydroxymethyl pyrimidine pyrophosphate (HMP-PP) to form thiamine monophosphate (TMP) (By similarity);	-	-	-	K00788	thiE	thiamine-phosphate pyrophosphorylase	-	SCH05919.1	SCH05919.1 Thiamine-phosphate synthase [uncultured Eubacterium sp.]	-	k__Bacteria; p__Other; c__Other; o__Other; f__Other; g__Other; s__Other
MF_2_705256	0	2	2	0	15	0	4	15	-11	19	eggNOG;metabolism;[H] Coenzyme transport and metabolism;COG0352 Condenses 4-methyl-5-(beta-hydroxyethyl)thiazole monophosphate (THZ-P) and 2-methyl-4-amino-5-hydroxymethyl pyrimidine pyrophosphate (HMP-PP) to form thiamine monophosphate (TMP) (By similarity);	-	-	-	K00788	thiE	thiamine-phosphate pyrophosphorylase	-	SCH19846.1	SCH19846.1 Thiamine-phosphate synthase [uncultured Clostridium sp.]	-	k__Bacteria; p__Firmicutes; c__Clostridia; o__Clostridiales; f__Other; g__Other; s__Other
MF_2_751449	0	0	4	1	14	0	4	15	-11	19	eggNOG;metabolism;[H] Coenzyme transport and metabolism;COG0352 Condenses 4-methyl-5-(beta-hydroxyethyl)thiazole monophosphate (THZ-P) and 2-methyl-4-amino-5-hydroxymethyl pyrimidine pyrophosphate (HMP-PP) to form thiamine monophosphate (TMP) (By similarity);	-	-	-	K00788	thiE	thiamine-phosphate pyrophosphorylase	-	WP_009262343.1	WP_009262343.1 thiamine phosphate synthase [Lachnospiraceae bacterium 9_1_43BFAA]	-	k__Bacteria; p__Firmicutes; c__Other; o__Other; f__Other; g__Other; s__Other
MF_2_239728	0	0	0	0	11	0	0	11	-11	11	-	-	-	-	K00788	thiE	thiamine-phosphate pyrophosphorylase	-	CDD00038.1	CDD00038.1 thiamine phosphate pyrophosphorylase [Prevotella sp. CAG:474]	-	k__Bacteria; p__Bacteroidetes; c__Bacteroidia; o__Bacteroidales; f__Prevotellaceae; g__Prevotella; s__Other
Fh_1_220746	19	27	23	25	10	46	69	81	-12	150	-	-	-	-	K00788	thiE	thiamine-phosphate pyrophosphorylase	-	CDC65232.1	CDC65232.1 putative uncharacterized protein [Bacteroides sp. CAG:770]	-	k__Bacteria; p__Bacteroidetes; c__Bacteroidia; o__Bacteroidales; f__Bacteroidaceae; g__Bacteroides; s__Other
MF_1_725884	11	7	12	16	24	2	30	42	-12	72	-	-	-	-	K00788	thiE	thiamine-phosphate pyrophosphorylase	-	WP_006947888.1	WP_006947888.1 thiamine-phosphate pyrophosphorylase [Prevotella marshii]	-	k__Bacteria; p__Bacteroidetes; c__Bacteroidia; o__Bacteroidales; f__Prevotellaceae; g__Prevotella; s__Other
MF_1_224847	5	11	5	22	4	7	21	33	-12	54	eggNOG;metabolism;[H] Coenzyme transport and metabolism;COG0352 Condenses 4-methyl-5-(beta-hydroxyethyl)thiazole monophosphate (THZ-P) and 2-methyl-4-amino-5-hydroxymethyl pyrimidine pyrophosphate (HMP-PP) to form thiamine monophosphate (TMP) (By similarity);	-	-	-	K00788	thiE	thiamine-phosphate pyrophosphorylase	-	WP_009986295.1	WP_009986295.1 thiamine phosphate synthase [Ruminococcus flavefaciens]	-	k__Bacteria; p__Firmicutes; c__Other; o__Other; f__Other; g__Other; s__Other
MF_2_636877	10	3	6	15	12	4	19	31	-12	50	eggNOG;metabolism;[H] Coenzyme transport and metabolism;COG0352 Condenses 4-methyl-5-(beta-hydroxyethyl)thiazole monophosphate (THZ-P) and 2-methyl-4-amino-5-hydroxymethyl pyrimidine pyrophosphate (HMP-PP) to form thiamine monophosphate (TMP) (By similarity);	-	-	-	K00788	thiE	thiamine-phosphate pyrophosphorylase	-	WP_028514403.1	WP_028514403.1 thiamine phosphate synthase [Ruminococcus flavefaciens]	-	k__Bacteria; p__Firmicutes; c__Other; o__Other; f__Other; g__Other; s__Other
MF_1_1186497	6	9	1	14	7	7	16	28	-12	44	eggNOG;metabolism;[H] Coenzyme transport and metabolism;COG0352 Condenses 4-methyl-5-(beta-hydroxyethyl)thiazole monophosphate (THZ-P) and 2-methyl-4-amino-5-hydroxymethyl pyrimidine pyrophosphate (HMP-PP) to form thiamine monophosphate (TMP) (By similarity);	-	-	-	K00788	thiE	thiamine-phosphate pyrophosphorylase	-	WP_075680270.1	WP_075680270.1 thiamine-phosphate diphosphorylase [Roseburia sp. 831b]	-	k__Bacteria; p__Firmicutes; c__Clostridia; o__Clostridiales; f__Other; g__Other; s__Other
MF_2_986612	8	2	2	6	16	2	12	24	-12	36	-	-	-	-	K00788	thiE	thiamine-phosphate pyrophosphorylase	-	CDD19419.1	CDD19419.1 putative thiamine-phosphate pyrophosphorylase [Prevotella sp. CAG:732]	-	k__Bacteria; p__Bacteroidetes; c__Bacteroidia; o__Bacteroidales; f__Prevotellaceae; g__Prevotella; s__Other
MF_3_754451	6	0	1	9	7	3	7	19	-12	26	eggNOG;metabolism;[H] Coenzyme transport and metabolism;COG0352 Condenses 4-methyl-5-(beta-hydroxyethyl)thiazole monophosphate (THZ-P) and 2-methyl-4-amino-5-hydroxymethyl pyrimidine pyrophosphate (HMP-PP) to form thiamine monophosphate (TMP) (By similarity);	-	-	-	K00788	thiE	thiamine-phosphate pyrophosphorylase	-	OKZ61554.1	OKZ61554.1 thiamine phosphate synthase [Clostridiales bacterium 41_12_two_minus]	-	k__Bacteria; p__Firmicutes; c__Clostridia; o__Clostridiales; f__Other; g__Other; s__Other
MF_3_565490	2	3	0	7	0	10	5	17	-12	22	eggNOG;metabolism;[H] Coenzyme transport and metabolism;COG0352 Condenses 4-methyl-5-(beta-hydroxyethyl)thiazole monophosphate (THZ-P) and 2-methyl-4-amino-5-hydroxymethyl pyrimidine pyrophosphate (HMP-PP) to form thiamine monophosphate (TMP) (By similarity);	-	-	-	K00788	thiE	thiamine-phosphate pyrophosphorylase	-	CDC58106.1	CDC58106.1 thiamine-phosphate synthase [Bacteroides coprophilus CAG:333]	-	k__Bacteria; p__Bacteroidetes; c__Bacteroidia; o__Bacteroidales; f__Other; g__Other; s__Other
MF_1_151844	0	0	0	7	2	3	0	12	-12	12	-	-	-	-	K00788	thiE	thiamine-phosphate pyrophosphorylase	-	CDA06312.1	CDA06312.1 putative thiamine-phosphate diphosphorylase [Blautia sp. CAG:257]	-	k__Bacteria; p__Firmicutes; c__Clostridia; o__Clostridiales; f__Other; g__Other; s__Other
MF_3_775795	2	13	9	9	8	20	24	37	-13	61	-	-	-	-	K00788	thiE	thiamine-phosphate pyrophosphorylase	-	SCI92098.1	SCI92098.1 Regulatory protein tenI [uncultured Clostridium sp.]	-	k__Bacteria; p__Firmicutes; c__Other; o__Other; f__Other; g__Other; s__Other
Fh_1_200438	7	3	2	9	0	16	12	25	-13	37	-	-	-	-	K00788	thiE	thiamine-phosphate pyrophosphorylase	-	CDD05881.1	CDD05881.1 phosphomethylpyrimidine kinase [Prevotella sp. CAG:592]	-	k__Bacteria; p__Bacteroidetes; c__Bacteroidia; o__Bacteroidales; f__Prevotellaceae; g__Prevotella; s__Other
MF_1_1023231	9	3	0	14	0	11	12	25	-13	37	eggNOG;metabolism;[H] Coenzyme transport and metabolism;COG0352 Condenses 4-methyl-5-(beta-hydroxyethyl)thiazole monophosphate (THZ-P) and 2-methyl-4-amino-5-hydroxymethyl pyrimidine pyrophosphate (HMP-PP) to form thiamine monophosphate (TMP) (By similarity);	-	-	-	K00788	thiE	thiamine-phosphate pyrophosphorylase	-	WP_066460338.1	WP_066460338.1 thiamine-phosphate diphosphorylase [Anaerotruncus rubiinfantis]	-	k__Bacteria; p__Firmicutes; c__Clostridia; o__Clostridiales; f__Other; g__Other; s__Other
Fh_3_687240	9	4	23	9	28	13	36	50	-14	86	eggNOG;metabolism;[H] Coenzyme transport and metabolism;COG0352 Condenses 4-methyl-5-(beta-hydroxyethyl)thiazole monophosphate (THZ-P) and 2-methyl-4-amino-5-hydroxymethyl pyrimidine pyrophosphate (HMP-PP) to form thiamine monophosphate (TMP) (By similarity);	-	-	-	K00788	thiE	thiamine-phosphate pyrophosphorylase	-	CCY53686.1	CCY53686.1 thiamine-phosphate synthase 2 [Coprococcus sp. CAG:782]	-	k__Bacteria; p__Other; c__Other; o__Other; f__Other; g__Other; s__Other
MF_2_1122961	5	9	6	1	25	8	20	34	-14	54	eggNOG;metabolism;[H] Coenzyme transport and metabolism;COG0352 Condenses 4-methyl-5-(beta-hydroxyethyl)thiazole monophosphate (THZ-P) and 2-methyl-4-amino-5-hydroxymethyl pyrimidine pyrophosphate (HMP-PP) to form thiamine monophosphate (TMP) (By similarity);	-	-	-	K00788	thiE	thiamine-phosphate pyrophosphorylase	-	CDA06313.1	CDA06313.1 thiamine-phosphate synthase [Blautia sp. CAG:257]	-	k__Bacteria; p__Firmicutes; c__Other; o__Other; f__Other; g__Other; s__Other
MF_3_421983	10	2	8	16	0	18	20	34	-14	54	-	-	-	-	K00788	thiE	thiamine-phosphate pyrophosphorylase	-	SCH77321.1	SCH77321.1 Thiamine-phosphate synthase [uncultured Clostridium sp.]	-	k__Bacteria; p__Firmicutes; c__Clostridia; o__Clostridiales; f__Clostridiaceae; g__Clostridium; s__uncultured Clostridium sp.
MF_1_339827	5	3	1	11	4	8	9	23	-14	32	eggNOG;metabolism;[H] Coenzyme transport and metabolism;COG0352 Condenses 4-methyl-5-(beta-hydroxyethyl)thiazole monophosphate (THZ-P) and 2-methyl-4-amino-5-hydroxymethyl pyrimidine pyrophosphate (HMP-PP) to form thiamine monophosphate (TMP) (By similarity);	-	-	-	K00788	thiE	thiamine-phosphate pyrophosphorylase	-	WP_066716294.1	WP_066716294.1 thiamine phosphate synthase [Clostridium sp. Marseille-P299]	-	k__Bacteria; p__Firmicutes; c__Other; o__Other; f__Other; g__Other; s__Other
MF_3_421984	8	0	0	7	0	15	8	22	-14	30	eggNOG;metabolism;[H] Coenzyme transport and metabolism;COG0352 Condenses 4-methyl-5-(beta-hydroxyethyl)thiazole monophosphate (THZ-P) and 2-methyl-4-amino-5-hydroxymethyl pyrimidine pyrophosphate (HMP-PP) to form thiamine monophosphate (TMP) (By similarity);	-	-	-	K00788	thiE	thiamine-phosphate pyrophosphorylase	-	SCI92098.1	SCI92098.1 Regulatory protein tenI [uncultured Clostridium sp.]	-	k__Bacteria; p__Firmicutes; c__Other; o__Other; f__Other; g__Other; s__Other
MF_2_304957	2	0	3	0	19	0	5	19	-14	24	eggNOG;metabolism;[H] Coenzyme transport and metabolism;COG0352 Condenses 4-methyl-5-(beta-hydroxyethyl)thiazole monophosphate (THZ-P) and 2-methyl-4-amino-5-hydroxymethyl pyrimidine pyrophosphate (HMP-PP) to form thiamine monophosphate (TMP) (By similarity);	-	-	-	K00788	thiE	thiamine-phosphate pyrophosphorylase	-	WP_006655217.1	WP_006655217.1 hypothetical protein [Helicobacter canadensis]	-	k__Bacteria; p__Proteobacteria; c__Epsilonproteobacteria; o__Campylobacterales; f__Helicobacteraceae; g__Helicobacter; s__Other
MF_1_1149493	0	0	0	11	2	1	0	14	-14	14	-	-	-	-	K00788	thiE	thiamine-phosphate pyrophosphorylase	-	WP_006849493.1	WP_006849493.1 thiamine-phosphate pyrophosphorylase [Prevotella copri]	-	k__Bacteria; p__Bacteroidetes; c__Bacteroidia; o__Bacteroidales; f__Prevotellaceae; g__Prevotella; s__Other
Fh_2_578608	7	36	7	15	28	22	50	65	-15	115	-	-	-	-	K00788	thiE	thiamine-phosphate pyrophosphorylase	-	SCH77321.1	SCH77321.1 Thiamine-phosphate synthase [uncultured Clostridium sp.]	-	k__Bacteria; p__Firmicutes; c__Clostridia; o__Clostridiales; f__Clostridiaceae; g__Clostridium; s__uncultured Clostridium sp.
MF_2_729788	10	8	13	13	17	16	31	46	-15	77	eggNOG;metabolism;[H] Coenzyme transport and metabolism;COG0352 Condenses 4-methyl-5-(beta-hydroxyethyl)thiazole monophosphate (THZ-P) and 2-methyl-4-amino-5-hydroxymethyl pyrimidine pyrophosphate (HMP-PP) to form thiamine monophosphate (TMP) (By similarity);	-	-	-	K00788	thiE	thiamine-phosphate pyrophosphorylase	-	CCZ35436.1	CCZ35436.1 thiamine-phosphate synthase 2 [Firmicutes bacterium CAG:646]	-	k__Bacteria; p__Firmicutes; c__Other; o__Other; f__Other; g__Other; s__Other
MF_1_796338	3	4	2	13	0	11	9	24	-15	33	-	-	-	-	K00788	thiE	thiamine-phosphate pyrophosphorylase	-	CDD05881.1	CDD05881.1 phosphomethylpyrimidine kinase [Prevotella sp. CAG:592]	-	k__Bacteria; p__Bacteroidetes; c__Bacteroidia; o__Bacteroidales; f__Prevotellaceae; g__Prevotella; s__Other
MF_2_196312	2	1	0	4	14	0	3	18	-15	21	eggNOG;metabolism;[H] Coenzyme transport and metabolism;COG0352 Condenses 4-methyl-5-(beta-hydroxyethyl)thiazole monophosphate (THZ-P) and 2-methyl-4-amino-5-hydroxymethyl pyrimidine pyrophosphate (HMP-PP) to form thiamine monophosphate (TMP) (By similarity);	-	-	-	K00788	thiE	thiamine-phosphate pyrophosphorylase	-	CDB43204.1	CDB43204.1 thiamine-phosphate synthase [Firmicutes bacterium CAG:240]	-	k__Bacteria; p__Firmicutes; c__Other; o__Other; f__Other; g__Other; s__Other
MF_2_919484	0	1	2	0	17	1	3	18	-15	21	eggNOG;metabolism;[H] Coenzyme transport and metabolism;COG0352 Condenses 4-methyl-5-(beta-hydroxyethyl)thiazole monophosphate (THZ-P) and 2-methyl-4-amino-5-hydroxymethyl pyrimidine pyrophosphate (HMP-PP) to form thiamine monophosphate (TMP) (By similarity);	-	-	-	K00788	thiE	thiamine-phosphate pyrophosphorylase	-	WP_006656787.1	WP_006656787.1 thiamine phosphate synthase [Helicobacter canadensis]	-	k__Bacteria; p__Proteobacteria; c__Epsilonproteobacteria; o__Campylobacterales; f__Helicobacteraceae; g__Helicobacter; s__Other
Fh_1_1063904	40	15	33	46	43	15	88	104	-16	192	eggNOG;metabolism;[H] Coenzyme transport and metabolism;COG0352 Condenses 4-methyl-5-(beta-hydroxyethyl)thiazole monophosphate (THZ-P) and 2-methyl-4-amino-5-hydroxymethyl pyrimidine pyrophosphate (HMP-PP) to form thiamine monophosphate (TMP) (By similarity);	-	-	-	K00788	thiE	thiamine-phosphate pyrophosphorylase	-	WP_066579407.1	WP_066579407.1 thiamine-phosphate diphosphorylase [Clostridium sp. Marseille-P2538]	-	k__Bacteria; p__Firmicutes; c__Other; o__Other; f__Other; g__Other; s__Other
MF_2_178163	0	4	0	5	11	4	4	20	-16	24	-	-	-	-	K00788	thiE	thiamine-phosphate pyrophosphorylase	-	WP_005836515.1	WP_005836515.1 MULTISPECIES: thiamine phosphate synthase [Bacteria]	-	k__Bacteria; p__Bacteroidetes; c__Bacteroidia; o__Bacteroidales; f__Bacteroidaceae; g__Bacteroides; s__Other
Fh_3_503147	19	21	23	16	10	54	63	80	-17	143	eggNOG;metabolism;[H] Coenzyme transport and metabolism;COG0352 Condenses 4-methyl-5-(beta-hydroxyethyl)thiazole monophosphate (THZ-P) and 2-methyl-4-amino-5-hydroxymethyl pyrimidine pyrophosphate (HMP-PP) to form thiamine monophosphate (TMP) (By similarity);	-	-	-	K00788	thiE	thiamine-phosphate pyrophosphorylase	-	CDC68141.1	CDC68141.1 thiamine-phosphate synthase [Oscillibacter sp. CAG:155]	-	k__Bacteria; p__Firmicutes; c__Other; o__Other; f__Other; g__Other; s__Other
MF_1_72978	1	0	2	7	9	4	3	20	-17	23	eggNOG;metabolism;[H] Coenzyme transport and metabolism;COG0352 Condenses 4-methyl-5-(beta-hydroxyethyl)thiazole monophosphate (THZ-P) and 2-methyl-4-amino-5-hydroxymethyl pyrimidine pyrophosphate (HMP-PP) to form thiamine monophosphate (TMP) (By similarity);	-	-	-	K00788	thiE	thiamine-phosphate pyrophosphorylase	-	CDA24238.1	CDA24238.1 thiamine-phosphate synthase [Roseburia sp. CAG:197]	-	k__Bacteria; p__Firmicutes; c__Other; o__Other; f__Other; g__Other; s__Other
MF_2_746344	61	70	67	45	55	116	198	216	-18	414	eggNOG;metabolism;[H] Coenzyme transport and metabolism;COG0352 Condenses 4-methyl-5-(beta-hydroxyethyl)thiazole monophosphate (THZ-P) and 2-methyl-4-amino-5-hydroxymethyl pyrimidine pyrophosphate (HMP-PP) to form thiamine monophosphate (TMP) (By similarity);	-	-	-	K00788	thiE	thiamine-phosphate pyrophosphorylase	-	WP_003508445.1	WP_003508445.1 thiamine phosphate synthase [[Clostridium]	-	k__Bacteria; p__Firmicutes; c__Clostridia; o__Clostridiales; f__Other; g__Other; s__Other
MF_2_477223	3	0	5	2	10	14	8	26	-18	34	eggNOG;metabolism;[H] Coenzyme transport and metabolism;COG0352 Condenses 4-methyl-5-(beta-hydroxyethyl)thiazole monophosphate (THZ-P) and 2-methyl-4-amino-5-hydroxymethyl pyrimidine pyrophosphate (HMP-PP) to form thiamine monophosphate (TMP) (By similarity);	-	-	-	K00788	thiE	thiamine-phosphate pyrophosphorylase	-	WP_006800169.1	WP_006800169.1 thiamine phosphate synthase [Dysgonomonas gadei]	-	k__Bacteria; p__Bacteroidetes; c__Bacteroidia; o__Bacteroidales; f__Other; g__Other; s__Other
MF_1_403659	0	0	1	8	0	11	1	19	-18	20	eggNOG;metabolism;[H] Coenzyme transport and metabolism;COG0352 Condenses 4-methyl-5-(beta-hydroxyethyl)thiazole monophosphate (THZ-P) and 2-methyl-4-amino-5-hydroxymethyl pyrimidine pyrophosphate (HMP-PP) to form thiamine monophosphate (TMP) (By similarity);	-	-	-	K00788	thiE	thiamine-phosphate pyrophosphorylase	-	ETI88308.1	ETI88308.1 Thiamine-phosphate synthase [Clostridium butyricum DORA_1]	-	k__Bacteria; p__Firmicutes; c__Clostridia; o__Clostridiales; f__Clostridiaceae; g__Clostridium; s__Other
MF_1_436299	0	0	0	16	0	2	0	18	-18	18	eggNOG;metabolism;[H] Coenzyme transport and metabolism;COG0352 Condenses 4-methyl-5-(beta-hydroxyethyl)thiazole monophosphate (THZ-P) and 2-methyl-4-amino-5-hydroxymethyl pyrimidine pyrophosphate (HMP-PP) to form thiamine monophosphate (TMP) (By similarity);	-	-	-	K00788	thiE	thiamine-phosphate pyrophosphorylase	-	CCY32480.1	CCY32480.1 thiamine-phosphate synthase [Ruminococcus sp. CAG:60]	-	k__Bacteria; p__Firmicutes; c__Clostridia; o__Clostridiales; f__Other; g__Other; s__Other
MF_3_242289	16	28	30	18	15	60	74	93	-19	167	eggNOG;metabolism;[H] Coenzyme transport and metabolism;COG0352 Condenses 4-methyl-5-(beta-hydroxyethyl)thiazole monophosphate (THZ-P) and 2-methyl-4-amino-5-hydroxymethyl pyrimidine pyrophosphate (HMP-PP) to form thiamine monophosphate (TMP) (By similarity);	-	-	-	K00788	thiE	thiamine-phosphate pyrophosphorylase	-	CDC68141.1	CDC68141.1 thiamine-phosphate synthase [Oscillibacter sp. CAG:155]	-	k__Bacteria; p__Firmicutes; c__Other; o__Other; f__Other; g__Other; s__Other
MF_1_667057	9	2	4	27	1	6	15	34	-19	49	-	-	-	-	K00788	thiE	thiamine-phosphate pyrophosphorylase	-	WP_050623792.1	WP_050623792.1 thiamine phosphate synthase [Clostridium phoceensis]	-	k__Bacteria; p__Firmicutes; c__Other; o__Other; f__Other; g__Other; s__Other
Fh_1_38272	3	3	1	13	9	4	7	26	-19	33	eggNOG;metabolism;[H] Coenzyme transport and metabolism;COG0352 Condenses 4-methyl-5-(beta-hydroxyethyl)thiazole monophosphate (THZ-P) and 2-methyl-4-amino-5-hydroxymethyl pyrimidine pyrophosphate (HMP-PP) to form thiamine monophosphate (TMP) (By similarity);	-	-	-	K00788	thiE	thiamine-phosphate pyrophosphorylase	-	WP_051326987.1	WP_051326987.1 thiamine phosphate synthase [Desulfatibacillum aliphaticivorans]	-	k__Bacteria; p__Proteobacteria; c__Deltaproteobacteria; o__Other; f__Other; g__Other; s__Other
MF_2_1210428	2	1	0	3	8	11	3	22	-19	25	-	-	-	-	K00788	thiE	thiamine-phosphate pyrophosphorylase	-	WP_005828361.1	WP_005828361.1 thiamine phosphate synthase [Bacteroides uniformis]	-	k__Bacteria; p__Bacteroidetes; c__Bacteroidia; o__Bacteroidales; f__Bacteroidaceae; g__Bacteroides; s__Other
MF_2_1105035	11	13	14	9	31	18	38	58	-20	96	eggNOG;metabolism;[H] Coenzyme transport and metabolism;COG0352 Condenses 4-methyl-5-(beta-hydroxyethyl)thiazole monophosphate (THZ-P) and 2-methyl-4-amino-5-hydroxymethyl pyrimidine pyrophosphate (HMP-PP) to form thiamine monophosphate (TMP) (By similarity);	-	-	-	K00788	thiE	thiamine-phosphate pyrophosphorylase	-	CDC43720.1	CDC43720.1 thiamine-phosphate synthase [Firmicutes bacterium CAG:424]	-	k__Bacteria; p__Firmicutes; c__Other; o__Other; f__Other; g__Other; s__Other
Fh_2_465071	16	39	10	14	42	30	65	86	-21	151	eggNOG;metabolism;[H] Coenzyme transport and metabolism;COG0352 Condenses 4-methyl-5-(beta-hydroxyethyl)thiazole monophosphate (THZ-P) and 2-methyl-4-amino-5-hydroxymethyl pyrimidine pyrophosphate (HMP-PP) to form thiamine monophosphate (TMP) (By similarity);	-	-	-	K00788	thiE	thiamine-phosphate pyrophosphorylase	-	WP_031585306.1	WP_031585306.1 thiamine phosphate synthase [Lachnospiraceae bacterium P6A3]	-	k__Bacteria; p__Firmicutes; c__Other; o__Other; f__Other; g__Other; s__Other
MF_1_418520	8	3	8	35	2	3	19	40	-21	59	eggNOG;metabolism;[H] Coenzyme transport and metabolism;COG0352 Condenses 4-methyl-5-(beta-hydroxyethyl)thiazole monophosphate (THZ-P) and 2-methyl-4-amino-5-hydroxymethyl pyrimidine pyrophosphate (HMP-PP) to form thiamine monophosphate (TMP) (By similarity);	-	-	-	K00788	thiE	thiamine-phosphate pyrophosphorylase	-	CDA95590.1	CDA95590.1 thiamine-phosphate synthase [Bacteroides sp. CAG:709]	-	k__Bacteria; p__Bacteroidetes; c__Bacteroidia; o__Bacteroidales; f__Other; g__Other; s__Other
MF_2_912922	0	4	3	0	28	0	7	28	-21	35	-	-	-	-	K00788	thiE	thiamine-phosphate pyrophosphorylase	-	WP_034551183.1	WP_034551183.1 thiamine phosphate synthase [Helicobacter rodentium]	-	k__Bacteria; p__Proteobacteria; c__Epsilonproteobacteria; o__Campylobacterales; f__Helicobacteraceae; g__Helicobacter; s__Other
MF_2_1044684	0	0	4	1	17	7	4	25	-21	29	eggNOG;metabolism;[H] Coenzyme transport and metabolism;COG0352 Condenses 4-methyl-5-(beta-hydroxyethyl)thiazole monophosphate (THZ-P) and 2-methyl-4-amino-5-hydroxymethyl pyrimidine pyrophosphate (HMP-PP) to form thiamine monophosphate (TMP) (By similarity);	-	-	-	K00788	thiE	thiamine-phosphate pyrophosphorylase	-	CDD57571.1	CDD57571.1 thiamine-phosphate synthase [Bacteroides pectinophilus CAG:437]	-	k__Bacteria; p__Other; c__Other; o__Other; f__Other; g__Other; s__Other
MF_2_753596	0	0	2	1	13	9	2	23	-21	25	eggNOG;metabolism;[H] Coenzyme transport and metabolism;COG0352 Condenses 4-methyl-5-(beta-hydroxyethyl)thiazole monophosphate (THZ-P) and 2-methyl-4-amino-5-hydroxymethyl pyrimidine pyrophosphate (HMP-PP) to form thiamine monophosphate (TMP) (By similarity);	-	-	-	K00788	thiE	thiamine-phosphate pyrophosphorylase	-	SCI92098.1	SCI92098.1 Regulatory protein tenI [uncultured Clostridium sp.]	-	k__Bacteria; p__Firmicutes; c__Other; o__Other; f__Other; g__Other; s__Other
Fh_3_956160	61	73	55	49	48	114	189	211	-22	400	eggNOG;metabolism;[H] Coenzyme transport and metabolism;COG0352 Condenses 4-methyl-5-(beta-hydroxyethyl)thiazole monophosphate (THZ-P) and 2-methyl-4-amino-5-hydroxymethyl pyrimidine pyrophosphate (HMP-PP) to form thiamine monophosphate (TMP) (By similarity);	-	-	-	K00788	thiE	thiamine-phosphate pyrophosphorylase	-	WP_003508445.1	WP_003508445.1 thiamine phosphate synthase [[Clostridium]	-	k__Bacteria; p__Firmicutes; c__Clostridia; o__Clostridiales; f__Other; g__Other; s__Other
MF_2_1167870	13	13	19	24	20	23	45	67	-22	112	eggNOG;metabolism;[H] Coenzyme transport and metabolism;COG0352 Condenses 4-methyl-5-(beta-hydroxyethyl)thiazole monophosphate (THZ-P) and 2-methyl-4-amino-5-hydroxymethyl pyrimidine pyrophosphate (HMP-PP) to form thiamine monophosphate (TMP) (By similarity);	-	-	-	K00788	thiE	thiamine-phosphate pyrophosphorylase	-	WP_066716294.1	WP_066716294.1 thiamine phosphate synthase [Clostridium sp. Marseille-P299]	-	k__Bacteria; p__Firmicutes; c__Other; o__Other; f__Other; g__Other; s__Other
Fh_3_237110	15	3	12	4	16	32	30	52	-22	82	-	-	-	-	K00788	thiE	thiamine-phosphate pyrophosphorylase	-	WP_021751033.1	WP_021751033.1 MULTISPECIES: thiamine phosphate synthase [Oscillibacter]	-	k__Bacteria; p__Firmicutes; c__Clostridia; o__Clostridiales; f__Oscillospiraceae; g__Oscillibacter; s__Oscillibacter sp. 1-3
MF_3_77757	3	7	7	4	10	25	17	39	-22	56	-	-	-	-	K00788	thiE	thiamine-phosphate pyrophosphorylase	-	WP_021751033.1	WP_021751033.1 MULTISPECIES: thiamine phosphate synthase [Oscillibacter]	-	k__Bacteria; p__Firmicutes; c__Clostridia; o__Clostridiales; f__Oscillospiraceae; g__Oscillibacter; s__Oscillibacter sp. 1-3
MF_2_174264	3	4	0	6	17	6	7	29	-22	36	eggNOG;metabolism;[H] Coenzyme transport and metabolism;COG0352 Condenses 4-methyl-5-(beta-hydroxyethyl)thiazole monophosphate (THZ-P) and 2-methyl-4-amino-5-hydroxymethyl pyrimidine pyrophosphate (HMP-PP) to form thiamine monophosphate (TMP) (By similarity);	-	-	-	K00788	thiE	thiamine-phosphate pyrophosphorylase	-	SCI92098.1	SCI92098.1 Regulatory protein tenI [uncultured Clostridium sp.]	-	k__Bacteria; p__Firmicutes; c__Other; o__Other; f__Other; g__Other; s__Other
Fh_1_226179	7	10	0	22	1	17	17	40	-23	57	-	-	-	-	K00788	thiE	thiamine-phosphate pyrophosphorylase	-	CCX57263.1	CCX57263.1 putative uncharacterized protein [Bacteroides sp. CAG:1060]	-	k__Bacteria; p__Bacteroidetes; c__Bacteroidia; o__Bacteroidales; f__Bacteroidaceae; g__Bacteroides; s__Other
MF_3_316902	8	4	3	9	4	25	15	38	-23	53	eggNOG;metabolism;[H] Coenzyme transport and metabolism;COG0352 Condenses 4-methyl-5-(beta-hydroxyethyl)thiazole monophosphate (THZ-P) and 2-methyl-4-amino-5-hydroxymethyl pyrimidine pyrophosphate (HMP-PP) to form thiamine monophosphate (TMP) (By similarity);	-	-	-	K00788	thiE	thiamine-phosphate pyrophosphorylase	-	SCI92098.1	SCI92098.1 Regulatory protein tenI [uncultured Clostridium sp.]	-	k__Bacteria; p__Firmicutes; c__Other; o__Other; f__Other; g__Other; s__Other
MF_3_723846	1	1	0	7	8	10	2	25	-23	27	-	-	-	-	K00788	thiE	thiamine-phosphate pyrophosphorylase	-	WP_071120306.1	WP_071120306.1 thiamine-phosphate diphosphorylase [Romboutsia timonensis]	-	k__Bacteria; p__Firmicutes; c__Clostridia; o__Clostridiales; f__Peptostreptococcaceae; g__Romboutsia; s__Romboutsia timonensis
MF_2_1169883	14	21	21	16	8	56	56	80	-24	136	eggNOG;metabolism;[H] Coenzyme transport and metabolism;COG0352 Condenses 4-methyl-5-(beta-hydroxyethyl)thiazole monophosphate (THZ-P) and 2-methyl-4-amino-5-hydroxymethyl pyrimidine pyrophosphate (HMP-PP) to form thiamine monophosphate (TMP) (By similarity);	-	-	-	K00788	thiE	thiamine-phosphate pyrophosphorylase	-	SCI18953.1	SCI18953.1 Thiamine-phosphate synthase [uncultured Flavonifractor sp.]	-	k__Bacteria; p__Firmicutes; c__Other; o__Other; f__Other; g__Other; s__Other
MF_3_1125816	10	21	2	19	18	20	33	57	-24	90	eggNOG;metabolism;[H] Coenzyme transport and metabolism;ENOG4111FJG Thiamine monophosphate synthase;	-	-	-	K00788	thiE	thiamine-phosphate pyrophosphorylase	-	CDD05881.1	CDD05881.1 phosphomethylpyrimidine kinase [Prevotella sp. CAG:592]	-	k__Bacteria; p__Bacteroidetes; c__Bacteroidia; o__Bacteroidales; f__Other; g__Other; s__Other
Fh_1_464267	13	4	0	13	1	27	17	41	-24	58	eggNOG;metabolism;[H] Coenzyme transport and metabolism;COG0352 Condenses 4-methyl-5-(beta-hydroxyethyl)thiazole monophosphate (THZ-P) and 2-methyl-4-amino-5-hydroxymethyl pyrimidine pyrophosphate (HMP-PP) to form thiamine monophosphate (TMP) (By similarity);	-	-	-	K00788	thiE	thiamine-phosphate pyrophosphorylase	-	CDB04364.1	CDB04364.1 thiamine-phosphate synthase [Prevotella sp. CAG:520]	-	k__Bacteria; p__Bacteroidetes; c__Bacteroidia; o__Bacteroidales; f__Other; g__Other; s__Other
MF_3_624171	3	9	0	14	1	21	12	36	-24	48	-	-	-	-	K00788	thiE	thiamine-phosphate pyrophosphorylase	-	CCX57263.1	CCX57263.1 putative uncharacterized protein [Bacteroides sp. CAG:1060]	-	k__Bacteria; p__Bacteroidetes; c__Bacteroidia; o__Bacteroidales; f__Bacteroidaceae; g__Bacteroides; s__Other
Fh_1_243972	25	8	15	24	36	13	48	73	-25	121	eggNOG;metabolism;[H] Coenzyme transport and metabolism;ENOG4111FJG Thiamine monophosphate synthase;	-	-	-	K00788	thiE	thiamine-phosphate pyrophosphorylase	-	CDD33758.1	CDD33758.1 putative uncharacterized protein [Bacteroides sp. CAG:714]	-	k__Bacteria; p__Bacteroidetes; c__Bacteroidia; o__Bacteroidales; f__Other; g__Other; s__Other
MF_2_932310	21	1	6	13	34	6	28	53	-25	81	-	-	-	-	K00788	thiE	thiamine-phosphate pyrophosphorylase	-	CDD05881.1	CDD05881.1 phosphomethylpyrimidine kinase [Prevotella sp. CAG:592]	-	k__Bacteria; p__Bacteroidetes; c__Bacteroidia; o__Bacteroidales; f__Prevotellaceae; g__Prevotella; s__Other
MF_2_737355	6	1	2	0	28	6	9	34	-25	43	-	-	-	-	K00788	thiE	thiamine-phosphate pyrophosphorylase	-	CCY73871.1	CCY73871.1 thiamine-phosphate synthase [Eubacterium sp. CAG:115]	-	k__Bacteria; p__Firmicutes; c__Clostridia; o__Clostridiales; f__Eubacteriaceae; g__Eubacterium; s__Other
Fh_1_644958	34	40	85	66	22	97	159	185	-26	344	eggNOG;metabolism;[H] Coenzyme transport and metabolism;COG0352 Condenses 4-methyl-5-(beta-hydroxyethyl)thiazole monophosphate (THZ-P) and 2-methyl-4-amino-5-hydroxymethyl pyrimidine pyrophosphate (HMP-PP) to form thiamine monophosphate (TMP) (By similarity);	-	-	-	K00788	thiE	thiamine-phosphate pyrophosphorylase	-	SCI92098.1	SCI92098.1 Regulatory protein tenI [uncultured Clostridium sp.]	-	k__Bacteria; p__Firmicutes; c__Other; o__Other; f__Other; g__Other; s__Other
Fh_1_780486	22	24	27	21	14	64	73	99	-26	172	eggNOG;metabolism;[H] Coenzyme transport and metabolism;COG0352 Condenses 4-methyl-5-(beta-hydroxyethyl)thiazole monophosphate (THZ-P) and 2-methyl-4-amino-5-hydroxymethyl pyrimidine pyrophosphate (HMP-PP) to form thiamine monophosphate (TMP) (By similarity);	-	-	-	K00788	thiE	thiamine-phosphate pyrophosphorylase	-	CDC68141.1	CDC68141.1 thiamine-phosphate synthase [Oscillibacter sp. CAG:155]	-	k__Bacteria; p__Firmicutes; c__Other; o__Other; f__Other; g__Other; s__Other
MF_1_937643	5	0	0	31	0	0	5	31	-26	36	eggNOG;metabolism;[H] Coenzyme transport and metabolism;COG0352 Condenses 4-methyl-5-(beta-hydroxyethyl)thiazole monophosphate (THZ-P) and 2-methyl-4-amino-5-hydroxymethyl pyrimidine pyrophosphate (HMP-PP) to form thiamine monophosphate (TMP) (By similarity);	-	-	-	K00788	thiE	thiamine-phosphate pyrophosphorylase	-	KRK59685.1	KRK59685.1 thiamine-phosphate diphosphorylase [Lactobacillus antri DSM 16041]	-	k__Bacteria; p__Firmicutes; c__Bacilli; o__Lactobacillales; f__Lactobacillaceae; g__Limosilactobacillus; s__Other
MF_3_239876	8	2	1	8	12	18	11	38	-27	49	eggNOG;metabolism;[H] Coenzyme transport and metabolism;COG0352 Condenses 4-methyl-5-(beta-hydroxyethyl)thiazole monophosphate (THZ-P) and 2-methyl-4-amino-5-hydroxymethyl pyrimidine pyrophosphate (HMP-PP) to form thiamine monophosphate (TMP) (By similarity);	-	-	-	K00788	thiE	thiamine-phosphate pyrophosphorylase	-	WP_016324155.1	WP_016324155.1 thiamine phosphate synthase [Oscillibacter sp. 1-3]	-	k__Bacteria; p__Other; c__Other; o__Other; f__Other; g__Other; s__Other
Fh_1_391479	61	75	76	117	55	68	212	240	-28	452	eggNOG;metabolism;[H] Coenzyme transport and metabolism;COG0352 Condenses 4-methyl-5-(beta-hydroxyethyl)thiazole monophosphate (THZ-P) and 2-methyl-4-amino-5-hydroxymethyl pyrimidine pyrophosphate (HMP-PP) to form thiamine monophosphate (TMP) (By similarity);	-	-	-	K00788	thiE	thiamine-phosphate pyrophosphorylase	-	WP_053241944.1	WP_053241944.1 thiamine phosphate synthase [Clostridium sp. DMHC 10]	-	k__Bacteria; p__Firmicutes; c__Other; o__Other; f__Other; g__Other; s__Other
MF_3_241116	0	2	8	0	16	22	10	38	-28	48	eggNOG;metabolism;[H] Coenzyme transport and metabolism;COG0352 Condenses 4-methyl-5-(beta-hydroxyethyl)thiazole monophosphate (THZ-P) and 2-methyl-4-amino-5-hydroxymethyl pyrimidine pyrophosphate (HMP-PP) to form thiamine monophosphate (TMP) (By similarity);	-	-	-	K00788	thiE	thiamine-phosphate pyrophosphorylase	-	WP_073472663.1	WP_073472663.1 thiamine-phosphate diphosphorylase [Desulfatibacillum alkenivorans]	-	k__Bacteria; p__Other; c__Other; o__Other; f__Other; g__Other; s__Other
Fh_1_593212	30	25	26	58	10	42	81	110	-29	191	eggNOG;metabolism;[H] Coenzyme transport and metabolism;COG0352 Condenses 4-methyl-5-(beta-hydroxyethyl)thiazole monophosphate (THZ-P) and 2-methyl-4-amino-5-hydroxymethyl pyrimidine pyrophosphate (HMP-PP) to form thiamine monophosphate (TMP) (By similarity);	-	-	-	K00788	thiE	thiamine-phosphate pyrophosphorylase	-	WP_072531786.1	WP_072531786.1 thiamine-phosphate diphosphorylase [Bacteroides sp. Marseille-P3208T]	-	k__Bacteria; p__Bacteroidetes; c__Bacteroidia; o__Bacteroidales; f__Other; g__Other; s__Other
MF_1_845171	6	22	1	31	18	9	29	58	-29	87	eggNOG;metabolism;[H] Coenzyme transport and metabolism;COG0352 Condenses 4-methyl-5-(beta-hydroxyethyl)thiazole monophosphate (THZ-P) and 2-methyl-4-amino-5-hydroxymethyl pyrimidine pyrophosphate (HMP-PP) to form thiamine monophosphate (TMP) (By similarity);	-	-	-	K00788	thiE	thiamine-phosphate pyrophosphorylase	-	WP_073472663.1	WP_073472663.1 thiamine-phosphate diphosphorylase [Desulfatibacillum alkenivorans]	-	k__Bacteria; p__Other; c__Other; o__Other; f__Other; g__Other; s__Other
MF_2_401849	1	5	0	3	17	15	6	35	-29	41	-	-	-	-	K00788	thiE	thiamine-phosphate pyrophosphorylase	-	CDA06312.1	CDA06312.1 putative thiamine-phosphate diphosphorylase [Blautia sp. CAG:257]	-	k__Bacteria; p__Firmicutes; c__Clostridia; o__Clostridiales; f__Other; g__Other; s__Other
Fh_1_433039	54	47	157	53	105	130	258	288	-30	546	eggNOG;metabolism;[H] Coenzyme transport and metabolism;ENOG4111FJG Thiamine monophosphate synthase;	-	-	-	K00788	thiE	thiamine-phosphate pyrophosphorylase	-	WP_025874836.1	WP_025874836.1 thiamine phosphate synthase [Prevotella corporis]	-	k__Bacteria; p__Bacteroidetes; c__Bacteroidia; o__Bacteroidales; f__Prevotellaceae; g__Prevotella; s__Other
MF_3_44374	23	33	35	25	18	78	91	121	-30	212	eggNOG;metabolism;[H] Coenzyme transport and metabolism;COG0352 Condenses 4-methyl-5-(beta-hydroxyethyl)thiazole monophosphate (THZ-P) and 2-methyl-4-amino-5-hydroxymethyl pyrimidine pyrophosphate (HMP-PP) to form thiamine monophosphate (TMP) (By similarity);	-	-	-	K00788	thiE	thiamine-phosphate pyrophosphorylase	-	WP_021643261.1	WP_021643261.1 thiamine phosphate synthase [[Clostridium]	-	k__Bacteria; p__Firmicutes; c__Clostridia; o__Clostridiales; f__Other; g__Other; s__Other
MF_2_287480	0	0	12	5	37	0	12	42	-30	54	eggNOG;metabolism;[H] Coenzyme transport and metabolism;COG0352 Condenses 4-methyl-5-(beta-hydroxyethyl)thiazole monophosphate (THZ-P) and 2-methyl-4-amino-5-hydroxymethyl pyrimidine pyrophosphate (HMP-PP) to form thiamine monophosphate (TMP) (By similarity);	-	-	-	K00788	thiE	thiamine-phosphate pyrophosphorylase	-	SCJ74997.1	SCJ74997.1 Thiamine-phosphate synthase [uncultured Flavonifractor sp.]	-	k__Bacteria; p__Firmicutes; c__Other; o__Other; f__Other; g__Other; s__Other
MF_2_38029	0	4	2	0	33	3	6	36	-30	42	eggNOG;metabolism;[H] Coenzyme transport and metabolism;ENOG41122MI Thiamine monophosphate synthase;	-	-	-	K00788	thiE	thiamine-phosphate pyrophosphorylase	-	WP_006656091.1	WP_006656091.1 thiamine phosphate synthase [Helicobacter canadensis]	-	k__Bacteria; p__Proteobacteria; c__Epsilonproteobacteria; o__Campylobacterales; f__Helicobacteraceae; g__Helicobacter; s__Other
MF_3_797375	0	0	0	0	5	26	0	31	-31	31	eggNOG;metabolism;[H] Coenzyme transport and metabolism;COG0352 Condenses 4-methyl-5-(beta-hydroxyethyl)thiazole monophosphate (THZ-P) and 2-methyl-4-amino-5-hydroxymethyl pyrimidine pyrophosphate (HMP-PP) to form thiamine monophosphate (TMP) (By similarity);	-	-	-	K00788	thiE	thiamine-phosphate pyrophosphorylase	-	WP_072542342.1	WP_072542342.1 thiamine-phosphate diphosphorylase [Bacteroides mediterraneensis]	-	k__Bacteria; p__Bacteroidetes; c__Bacteroidia; o__Bacteroidales; f__Other; g__Other; s__Other
MF_2_952524	1	4	19	11	26	19	24	56	-32	80	eggNOG;metabolism;[H] Coenzyme transport and metabolism;COG0352 Condenses 4-methyl-5-(beta-hydroxyethyl)thiazole monophosphate (THZ-P) and 2-methyl-4-amino-5-hydroxymethyl pyrimidine pyrophosphate (HMP-PP) to form thiamine monophosphate (TMP) (By similarity);	-	-	-	K00788	thiE	thiamine-phosphate pyrophosphorylase	-	WP_066541177.1	WP_066541177.1 thiamine-phosphate diphosphorylase [Ruminiclostridium sp. KB18]	-	k__Bacteria; p__Firmicutes; c__Other; o__Other; f__Other; g__Other; s__Other
MF_1_305779	2	6	2	21	18	4	10	43	-33	53	eggNOG;metabolism;[H] Coenzyme transport and metabolism;COG0352 Condenses 4-methyl-5-(beta-hydroxyethyl)thiazole monophosphate (THZ-P) and 2-methyl-4-amino-5-hydroxymethyl pyrimidine pyrophosphate (HMP-PP) to form thiamine monophosphate (TMP) (By similarity);	-	-	-	K00788	thiE	thiamine-phosphate pyrophosphorylase	-	WP_072542342.1	WP_072542342.1 thiamine-phosphate diphosphorylase [Bacteroides mediterraneensis]	-	k__Bacteria; p__Bacteroidetes; c__Bacteroidia; o__Bacteroidales; f__Other; g__Other; s__Other
MF_1_170751	13	18	17	28	44	11	48	83	-35	131	eggNOG;metabolism;[H] Coenzyme transport and metabolism;COG0352 Condenses 4-methyl-5-(beta-hydroxyethyl)thiazole monophosphate (THZ-P) and 2-methyl-4-amino-5-hydroxymethyl pyrimidine pyrophosphate (HMP-PP) to form thiamine monophosphate (TMP) (By similarity);	-	-	-	K00788	thiE	thiamine-phosphate pyrophosphorylase	-	CDE39797.1	CDE39797.1 thiamine-phosphate pyrophosphorylase [Prevotella sp. CAG:279]	-	k__Bacteria; p__Bacteroidetes; c__Bacteroidia; o__Bacteroidales; f__Other; g__Other; s__Other
MF_3_902743	0	2	5	2	15	25	7	42	-35	49	eggNOG;metabolism;[H] Coenzyme transport and metabolism;COG0352 Condenses 4-methyl-5-(beta-hydroxyethyl)thiazole monophosphate (THZ-P) and 2-methyl-4-amino-5-hydroxymethyl pyrimidine pyrophosphate (HMP-PP) to form thiamine monophosphate (TMP) (By similarity);	-	-	-	K00788	thiE	thiamine-phosphate pyrophosphorylase	-	WP_033121210.1	WP_033121210.1 thiamine phosphate synthase [Oscillibacter sp. ER4]	-	k__Bacteria; p__Firmicutes; c__Other; o__Other; f__Other; g__Other; s__Other
MF_1_1156873	5	0	0	26	4	11	5	41	-36	46	-	-	-	-	K00788	thiE	thiamine-phosphate pyrophosphorylase	-	OKZ61554.1	OKZ61554.1 thiamine phosphate synthase [Clostridiales bacterium 41_12_two_minus]	-	k__Bacteria; p__Firmicutes; c__Other; o__Other; f__Other; g__Other; s__Other
MF_2_733936	9	10	11	5	29	33	30	67	-37	97	eggNOG;metabolism;[H] Coenzyme transport and metabolism;COG0352 Condenses 4-methyl-5-(beta-hydroxyethyl)thiazole monophosphate (THZ-P) and 2-methyl-4-amino-5-hydroxymethyl pyrimidine pyrophosphate (HMP-PP) to form thiamine monophosphate (TMP) (By similarity);	-	-	-	K00788	thiE	thiamine-phosphate pyrophosphorylase	-	WP_015724569.1	WP_015724569.1 thiamine phosphate synthase [Desulfobulbus propionicus]	-	k__Bacteria; p__Other; c__Other; o__Other; f__Other; g__Other; s__Other
MF_1_418524	16	12	9	60	6	9	37	75	-38	112	-	-	-	-	K00788	thiE	thiamine-phosphate pyrophosphorylase	-	CCX57263.1	CCX57263.1 putative uncharacterized protein [Bacteroides sp. CAG:1060]	-	k__Bacteria; p__Bacteroidetes; c__Bacteroidia; o__Bacteroidales; f__Bacteroidaceae; g__Bacteroides; s__Other
MF_1_481722	5	0	0	24	12	7	5	43	-38	48	eggNOG;metabolism;[H] Coenzyme transport and metabolism;COG0352 Condenses 4-methyl-5-(beta-hydroxyethyl)thiazole monophosphate (THZ-P) and 2-methyl-4-amino-5-hydroxymethyl pyrimidine pyrophosphate (HMP-PP) to form thiamine monophosphate (TMP) (By similarity);	-	-	-	K00788	thiE	thiamine-phosphate pyrophosphorylase	-	SCI92098.1	SCI92098.1 Regulatory protein tenI [uncultured Clostridium sp.]	-	k__Bacteria; p__Firmicutes; c__Other; o__Other; f__Other; g__Other; s__Other
MF_3_871916	17	23	46	44	40	41	86	125	-39	211	eggNOG;metabolism;[H] Coenzyme transport and metabolism;COG0352 Condenses 4-methyl-5-(beta-hydroxyethyl)thiazole monophosphate (THZ-P) and 2-methyl-4-amino-5-hydroxymethyl pyrimidine pyrophosphate (HMP-PP) to form thiamine monophosphate (TMP) (By similarity);	-	-	-	K00788	thiE	thiamine-phosphate pyrophosphorylase	-	CDC30368.1	CDC30368.1 thiamine-phosphate synthase [Faecalibacterium sp. CAG:82]	-	k__Bacteria; p__Firmicutes; c__Other; o__Other; f__Other; g__Other; s__Other
MF_1_481721	10	0	0	46	4	0	10	50	-40	60	-	-	-	-	K00788	thiE	thiamine-phosphate pyrophosphorylase	-	SCH77321.1	SCH77321.1 Thiamine-phosphate synthase [uncultured Clostridium sp.]	-	k__Bacteria; p__Firmicutes; c__Clostridia; o__Clostridiales; f__Clostridiaceae; g__Clostridium; s__uncultured Clostridium sp.
MF_3_891452	2	2	0	0	7	37	4	44	-40	48	eggNOG;metabolism;[H] Coenzyme transport and metabolism;COG0352 Condenses 4-methyl-5-(beta-hydroxyethyl)thiazole monophosphate (THZ-P) and 2-methyl-4-amino-5-hydroxymethyl pyrimidine pyrophosphate (HMP-PP) to form thiamine monophosphate (TMP) (By similarity);	-	-	-	K00788	thiE	thiamine-phosphate pyrophosphorylase	-	WP_063825423.1	WP_063825423.1 thiamine-phosphate diphosphorylase [Gimesia maris]	-	k__Bacteria; p__Planctomycetes; c__Other; o__Other; f__Other; g__Other; s__Other
MF_2_782368	51	19	24	52	59	25	94	136	-42	230	eggNOG;metabolism;[H] Coenzyme transport and metabolism;COG0352 Condenses 4-methyl-5-(beta-hydroxyethyl)thiazole monophosphate (THZ-P) and 2-methyl-4-amino-5-hydroxymethyl pyrimidine pyrophosphate (HMP-PP) to form thiamine monophosphate (TMP) (By similarity);	-	-	-	K00788	thiE	thiamine-phosphate pyrophosphorylase	-	WP_075680270.1	WP_075680270.1 thiamine-phosphate diphosphorylase [Roseburia sp. 831b]	-	k__Bacteria; p__Firmicutes; c__Other; o__Other; f__Other; g__Other; s__Other
Fh_1_1037927	15	12	8	31	14	32	35	77	-42	112	eggNOG;metabolism;[H] Coenzyme transport and metabolism;COG0352 Condenses 4-methyl-5-(beta-hydroxyethyl)thiazole monophosphate (THZ-P) and 2-methyl-4-amino-5-hydroxymethyl pyrimidine pyrophosphate (HMP-PP) to form thiamine monophosphate (TMP) (By similarity);	-	-	-	K00788	thiE	thiamine-phosphate pyrophosphorylase	-	WP_073472663.1	WP_073472663.1 thiamine-phosphate diphosphorylase [Desulfatibacillum alkenivorans]	-	k__Bacteria; p__Other; c__Other; o__Other; f__Other; g__Other; s__Other
MF_1_762293	16	12	4	24	27	23	32	74	-42	106	eggNOG;metabolism;[H] Coenzyme transport and metabolism;COG0352 Condenses 4-methyl-5-(beta-hydroxyethyl)thiazole monophosphate (THZ-P) and 2-methyl-4-amino-5-hydroxymethyl pyrimidine pyrophosphate (HMP-PP) to form thiamine monophosphate (TMP) (By similarity);	-	-	-	K00788	thiE	thiamine-phosphate pyrophosphorylase	-	WP_015947160.1	WP_015947160.1 thiamine phosphate synthase [Desulfatibacillum alkenivorans]	-	k__Bacteria; p__Other; c__Other; o__Other; f__Other; g__Other; s__Other
MF_2_1148173	5	0	10	13	38	6	15	57	-42	72	eggNOG;metabolism;[H] Coenzyme transport and metabolism;COG0352 Condenses 4-methyl-5-(beta-hydroxyethyl)thiazole monophosphate (THZ-P) and 2-methyl-4-amino-5-hydroxymethyl pyrimidine pyrophosphate (HMP-PP) to form thiamine monophosphate (TMP) (By similarity);	-	-	-	K00788	thiE	thiamine-phosphate pyrophosphorylase	-	WP_066716294.1	WP_066716294.1 thiamine phosphate synthase [Clostridium sp. Marseille-P299]	-	k__Bacteria; p__Firmicutes; c__Other; o__Other; f__Other; g__Other; s__Other
MF_3_184164	3	1	0	12	3	31	4	46	-42	50	eggNOG;metabolism;[H] Coenzyme transport and metabolism;ENOG4111FJG Thiamine monophosphate synthase;	-	-	-	K00788	thiE	thiamine-phosphate pyrophosphorylase	-	WP_005825551.1	WP_005825551.1 thiamine phosphate synthase [Bacteroides uniformis]	-	k__Bacteria; p__Bacteroidetes; c__Bacteroidia; o__Bacteroidales; f__Bacteroidaceae; g__Bacteroides; s__Other
MF_1_541882	8	17	26	34	46	14	51	94	-43	145	eggNOG;metabolism;[H] Coenzyme transport and metabolism;COG0352 Condenses 4-methyl-5-(beta-hydroxyethyl)thiazole monophosphate (THZ-P) and 2-methyl-4-amino-5-hydroxymethyl pyrimidine pyrophosphate (HMP-PP) to form thiamine monophosphate (TMP) (By similarity);	-	-	-	K00788	thiE	thiamine-phosphate pyrophosphorylase	-	WP_004356255.1	WP_004356255.1 thiamine phosphate synthase [Prevotella disiens]	-	k__Bacteria; p__Bacteroidetes; c__Bacteroidia; o__Bacteroidales; f__Other; g__Other; s__Other
MF_3_147272	0	0	0	20	1	22	0	43	-43	43	eggNOG;metabolism;[H] Coenzyme transport and metabolism;COG0352 Condenses 4-methyl-5-(beta-hydroxyethyl)thiazole monophosphate (THZ-P) and 2-methyl-4-amino-5-hydroxymethyl pyrimidine pyrophosphate (HMP-PP) to form thiamine monophosphate (TMP) (By similarity);	-	-	-	K00788	thiE	thiamine-phosphate pyrophosphorylase	-	SFQ44453.1	SFQ44453.1 thiamine-phosphate diphosphorylase [Caldicoprobacter faecalis]	-	k__Bacteria; p__Other; c__Other; o__Other; f__Other; g__Other; s__Other
MF_2_51550	59	53	84	97	62	81	196	240	-44	436	-	-	-	-	K00788	thiE	thiamine-phosphate pyrophosphorylase	-	CDC65232.1	CDC65232.1 putative uncharacterized protein [Bacteroides sp. CAG:770]	-	k__Bacteria; p__Bacteroidetes; c__Bacteroidia; o__Bacteroidales; f__Bacteroidaceae; g__Bacteroides; s__Other
Fh_1_1088850	25	8	12	8	19	62	45	89	-44	134	-	-	-	-	K00788	thiE	thiamine-phosphate pyrophosphorylase	-	WP_021751033.1	WP_021751033.1 MULTISPECIES: thiamine phosphate synthase [Oscillibacter]	-	k__Bacteria; p__Firmicutes; c__Clostridia; o__Clostridiales; f__Oscillospiraceae; g__Oscillibacter; s__Oscillibacter sp. 1-3
Fh_1_381728	26	23	7	35	49	17	56	101	-45	157	eggNOG;metabolism;[H] Coenzyme transport and metabolism;COG0352 Condenses 4-methyl-5-(beta-hydroxyethyl)thiazole monophosphate (THZ-P) and 2-methyl-4-amino-5-hydroxymethyl pyrimidine pyrophosphate (HMP-PP) to form thiamine monophosphate (TMP) (By similarity);	-	-	-	K00788	thiE	thiamine-phosphate pyrophosphorylase	-	WP_015947160.1	WP_015947160.1 thiamine phosphate synthase [Desulfatibacillum alkenivorans]	-	k__Bacteria; p__Other; c__Other; o__Other; f__Other; g__Other; s__Other
MF_3_648398	0	7	0	24	10	21	7	55	-48	62	eggNOG;metabolism;[H] Coenzyme transport and metabolism;COG0352 Condenses 4-methyl-5-(beta-hydroxyethyl)thiazole monophosphate (THZ-P) and 2-methyl-4-amino-5-hydroxymethyl pyrimidine pyrophosphate (HMP-PP) to form thiamine monophosphate (TMP) (By similarity);	-	-	-	K00788	thiE	thiamine-phosphate pyrophosphorylase	-	WP_055219828.1	WP_055219828.1 thiamine phosphate synthase [Fusicatenibacter saccharivorans]	-	k__Bacteria; p__Firmicutes; c__Clostridia; o__Clostridiales; f__Other; g__Other; s__Other
MF_1_309925	3	8	1	25	13	24	12	62	-50	74	eggNOG;metabolism;[H] Coenzyme transport and metabolism;ENOG4111FJG Thiamine monophosphate synthase;	-	-	-	K00788	thiE	thiamine-phosphate pyrophosphorylase	-	WP_007659626.1	WP_007659626.1 thiamine phosphate synthase [Bacteroides intestinalis]	-	k__Bacteria; p__Bacteroidetes; c__Bacteroidia; o__Bacteroidales; f__Other; g__Other; s__Other
MF_1_178224	1	8	1	24	14	23	10	61	-51	71	eggNOG;metabolism;[H] Coenzyme transport and metabolism;ENOG4111FJG Thiamine monophosphate synthase;	-	-	-	K00788	thiE	thiamine-phosphate pyrophosphorylase	-	OKY99906.1	OKY99906.1 thiamine phosphate synthase [Bacteroides sp. 44_46]	-	k__Bacteria; p__Bacteroidetes; c__Bacteroidia; o__Bacteroidales; f__Other; g__Other; s__Other
MF_2_249872	0	0	0	1	49	1	0	51	-51	51	eggNOG;metabolism;[H] Coenzyme transport and metabolism;COG0352 Condenses 4-methyl-5-(beta-hydroxyethyl)thiazole monophosphate (THZ-P) and 2-methyl-4-amino-5-hydroxymethyl pyrimidine pyrophosphate (HMP-PP) to form thiamine monophosphate (TMP) (By similarity);	-	-	-	K00788	thiE	thiamine-phosphate pyrophosphorylase	-	WP_015558436.1	WP_015558436.1 thiamine phosphate synthase [Ruminococcus champanellensis]	-	k__Bacteria; p__Firmicutes; c__Clostridia; o__Clostridiales; f__Ruminococcaceae; g__Ruminococcus; s__Other
MF_1_330653	0	0	0	41	6	5	0	52	-52	52	-	-	-	-	K00788	thiE	thiamine-phosphate pyrophosphorylase	-	CDE91687.1	CDE91687.1 thiamine monophosphate synthase/TENI subfamily putative [Fusobacterium sp. CAG:815]	-	k__Bacteria; p__Firmicutes; c__Clostridia; o__Clostridiales; f__Clostridiaceae; g__Clostridium; s__Clostridium sp. CAG:813
Fh_1_243894	8	21	13	44	47	6	42	97	-55	139	eggNOG;metabolism;[H] Coenzyme transport and metabolism;ENOG4111FJG Thiamine monophosphate synthase;	-	-	-	K00788	thiE	thiamine-phosphate pyrophosphorylase	-	CCZ12107.1	CCZ12107.1 thiamine monophosphate synthase/TENI [Prevotella sp. CAG:1092]	-	k__Bacteria; p__Bacteroidetes; c__Bacteroidia; o__Bacteroidales; f__Prevotellaceae; g__Prevotella; s__Other
Fh_2_1018081	31	31	17	40	52	43	79	135	-56	214	eggNOG;metabolism;[H] Coenzyme transport and metabolism;COG0352 Condenses 4-methyl-5-(beta-hydroxyethyl)thiazole monophosphate (THZ-P) and 2-methyl-4-amino-5-hydroxymethyl pyrimidine pyrophosphate (HMP-PP) to form thiamine monophosphate (TMP) (By similarity);	-	-	-	K00788	thiE	thiamine-phosphate pyrophosphorylase	-	WP_037290309.1	WP_037290309.1 thiamine phosphate synthase [Ruminococcus albus]	-	k__Bacteria; p__Firmicutes; c__Other; o__Other; f__Other; g__Other; s__Other
MF_2_150228	0	0	0	2	50	4	0	56	-56	56	eggNOG;metabolism;[H] Coenzyme transport and metabolism;COG0352 Condenses 4-methyl-5-(beta-hydroxyethyl)thiazole monophosphate (THZ-P) and 2-methyl-4-amino-5-hydroxymethyl pyrimidine pyrophosphate (HMP-PP) to form thiamine monophosphate (TMP) (By similarity);	-	-	-	K00788	thiE	thiamine-phosphate pyrophosphorylase	-	WP_067573506.1	WP_067573506.1 MULTISPECIES: thiamine-phosphate diphosphorylase [Akkermansia]	-	k__Bacteria; p__Verrucomicrobia; c__Verrucomicrobiae; o__Verrucomicrobiales; f__Akkermansiaceae; g__Akkermansia; s__Other
Fh_1_65147	26	2	51	117	3	16	79	136	-57	215	eggNOG;metabolism;[H] Coenzyme transport and metabolism;COG0352 Condenses 4-methyl-5-(beta-hydroxyethyl)thiazole monophosphate (THZ-P) and 2-methyl-4-amino-5-hydroxymethyl pyrimidine pyrophosphate (HMP-PP) to form thiamine monophosphate (TMP) (By similarity);	-	-	-	K00788	thiE	thiamine-phosphate pyrophosphorylase	-	WP_067772831.1	WP_067772831.1 thiamine-phosphate diphosphorylase [Akkermansia glycaniphila]	-	k__Bacteria; p__Verrucomicrobia; c__Verrucomicrobiae; o__Verrucomicrobiales; f__Other; g__Other; s__Other
MF_3_990028	2	0	0	0	20	39	2	59	-57	61	-	-	-	-	K00788	thiE	thiamine-phosphate pyrophosphorylase	-	OGV37481.1	OGV37481.1 thiamine-phosphate diphosphorylase [Lentisphaerae bacterium GWF2_49_21]	-	k__Bacteria; p__Lentisphaerae; c__Other; o__Other; f__Other; g__Other; s__Other
MF_3_979311	1	17	0	11	33	32	18	76	-58	94	-	-	-	-	K00788	thiE	thiamine-phosphate pyrophosphorylase	-	SCH77321.1	SCH77321.1 Thiamine-phosphate synthase [uncultured Clostridium sp.]	-	k__Bacteria; p__Firmicutes; c__Clostridia; o__Clostridiales; f__Other; g__Other; s__Other
MF_1_170522	2	10	1	52	1	18	13	71	-58	84	eggNOG;metabolism;[H] Coenzyme transport and metabolism;ENOG4111FJG Thiamine monophosphate synthase;	-	-	-	K00788	thiE	thiamine-phosphate pyrophosphorylase	-	CDA95586.1	CDA95586.1 putative uncharacterized protein [Bacteroides sp. CAG:709]	-	k__Bacteria; p__Bacteroidetes; c__Bacteroidia; o__Bacteroidales; f__Other; g__Other; s__Other
MF_2_385853	9	1	2	24	39	7	12	70	-58	82	eggNOG;metabolism;[H] Coenzyme transport and metabolism;COG0352 Condenses 4-methyl-5-(beta-hydroxyethyl)thiazole monophosphate (THZ-P) and 2-methyl-4-amino-5-hydroxymethyl pyrimidine pyrophosphate (HMP-PP) to form thiamine monophosphate (TMP) (By similarity);	-	-	-	K00788	thiE	thiamine-phosphate pyrophosphorylase	-	WP_015947160.1	WP_015947160.1 thiamine phosphate synthase [Desulfatibacillum alkenivorans]	-	k__Bacteria; p__Other; c__Other; o__Other; f__Other; g__Other; s__Other
MF_3_834822	5	1	4	8	14	50	10	72	-62	82	-	-	-	-	K00788	thiE	thiamine-phosphate pyrophosphorylase	-	CCY73871.1	CCY73871.1 thiamine-phosphate synthase [Eubacterium sp. CAG:115]	-	k__Bacteria; p__Firmicutes; c__Clostridia; o__Clostridiales; f__Eubacteriaceae; g__Eubacterium; s__Other
MF_2_966018	0	2	0	0	31	36	2	67	-65	69	-	-	-	-	K00788	thiE	thiamine-phosphate pyrophosphorylase	-	WP_028514404.1	WP_028514404.1 thiamine phosphate synthase [Ruminococcus flavefaciens]	-	k__Bacteria; p__Firmicutes; c__Clostridia; o__Clostridiales; f__Ruminococcaceae; g__Ruminococcus; s__Ruminococcus flavefaciens
Fh_2_1159690	19	58	37	38	87	55	114	180	-66	294	eggNOG;metabolism;[H] Coenzyme transport and metabolism;COG0352 Condenses 4-methyl-5-(beta-hydroxyethyl)thiazole monophosphate (THZ-P) and 2-methyl-4-amino-5-hydroxymethyl pyrimidine pyrophosphate (HMP-PP) to form thiamine monophosphate (TMP) (By similarity);	-	-	-	K00788	thiE	thiamine-phosphate pyrophosphorylase	-	WP_009144441.1	WP_009144441.1 thiamine phosphate synthase [Phascolarctobacterium succinatutens]	-	k__Bacteria; p__Firmicutes; c__Negativicutes; o__Acidaminococcales; f__Acidaminococcaceae; g__Phascolarctobacterium; s__Phascolarctobacterium succinatutens
MF_2_966019	0	6	0	0	43	31	6	74	-68	80	-	-	-	-	K00788	thiE	thiamine-phosphate pyrophosphorylase	-	WP_028514403.1	WP_028514403.1 thiamine phosphate synthase [Ruminococcus flavefaciens]	-	k__Bacteria; p__Firmicutes; c__Clostridia; o__Clostridiales; f__Ruminococcaceae; g__Ruminococcus; s__Ruminococcus flavefaciens
Fh_2_286451	22	31	4	32	42	54	57	128	-71	185	eggNOG;metabolism;[H] Coenzyme transport and metabolism;COG0352 Condenses 4-methyl-5-(beta-hydroxyethyl)thiazole monophosphate (THZ-P) and 2-methyl-4-amino-5-hydroxymethyl pyrimidine pyrophosphate (HMP-PP) to form thiamine monophosphate (TMP) (By similarity);	-	-	-	K00788	thiE	thiamine-phosphate pyrophosphorylase	-	SCH19846.1	SCH19846.1 Thiamine-phosphate synthase [uncultured Clostridium sp.]	-	k__Bacteria; p__Other; c__Other; o__Other; f__Other; g__Other; s__Other
Fh_1_644957	57	43	98	125	26	129	198	280	-82	478	-	-	-	-	K00788	thiE	thiamine-phosphate pyrophosphorylase	-	SCH77321.1	SCH77321.1 Thiamine-phosphate synthase [uncultured Clostridium sp.]	-	k__Bacteria; p__Firmicutes; c__Clostridia; o__Clostridiales; f__Clostridiaceae; g__Clostridium; s__uncultured Clostridium sp.
MF_2_472681	0	12	13	25	36	49	25	110	-85	135	eggNOG;metabolism;[H] Coenzyme transport and metabolism;COG0352 Condenses 4-methyl-5-(beta-hydroxyethyl)thiazole monophosphate (THZ-P) and 2-methyl-4-amino-5-hydroxymethyl pyrimidine pyrophosphate (HMP-PP) to form thiamine monophosphate (TMP) (By similarity);	-	-	-	K00788	thiE	thiamine-phosphate pyrophosphorylase	-	WP_022132288.1	WP_022132288.1 thiamine phosphate synthase [Ruminococcus sp. Marseille-P3213]	-	k__Bacteria; p__Firmicutes; c__Clostridia; o__Clostridiales; f__Other; g__Other; s__Other
MF_3_104663	10	1	2	38	51	12	13	101	-88	114	eggNOG;metabolism;[H] Coenzyme transport and metabolism;COG0352 Condenses 4-methyl-5-(beta-hydroxyethyl)thiazole monophosphate (THZ-P) and 2-methyl-4-amino-5-hydroxymethyl pyrimidine pyrophosphate (HMP-PP) to form thiamine monophosphate (TMP) (By similarity);	-	-	-	K00788	thiE	thiamine-phosphate pyrophosphorylase	-	WP_015947160.1	WP_015947160.1 thiamine phosphate synthase [Desulfatibacillum alkenivorans]	-	k__Bacteria; p__Other; c__Other; o__Other; f__Other; g__Other; s__Other
MF_1_853202	14	3	14	110	0	11	31	121	-90	152	eggNOG;metabolism;[H] Coenzyme transport and metabolism;COG0352 Condenses 4-methyl-5-(beta-hydroxyethyl)thiazole monophosphate (THZ-P) and 2-methyl-4-amino-5-hydroxymethyl pyrimidine pyrophosphate (HMP-PP) to form thiamine monophosphate (TMP) (By similarity);	-	-	-	K00788	thiE	thiamine-phosphate pyrophosphorylase	-	WP_012421039.1	WP_012421039.1 thiamine phosphate synthase [Akkermansia muciniphila]	-	k__Bacteria; p__Verrucomicrobia; c__Verrucomicrobiae; o__Verrucomicrobiales; f__Akkermansiaceae; g__Akkermansia; s__Other
Fh_1_516991	21	17	5	74	6	55	43	135	-92	178	eggNOG;metabolism;[H] Coenzyme transport and metabolism;ENOG4111FJG Thiamine monophosphate synthase;	-	-	-	K00788	thiE	thiamine-phosphate pyrophosphorylase	-	CDB82046.1	CDB82046.1 thiamine monophosphate synthase/TENI [Bacteroides clarus CAG:160]	-	k__Bacteria; p__Bacteroidetes; c__Bacteroidia; o__Bacteroidales; f__Other; g__Other; s__Other
Fh_1_10567	22	37	0	106	34	25	59	165	-106	224	eggNOG;metabolism;[H] Coenzyme transport and metabolism;COG0352 Condenses 4-methyl-5-(beta-hydroxyethyl)thiazole monophosphate (THZ-P) and 2-methyl-4-amino-5-hydroxymethyl pyrimidine pyrophosphate (HMP-PP) to form thiamine monophosphate (TMP) (By similarity);	-	-	-	K00788	thiE	thiamine-phosphate pyrophosphorylase	-	CDB70275.1	CDB70275.1 thiamine-phosphate pyrophosphorylase [Bacteroides cellulosilyticus CAG:158]	-	k__Bacteria; p__Other; c__Other; o__Other; f__Other; g__Other; s__Other
Fh_1_377708	80	60	123	182	11	179	263	372	-109	635	eggNOG;metabolism;[H] Coenzyme transport and metabolism;COG0352 Condenses 4-methyl-5-(beta-hydroxyethyl)thiazole monophosphate (THZ-P) and 2-methyl-4-amino-5-hydroxymethyl pyrimidine pyrophosphate (HMP-PP) to form thiamine monophosphate (TMP) (By similarity);	-	-	-	K00788	thiE	thiamine-phosphate pyrophosphorylase	-	WP_035161361.1	WP_035161361.1 thiamine phosphate synthase [Lactobacillus reuteri]	-	k__Bacteria; p__Firmicutes; c__Bacilli; o__Lactobacillales; f__Lactobacillaceae; g__Limosilactobacillus; s__Limosilactobacillus reuteri
Fh_1_100690	9	12	2	63	31	41	23	135	-112	158	eggNOG;metabolism;[H] Coenzyme transport and metabolism;ENOG4111FJG Thiamine monophosphate synthase;	-	-	-	K00788	thiE	thiamine-phosphate pyrophosphorylase	-	SCJ93833.1	SCJ93833.1 thiamine-phosphate pyrophosphorylase [uncultured Bacteroides sp.]	-	k__Bacteria; p__Bacteroidetes; c__Bacteroidia; o__Bacteroidales; f__Other; g__Other; s__Other
MF_2_256503	1	4	6	6	105	12	11	123	-112	134	eggNOG;metabolism;[H] Coenzyme transport and metabolism;COG0352 Condenses 4-methyl-5-(beta-hydroxyethyl)thiazole monophosphate (THZ-P) and 2-methyl-4-amino-5-hydroxymethyl pyrimidine pyrophosphate (HMP-PP) to form thiamine monophosphate (TMP) (By similarity);	-	-	-	K00788	thiE	thiamine-phosphate pyrophosphorylase	-	WP_075680270.1	WP_075680270.1 thiamine-phosphate diphosphorylase [Roseburia sp. 831b]	-	k__Bacteria; p__Firmicutes; c__Other; o__Other; f__Other; g__Other; s__Other
MF_2_216541	7	14	2	74	36	44	23	154	-131	177	eggNOG;metabolism;[H] Coenzyme transport and metabolism;ENOG4111FJG Thiamine monophosphate synthase;	-	-	-	K00788	thiE	thiamine-phosphate pyrophosphorylase	-	SCJ93833.1	SCJ93833.1 thiamine-phosphate pyrophosphorylase [uncultured Bacteroides sp.]	-	k__Bacteria; p__Bacteroidetes; c__Bacteroidia; o__Bacteroidales; f__Other; g__Other; s__Other
Fh_2_163041	27	71	106	75	155	109	204	339	-135	543	eggNOG;metabolism;[H] Coenzyme transport and metabolism;COG0352 Condenses 4-methyl-5-(beta-hydroxyethyl)thiazole monophosphate (THZ-P) and 2-methyl-4-amino-5-hydroxymethyl pyrimidine pyrophosphate (HMP-PP) to form thiamine monophosphate (TMP) (By similarity);	-	-	-	K00788	thiE	thiamine-phosphate pyrophosphorylase	-	WP_036915819.1	WP_036915819.1 thiamine phosphate synthase [Prevotella sp. P6B4]	-	k__Bacteria; p__Bacteroidetes; c__Bacteroidia; o__Bacteroidales; f__Other; g__Other; s__Other
Fh_2_723812	42	93	280	134	219	207	415	560	-145	975	eggNOG;metabolism;[H] Coenzyme transport and metabolism;COG0352 Condenses 4-methyl-5-(beta-hydroxyethyl)thiazole monophosphate (THZ-P) and 2-methyl-4-amino-5-hydroxymethyl pyrimidine pyrophosphate (HMP-PP) to form thiamine monophosphate (TMP) (By similarity);	-	-	-	K00788	thiE	thiamine-phosphate pyrophosphorylase	-	WP_026626532.1	WP_026626532.1 thiamine phosphate synthase [Dysgonomonas capnocytophagoides]	-	k__Bacteria; p__Bacteroidetes; c__Bacteroidia; o__Bacteroidales; f__Bacteroidaceae; g__Bacteroides; s__Other
MF_1_607820	6	0	0	185	0	0	6	185	-179	191	eggNOG;metabolism;[H] Coenzyme transport and metabolism;COG0352 Condenses 4-methyl-5-(beta-hydroxyethyl)thiazole monophosphate (THZ-P) and 2-methyl-4-amino-5-hydroxymethyl pyrimidine pyrophosphate (HMP-PP) to form thiamine monophosphate (TMP) (By similarity);	-	-	-	K00788	thiE	thiamine-phosphate pyrophosphorylase	-	CDC43720.1	CDC43720.1 thiamine-phosphate synthase [Firmicutes bacterium CAG:424]	-	k__Bacteria; p__Other; c__Other; o__Other; f__Other; g__Other; s__Other
MF_1_794275	10	0	0	45	43	130	10	218	-208	228	-	-	-	-	K00788	thiE	thiamine-phosphate pyrophosphorylase	-	CCX57263.1	CCX57263.1 putative uncharacterized protein [Bacteroides sp. CAG:1060]	-	k__Bacteria; p__Bacteroidetes; c__Bacteroidia; o__Bacteroidales; f__Bacteroidaceae; g__Bacteroides; s__Bacteroides sp. CAG:1060
MF_1_90391	22	39	9	162	6	137	70	305	-235	375	eggNOG;metabolism;[H] Coenzyme transport and metabolism;COG0352 Condenses 4-methyl-5-(beta-hydroxyethyl)thiazole monophosphate (THZ-P) and 2-methyl-4-amino-5-hydroxymethyl pyrimidine pyrophosphate (HMP-PP) to form thiamine monophosphate (TMP) (By similarity);	-	-	-	K00788	thiE	thiamine-phosphate pyrophosphorylase	-	WP_073398495.1	WP_073398495.1 thiamine-phosphate diphosphorylase [Bacteroides luti]	-	k__Bacteria; p__Bacteroidetes; c__Bacteroidia; o__Bacteroidales; f__Other; g__Other; s__Other
MF_1_794279	10	9	1	83	43	165	20	291	-271	311	-	-	-	-	K00788	thiE	thiamine-phosphate pyrophosphorylase	-	CDC65223.1	CDC65223.1 thiamine-phosphate synthase [Bacteroides sp. CAG:770]	-	k__Bacteria; p__Bacteroidetes; c__Bacteroidia; o__Bacteroidales; f__Other; g__Other; s__Other
Fh_2_165818	13	62	4	310	108	190	79	608	-529	687	eggNOG;metabolism;[H] Coenzyme transport and metabolism;COG0352 Condenses 4-methyl-5-(beta-hydroxyethyl)thiazole monophosphate (THZ-P) and 2-methyl-4-amino-5-hydroxymethyl pyrimidine pyrophosphate (HMP-PP) to form thiamine monophosphate (TMP) (By similarity);	-	-	-	K00788	thiE	thiamine-phosphate pyrophosphorylase	-	WP_005778053.1	WP_005778053.1 thiamine phosphate synthase [Bacteroides fragilis]	-	k__Bacteria; p__Bacteroidetes; c__Bacteroidia; o__Bacteroidales; f__Bacteroidaceae; g__Bacteroides; s__Other

## Sheet: ThiG
Gene_id	Fh_1	Fh_2	Fh_3	MF_1	MF_2	MF_3	Sum of winter samples	Sum of summer samples	Difference between winter and summer sequence numbers	Total	EggNOG	GO-BiologicalProcess	GO-MolecularFunction	GO-CellularComponent	KEGG_ID	KEGG_name	KEGG_description	EC	blast_nr_ID	nr_description	CAZy_family	taxonomy
Fh_1_406739	1817	719	1933	36	539	11	4469	586	3883	5055	eggNOG;metabolism;[H] Coenzyme transport and metabolism;COG2022 Catalyzes the rearrangement of 1-deoxy-D-xylulose 5- phosphate (DXP) to produce the thiazole phosphate moiety of thiamine. Sulfur is provided by the thiocarboxylate moiety of the carrier protein ThiS. In vitro, sulfur can be provided by H(2)S (By similarity);	-	-	-	K03149	thiG	thiazole synthase	-	CDD33763.1	CDD33763.1 thiazole synthase [Bacteroides sp. CAG:714]	-	k__Bacteria; p__Bacteroidetes; c__Bacteroidia; o__Bacteroidales; f__Other; g__Other; s__Other
MF_3_179951	331	138	378	39	120	16	847	175	672	1022	eggNOG;metabolism;[H] Coenzyme transport and metabolism;COG2022 Catalyzes the rearrangement of 1-deoxy-D-xylulose 5- phosphate (DXP) to produce the thiazole phosphate moiety of thiamine. Sulfur is provided by the thiocarboxylate moiety of the carrier protein ThiS. In vitro, sulfur can be provided by H(2)S (By similarity);	-	-	-	K03149	thiG	thiazole synthase	-	WP_013619487.1	WP_013619487.1 thiazole synthase [Bacteroides salanitronis]	-	k__Bacteria; p__Bacteroidetes; c__Bacteroidia; o__Bacteroidales; f__Other; g__Other; s__Other
Fh_1_317647	569	412	147	206	191	179	1128	576	552	1704	eggNOG;metabolism;[H] Coenzyme transport and metabolism;COG2022 Catalyzes the rearrangement of 1-deoxy-D-xylulose 5- phosphate (DXP) to produce the thiazole phosphate moiety of thiamine. Sulfur is provided by the thiocarboxylate moiety of the carrier protein ThiS. In vitro, sulfur can be provided by H(2)S (By similarity);	-	-	-	K03149	thiG	thiazole synthase	-	WP_027449087.1	WP_027449087.1 thiazole synthase [Prevotella brevis]	-	k__Bacteria; p__Bacteroidetes; c__Bacteroidia; o__Bacteroidales; f__Prevotellaceae; g__Prevotella; s__Other
Fh_1_144633	480	501	431	542	383	107	1412	1032	380	2444	eggNOG;metabolism;[H] Coenzyme transport and metabolism;COG2022 Catalyzes the rearrangement of 1-deoxy-D-xylulose 5- phosphate (DXP) to produce the thiazole phosphate moiety of thiamine. Sulfur is provided by the thiocarboxylate moiety of the carrier protein ThiS. In vitro, sulfur can be provided by H(2)S (By similarity);	-	-	-	K03149	thiG	thiazole synthase	-	WP_027449087.1	WP_027449087.1 thiazole synthase [Prevotella brevis]	-	k__Bacteria; p__Bacteroidetes; c__Bacteroidia; o__Bacteroidales; f__Prevotellaceae; g__Prevotella; s__Other
Fh_1_232489	150	311	331	131	129	154	792	414	378	1206	eggNOG;metabolism;[H] Coenzyme transport and metabolism;COG2022 Catalyzes the rearrangement of 1-deoxy-D-xylulose 5- phosphate (DXP) to produce the thiazole phosphate moiety of thiamine. Sulfur is provided by the thiocarboxylate moiety of the carrier protein ThiS. In vitro, sulfur can be provided by H(2)S (By similarity);	-	-	-	K03149	thiG	thiazole synthase	-	WP_073206810.1	WP_073206810.1 thiazole synthase [Prevotella ruminicola]	-	k__Bacteria; p__Bacteroidetes; c__Bacteroidia; o__Bacteroidales; f__Other; g__Other; s__Other
Fh_1_198491	174	275	71	106	79	83	520	268	252	788	-	-	-	-	K03149	thiG	thiazole synthase	-	OGV46018.1	OGV46018.1 thiazole synthase [Lentisphaerae bacterium GWF2_44_16]	-	k__Bacteria; p__Other; c__Other; o__Other; f__Other; g__Other; s__Other
Fh_1_33767	131	117	134	41	102	32	382	175	207	557	eggNOG;metabolism;[H] Coenzyme transport and metabolism;COG2022 Catalyzes the rearrangement of 1-deoxy-D-xylulose 5- phosphate (DXP) to produce the thiazole phosphate moiety of thiamine. Sulfur is provided by the thiocarboxylate moiety of the carrier protein ThiS. In vitro, sulfur can be provided by H(2)S (By similarity);	-	-	-	K03149	thiG	thiazole synthase	-	WP_073206810.1	WP_073206810.1 thiazole synthase [Prevotella ruminicola]	-	k__Bacteria; p__Bacteroidetes; c__Bacteroidia; o__Bacteroidales; f__Prevotellaceae; g__Prevotella; s__Other
Fh_1_424807	62	82	38	8	0	13	182	21	161	203	eggNOG;metabolism;[H] Coenzyme transport and metabolism;COG2022 Catalyzes the rearrangement of 1-deoxy-D-xylulose 5- phosphate (DXP) to produce the thiazole phosphate moiety of thiamine. Sulfur is provided by the thiocarboxylate moiety of the carrier protein ThiS. In vitro, sulfur can be provided by H(2)S (By similarity);	-	-	-	K03149	thiG	thiazole synthase	-	WP_072978163.1	WP_072978163.1 thiazole synthase [Fibrobacter sp. UWH4]	-	k__Bacteria; p__Other; c__Other; o__Other; f__Other; g__Other; s__Other
Fh_1_29742	147	115	97	104	6	92	359	202	157	561	eggNOG;metabolism;[H] Coenzyme transport and metabolism;COG2022 Catalyzes the rearrangement of 1-deoxy-D-xylulose 5- phosphate (DXP) to produce the thiazole phosphate moiety of thiamine. Sulfur is provided by the thiocarboxylate moiety of the carrier protein ThiS. In vitro, sulfur can be provided by H(2)S (By similarity);	-	-	-	K03149	thiG	thiazole synthase	-	SEW10692.1	SEW10692.1 thiazole synthase [Prevotella sp. khp7]	-	k__Bacteria; p__Bacteroidetes; c__Bacteroidia; o__Bacteroidales; f__Other; g__Other; s__Other
Fh_2_451361	37	53	71	4	27	4	161	35	126	196	eggNOG;metabolism;[H] Coenzyme transport and metabolism;COG2022 Catalyzes the rearrangement of 1-deoxy-D-xylulose 5- phosphate (DXP) to produce the thiazole phosphate moiety of thiamine. Sulfur is provided by the thiocarboxylate moiety of the carrier protein ThiS. In vitro, sulfur can be provided by H(2)S (By similarity);	-	-	-	K03149	thiG	thiazole synthase	-	WP_073206810.1	WP_073206810.1 thiazole synthase [Prevotella ruminicola]	-	k__Bacteria; p__Bacteroidetes; c__Bacteroidia; o__Bacteroidales; f__Other; g__Other; s__Other
Fh_1_263777	86	37	45	9	9	25	168	43	125	211	-	-	-	-	K03149	thiG	thiazole synthase	-	WP_044975305.1	WP_044975305.1 thiazole synthase [Ruminococcus sp. HUN007]	-	k__Bacteria; p__Firmicutes; c__Clostridia; o__Clostridiales; f__Ruminococcaceae; g__Ruminococcus; s__Ruminococcus sp. HUN007
MF_3_890452	57	50	73	25	6	25	180	56	124	236	eggNOG;metabolism;[H] Coenzyme transport and metabolism;COG2022 Catalyzes the rearrangement of 1-deoxy-D-xylulose 5- phosphate (DXP) to produce the thiazole phosphate moiety of thiamine. Sulfur is provided by the thiocarboxylate moiety of the carrier protein ThiS. In vitro, sulfur can be provided by H(2)S (By similarity);	-	-	-	K03149	thiG	thiazole synthase	-	WP_027449087.1	WP_027449087.1 thiazole synthase [Prevotella brevis]	-	k__Bacteria; p__Bacteroidetes; c__Bacteroidia; o__Bacteroidales; f__Other; g__Other; s__Other
Fh_1_90504	273	315	264	310	234	185	852	729	123	1581	eggNOG;metabolism;[H] Coenzyme transport and metabolism;COG2022 Catalyzes the rearrangement of 1-deoxy-D-xylulose 5- phosphate (DXP) to produce the thiazole phosphate moiety of thiamine. Sulfur is provided by the thiocarboxylate moiety of the carrier protein ThiS. In vitro, sulfur can be provided by H(2)S (By similarity);	-	-	-	K03149	thiG	thiazole synthase	-	CDC65225.1	CDC65225.1 thiazole synthase [Bacteroides sp. CAG:770]	-	k__Bacteria; p__Other; c__Other; o__Other; f__Other; g__Other; s__Other
Fh_1_491566	72	22	35	2	7	0	129	9	120	138	eggNOG;metabolism;[H] Coenzyme transport and metabolism;COG2022 Catalyzes the rearrangement of 1-deoxy-D-xylulose 5- phosphate (DXP) to produce the thiazole phosphate moiety of thiamine. Sulfur is provided by the thiocarboxylate moiety of the carrier protein ThiS. In vitro, sulfur can be provided by H(2)S (By similarity);	-	-	-	K03149	thiG	thiazole synthase	-	WP_073206810.1	WP_073206810.1 thiazole synthase [Prevotella ruminicola]	-	k__Bacteria; p__Bacteroidetes; c__Bacteroidia; o__Bacteroidales; f__Prevotellaceae; g__Prevotella; s__Other
Fh_2_968748	53	55	26	17	2	1	134	20	114	154	eggNOG;metabolism;[H] Coenzyme transport and metabolism;COG2022 Catalyzes the rearrangement of 1-deoxy-D-xylulose 5- phosphate (DXP) to produce the thiazole phosphate moiety of thiamine. Sulfur is provided by the thiocarboxylate moiety of the carrier protein ThiS. In vitro, sulfur can be provided by H(2)S (By similarity);	-	-	-	K03149	thiG	thiazole synthase	-	WP_074761749.1	WP_074761749.1 thiazole synthase [Prevotella ruminicola]	-	k__Bacteria; p__Bacteroidetes; c__Bacteroidia; o__Bacteroidales; f__Prevotellaceae; g__Prevotella; s__Other
Fh_2_40756	15	79	131	23	64	39	225	126	99	351	eggNOG;metabolism;[H] Coenzyme transport and metabolism;COG2022 Catalyzes the rearrangement of 1-deoxy-D-xylulose 5- phosphate (DXP) to produce the thiazole phosphate moiety of thiamine. Sulfur is provided by the thiocarboxylate moiety of the carrier protein ThiS. In vitro, sulfur can be provided by H(2)S (By similarity);	-	-	-	K03149	thiG	thiazole synthase	-	KLU70366.1	KLU70366.1 hypothetical protein RHS_3796 [Robinsoniella sp. RHS]	-	k__Bacteria; p__Firmicutes; c__Other; o__Other; f__Other; g__Other; s__Other
MF_3_928947	65	67	32	20	22	27	164	69	95	233	eggNOG;metabolism;[H] Coenzyme transport and metabolism;COG2022 Catalyzes the rearrangement of 1-deoxy-D-xylulose 5- phosphate (DXP) to produce the thiazole phosphate moiety of thiamine. Sulfur is provided by the thiocarboxylate moiety of the carrier protein ThiS. In vitro, sulfur can be provided by H(2)S (By similarity);	-	-	-	K03149	thiG	thiazole synthase	-	OGV41800.1	OGV41800.1 thiazole synthase [Lentisphaerae bacterium GWF2_49_21]	-	k__Bacteria; p__Other; c__Other; o__Other; f__Other; g__Other; s__Other
Fh_2_201850	7	75	5	2	1	0	87	3	84	90	eggNOG;metabolism;[H] Coenzyme transport and metabolism;COG2022 Catalyzes the rearrangement of 1-deoxy-D-xylulose 5- phosphate (DXP) to produce the thiazole phosphate moiety of thiamine. Sulfur is provided by the thiocarboxylate moiety of the carrier protein ThiS. In vitro, sulfur can be provided by H(2)S (By similarity);	-	-	-	K03149	thiG	thiazole synthase	-	CCX40850.1	CCX40850.1 thiazole synthase [Firmicutes bacterium CAG:102]	-	k__Bacteria; p__Other; c__Other; o__Other; f__Other; g__Other; s__Other
Fh_2_1126597	7	41	45	1	7	2	93	10	83	103	eggNOG;metabolism;[H] Coenzyme transport and metabolism;COG2022 Catalyzes the rearrangement of 1-deoxy-D-xylulose 5- phosphate (DXP) to produce the thiazole phosphate moiety of thiamine. Sulfur is provided by the thiocarboxylate moiety of the carrier protein ThiS. In vitro, sulfur can be provided by H(2)S (By similarity);	-	-	-	K03149	thiG	thiazole synthase	-	WP_014354469.1	WP_014354469.1 thiazole synthase [Acetobacterium woodii]	-	k__Bacteria; p__Other; c__Other; o__Other; f__Other; g__Other; s__Other
Fh_3_488119	10	55	28	4	4	6	93	14	79	107	eggNOG;metabolism;[H] Coenzyme transport and metabolism;COG2022 Catalyzes the rearrangement of 1-deoxy-D-xylulose 5- phosphate (DXP) to produce the thiazole phosphate moiety of thiamine. Sulfur is provided by the thiocarboxylate moiety of the carrier protein ThiS. In vitro, sulfur can be provided by H(2)S (By similarity);	-	-	-	K03149	thiG	thiazole synthase	-	WP_039968963.1	WP_039968963.1 thiazole synthase [Bacteroides fluxus]	-	k__Bacteria; p__Other; c__Other; o__Other; f__Other; g__Other; s__Other
Fh_1_705251	64	4	11	2	11	3	79	16	63	95	eggNOG;metabolism;[H] Coenzyme transport and metabolism;COG2022 Catalyzes the rearrangement of 1-deoxy-D-xylulose 5- phosphate (DXP) to produce the thiazole phosphate moiety of thiamine. Sulfur is provided by the thiocarboxylate moiety of the carrier protein ThiS. In vitro, sulfur can be provided by H(2)S (By similarity);	-	-	-	K03149	thiG	thiazole synthase	-	CCX40850.1	CCX40850.1 thiazole synthase [Firmicutes bacterium CAG:102]	-	k__Bacteria; p__Other; c__Other; o__Other; f__Other; g__Other; s__Other
Fh_2_320896	11	40	17	6	6	6	68	18	50	86	eggNOG;metabolism;[H] Coenzyme transport and metabolism;COG2022 Catalyzes the rearrangement of 1-deoxy-D-xylulose 5- phosphate (DXP) to produce the thiazole phosphate moiety of thiamine. Sulfur is provided by the thiocarboxylate moiety of the carrier protein ThiS. In vitro, sulfur can be provided by H(2)S (By similarity);	-	-	-	K03149	thiG	thiazole synthase	-	CCZ51828.1	CCZ51828.1 thiazole synthase [Clostridium sp. CAG:75]	-	k__Bacteria; p__Other; c__Other; o__Other; f__Other; g__Other; s__Other
Fh_2_395797	81	71	84	85	78	25	236	188	48	424	-	-	-	-	K03149	thiG	thiazole synthase	-	CCX48527.1	CCX48527.1 thiazole synthase [Bacteroides sp. CAG:927]	-	k__Bacteria; p__Bacteroidetes; c__Bacteroidia; o__Bacteroidales; f__Other; g__Other; s__Other
Fh_1_686956	23	35	20	2	21	8	78	31	47	109	eggNOG;metabolism;[H] Coenzyme transport and metabolism;COG2022 Catalyzes the rearrangement of 1-deoxy-D-xylulose 5- phosphate (DXP) to produce the thiazole phosphate moiety of thiamine. Sulfur is provided by the thiocarboxylate moiety of the carrier protein ThiS. In vitro, sulfur can be provided by H(2)S (By similarity);	-	-	-	K03149	thiG	thiazole synthase	-	WP_028908946.1	WP_028908946.1 thiazole synthase [Prevotella sp. AGR2160]	-	k__Bacteria; p__Other; c__Other; o__Other; f__Other; g__Other; s__Other
Fh_3_332173	19	5	32	1	0	11	56	12	44	68	eggNOG;metabolism;[H] Coenzyme transport and metabolism;COG2022 Catalyzes the rearrangement of 1-deoxy-D-xylulose 5- phosphate (DXP) to produce the thiazole phosphate moiety of thiamine. Sulfur is provided by the thiocarboxylate moiety of the carrier protein ThiS. In vitro, sulfur can be provided by H(2)S (By similarity);	-	-	-	K03149	thiG	thiazole synthase	-	CRH72804.1	CRH72804.1 Thiazole synthase [Chlamydia trachomatis]	-	k__Bacteria; p__Bacteroidetes; c__Bacteroidia; o__Bacteroidales; f__Prevotellaceae; g__Other; s__Other
[truncated: 108 more rows]

## Sheet: ThiH
Gene_id	Fh_1	Fh_2	Fh_3	MF_1	MF_2	MF_3	Sum of winter samples	Sum of summer samples	Difference between winter and summer sequence numbers	Total	EggNOG	GO-BiologicalProcess	GO-MolecularFunction	GO-CellularComponent	KEGG_ID	KEGG_name	KEGG_description	EC	blast_nr_ID	nr_description	CAZy_family	taxonomy
[truncated: 261 more rows]

## Sheet: ThiL
Gene_id	Fh_1	Fh_2	Fh_3	MF_1	MF_2	MF_3	Sum of winter samples	Sum of summer samples	Difference between winter and summer sequence numbers	Total	EggNOG	GO-BiologicalProcess	GO-MolecularFunction	GO-CellularComponent	KEGG_ID	KEGG_name	KEGG_description	EC	blast_nr_ID	nr_description	CAZy_family	taxonomy
[truncated: 141 more rows]
