# Supplementary material for: Coevolution of specific gut microbiota of Min pig with host cold adaptation through enhanced vitamin B1 synthesis
Source: Front Microbiol. 2024 Aug 30;15:1448090. doi: 10.3389/fmicb.2024.1448090 (PMC11401075; doi:10.3389/fmicb.2024.1448090)
Supplement: Supplementary file 8 [file Table_7.xls]

## Sheet: Sheet1
Table S7 The binding energy prediction results for the six vitamin B1 synthesis proteins and their substrates.
Enzyme	Substrates	Binding energy		P-value (T-test)
		Winter is greater than summer	Winter is approximately equal to summer
ThiC	C03373	-6.2	-5.4	0.042
		-7	-7
		-7.3	-6.2
		-7.2	-5.6
		-7.5	-7.6
		-7.3	-6.6
		-6.7	-5.9
		-6.5	-6.6
		-6.3	-5.8
		-6.9	-6.5
ThiD	C04556	-6	-5.7	0.037
		-6.3	-5.9
		-6.1	-6.7
		-6.4	-6.3
		-6.2	-5.6
		-6.5	-5.6
		-6.3	-6.2
		-6.8	-5.5
		-6.5	-6.4
		-6.1	-5.9
ThiE	C04752	-7.2	-6.4	0.00067
		-7.1	-5.2
		-6.9	-5.8
		-6.7	-5.8
		-6.8	-6.6
		-6.5	-5.9
		-6.3	-5.4
		-6.9	-5.9
		-6.8	-6.7
		-7.4	-6.6
	C04327	-5.4	-6.1	0.0025
		-5.9	-4.6
		-6.2	-4.3
		-6.1	-5.3
		-5.8	-5.7
		-6	-4.6
		-5.4	-4.9
		-5.8	-4.6
		-5.7	-5.4
		-6	-5.3
	C20247	-6.1	-6.9	0.0091
		-6.5	-4.9
		-6.9	-5.4
		-6.7	-5.9
		-6.1	-5.8
		-6.5	-5.3
		-6.1	-5
		-5.8	-4.9
		-6.5	-6.7
		-7	-5.7
ThiG	C15809	-4.3	-3.8	0.0047
		-4.4	-3.4
		-4.5	-3.9
		-4.2	-3.7
		-4.5	-4.3
		-4.4	-3.1
		-4.3	-3.3
		-4.5	-4.5
		-4.4	-4.5
		-4.4	-3.6
	C11437	-6.3	-5.5	0.00044
		-5.9	-5
		-6.3	-5
		-6.2	-5.4
		-6.3	-6.3
		-6.5	-4.5
		-6.4	-6.2
		-7.3	-4.5
		-6.3	-5.8
		-6.3	-5.2
ThiH	C00082	-6.2	-5.2	0.0001
		-6.4	-5.2
		-6.5	-6.6
		-6.6	-5.5
		-6.4	-5.2
		-6.8	-5.9
		-6.6	-6
		-6.5	-6
		-6.5	-5.5
		-7	-5.3
ThiL	C01081	-5.1	-5.2	0.1
		-5.2	-5
		-5	-4.3
		-5	-4.7
		-5.3	-5.2
		-4.8	-5.3
		-5.1	-4.9
		-5.2	-4.4
		-5.1	-5.1
		-5	-4.5
