# Supplementary material for: Coevolution of specific gut microbiota of Min pig with host cold adaptation through enhanced vitamin B1 synthesis
Source: Front Microbiol. 2024 Aug 30;15:1448090. doi: 10.3389/fmicb.2024.1448090 (PMC11401075; doi:10.3389/fmicb.2024.1448090)
Supplement: Supplementary file 9 [file Table_8.xls]

## Sheet: Table
Table S8 The source bacteria of the six vitamin B1 synthesis genes.
ThiD
Phylum	Class	Order	Family	Genus	Numbers of Specics
Bacteroidetes	Bacteroidia	Bacteroidales	Bacteroidaceae	Bacteroides	15
			Prevotellaceae	Prevotella	27
Fibrobacteres	Fibrobacteria	Fibrobacterales	Fibrobacteraceae	Fibrobacter	2
Firmicutes	Bacilli	Lactobacillales	Lactobacillaceae	Lactobacillus	4
				Limosilactobacillus	1
	Clostridia	Clostridiales	Clostridiaceae	Butyricicoccus	1
				Clostridium	2
			Lachnospiraceae	Coprococcus	2
			Ruminococcaceae	Ruminococcus	6
	Erysipelotrichia	Erysipelotrichales	Erysipelotrichaceae	Turicibacter	1
	Negativicutes	Acidaminococcales	Acidaminococcaceae	Phascolarctobacterium	6
Proteobacteria	Epsilonproteobacteria	Campylobacterales	Campylobacteraceae	Campylobacter	1
	Deltaproteobacteria	Desulfovibrionales	Desulfovibrionaceae	Desulfovibrio	1
Spirochaetes	Spirochaetia	Spirochaetales	Spirochaetaceae	Treponema	1
Verrucomicrobia	Verrucomicrobiae	Verrucomicrobiales	Akkermansiaceae	Akkermansia	3
ThiE
Phylum	Class	Order	Family	Genus	Numbers of Specics
Bacteroidetes	Bacteroidia	Bacteroidales	Bacteroidaceae	Bacteroides	22
			Prevotellaceae	Prevotella	45
Fibrobacteres	Fibrobacteria	Fibrobacterales	Fibrobacteraceae	Fibrobacter	2
Firmicutes	Bacilli	Lactobacillales	Lactobacillaceae	Limosilactobacillus	2
	Clostridia	Clostridiales	Clostridiaceae	Butyricicoccus	2
				Clostridium	12
			Eubacteriaceae	Eubacterium	2
			Lachnospiraceae	Enterocloster	1
			Oscillospiraceae	Oscillibacter	8
			Peptostreptococcaceae	Romboutsia	1
			Ruminococcaceae	Ruminococcus	7
	Negativicutes	Acidaminococcales	Acidaminococcaceae	Phascolarctobacterium	7
Proteobacteria	Deltaproteobacteria	Desulfovibrionales	Desulfovibrionaceae	Desulfovibrio	1
	Epsilonproteobacteria	Campylobacterales	Campylobacteraceae	Campylobacter	5
			Helicobacteraceae	Helicobacter	5
Spirochaetes	Spirochaetia	Spirochaetales	Spirochaetaceae	Treponema	1
Verrucomicrobia	Verrucomicrobiae	Verrucomicrobiales	Akkermansiaceae	Akkermansia	5
ThiL
Phylum	Class	Order	Family	Genus	Numbers of Specics
Bacteroidetes	Bacteroidia	Bacteroidales	Rikenellaceae	Alistipes	1
			Bacteroidaceae	Bacteroides	13
			Prevotellaceae	Prevotella	14
Fibrobacteres	Fibrobacteria	Fibrobacterales	Fibrobacteraceae	Fibrobacter	3
Firmicutes	Clostridia	Clostridiales	Clostridiaceae	Clostridium	1
Proteobacteria	Epsilonproteobacteria	Campylobacterales	Campylobacteraceae	Campylobacter	3
	Epsilonproteobacteria	Campylobacterales	Helicobacteraceae	Helicobacter	2
	Deltaproteobacteria	Desulfovibrionales	Desulfovibrionaceae	Desulfovibrio	1
	Betaproteobacteria	Burkholderiales	Sutterellaceae	Sutterella	1
Verrucomicrobia	Verrucomicrobiae	Verrucomicrobiales	Akkermansiaceae	Akkermansia	3
ThiG
Phylum	Class	Order	Family	Genus	Numbers of Specics
Bacteroidetes	Bacteroidia	Bacteroidales	Bacteroidaceae	Bacteroides	2
			Prevotellaceae	Prevotella	8
Firmicutes	Clostridia	Clostridiales	Clostridiaceae	Clostridium	3
			Ruminococcaceae	Ruminococcus	3
Proteobacteria	Deltaproteobacteria	Desulfovibrionales	Desulfovibrionaceae	Desulfovibrio	2
	Epsilonproteobacteria	Campylobacterales	Helicobacteraceae	Helicobacter	1
ThiC
Phylum	Class	Order	Family	Genus	Numbers of Specics
Actinobacteria	Actinobacteria	Bifidobacteriales	Bifidobacteriaceae	Bifidobacterium	1
Bacteroidetes	Bacteroidia	Bacteroidales	Prevotellaceae	Prevotella	6
Fibrobacteres	Fibrobacteria	Fibrobacterales	Fibrobacteraceae	Fibrobacter	2
Firmicutes	Clostridia	Clostridiales	Clostridiaceae	Clostridium	3
			Ruminococcaceae	Ruminococcus	2
	Negativicutes	Acidaminococcales	Acidaminococcaceae	Phascolarctobacterium	1
Proteobacteria	Epsilonproteobacteria	Campylobacterales	Campylobacteraceae	Campylobacter	2
	Deltaproteobacteria	Desulfovibrionales	Desulfovibrionaceae	Desulfovibrio	1
Verrucomicrobia	Verrucomicrobiae	Verrucomicrobiales	Akkermansiaceae	Akkermansia	2
ThiH
Phylum	Class	Order	Family	Genus	Numbers of Specics
Bacteroidetes	Bacteroidia	Bacteroidales	Rikenellaceae	Alistipes	1
			Prevotellaceae	Prevotella	1
Fibrobacteres	Fibrobacteria	Fibrobacterales	Fibrobacteraceae	Fibrobacter	1
Firmicutes	Clostridia	Clostridiales	Clostridiaceae	Clostridium	11
			Eubacteriaceae	Eubacterium	1
			Lachnospiraceae	Coprococcus	1
			Ruminococcaceae	Ruminococcus	4
	Negativicutes	Acidaminococcales	Acidaminococcaceae	Phascolarctobacterium	2
Proteobacteria	Betaproteobacteria	Burkholderiales	Sutterellaceae	Sutterella	2
	Deltaproteobacteria	Desulfovibrionales	Desulfovibrionaceae	Desulfovibrio	3
	Epsilonproteobacteria	Campylobacterales	Campylobacteraceae	Campylobacter	3
Spirochaetes	Spirochaetia	Spirochaetales	Spirochaetaceae	Treponema	2
