# Supplementary material for: Coevolution of specific gut microbiota of Min pig with host cold adaptation through enhanced vitamin B1 synthesis
Source: Front Microbiol. 2024 Aug 30;15:1448090. doi: 10.3389/fmicb.2024.1448090 (PMC11401075; doi:10.3389/fmicb.2024.1448090)
Supplement: Supplementary file 10 [file Table_9.xls]

## Sheet: TableS9
Table S9 Correlation analysis of six B1 synthesis genes and the top 20 abundant bacteria
env	spec	r	p
ThiD	Clostridiales	0.811212	0.0333333
ThiD	Bacteroidales	0.510765	0.0305556
ThiD	Lactobacillales	0.239569	0.194444
ThiD	Spirochaetales	0.354885	0.111111
ThiD	Fibrobacterales	-0.0209223	0.469444
ThiD	Flavobacteriales	0.67722	0.0305556
ThiD	Bacillales	0.246459	0.195833
ThiD	Acidaminococcales	-0.122001	0.591667
ThiD	Chlamydiales	0.049156	0.294444
ThiD	Erysipelotrichales	0.635889	0.0152778
ThiD	Verrucomicrobiales	-0.231175	0.945833
ThiD	Campylobacterales	-0.284903	0.933333
ThiD	Selenomonadales	0.328276	0.129167
ThiD	Burkholderiales	0.604512	0.0305556
ThiD	Coriobacteriales	0.468899	0.0125
ThiD	Enterobacterales	0.561374	0.00138889
ThiD	Desulfovibrionales	-0.287624	0.954167
ThiD	Eggerthellales	0.257801	0.148611
ThiD	Mycoplasmatales	0.321187	0.0958333
ThiD	Rhizobiales	0.135542	0.225
ThiE	Clostridiales	0.866417	0.0152778
ThiE	Bacteroidales	0.23273	0.147222
ThiE	Lactobacillales	0.191846	0.177778
ThiE	Spirochaetales	0.696544	0.0152778
ThiE	Fibrobacterales	-0.118121	0.627778
ThiE	Flavobacteriales	0.921433	0.00277778
ThiE	Bacillales	0.352318	0.075
ThiE	Acidaminococcales	-0.0939699	0.490278
ThiE	Chlamydiales	-0.00937693	0.345833
ThiE	Erysipelotrichales	0.430966	0.0638889
ThiE	Verrucomicrobiales	-0.184231	0.788889
ThiE	Campylobacterales	-0.259843	0.873611
ThiE	Selenomonadales	0.329679	0.163889
ThiE	Burkholderiales	0.787213	0.0138889
ThiE	Coriobacteriales	0.325863	0.0208333
ThiE	Enterobacterales	0.325792	0.0208333
ThiE	Desulfovibrionales	-0.237799	0.819444
ThiE	Eggerthellales	0.127401	0.215278
ThiE	Mycoplasmatales	0.113997	0.252778
ThiE	Rhizobiales	0.439829	0.0833333
ThiL	Clostridiales	0.62675	0.0319444
ThiL	Bacteroidales	0.400376	0.0736111
ThiL	Lactobacillales	0.247752	0.143056
ThiL	Spirochaetales	0.594052	0.0138889
ThiL	Fibrobacterales	-0.244917	0.804167
ThiL	Flavobacteriales	0.854893	0.00416667
ThiL	Bacillales	0.140401	0.295833
ThiL	Acidaminococcales	-0.134139	0.627778
ThiL	Chlamydiales	0.173651	0.195833
ThiL	Erysipelotrichales	0.661619	0.0166667
ThiL	Verrucomicrobiales	-0.30586	0.984722
ThiL	Campylobacterales	-0.30492	0.911111
ThiL	Selenomonadales	0.0639096	0.363889
ThiL	Burkholderiales	0.867406	0.0152778
ThiL	Coriobacteriales	0.699824	0.00277778
ThiL	Enterobacterales	0.683196	0.00416667
ThiL	Desulfovibrionales	-0.318809	0.893056
ThiL	Eggerthellales	0.396095	0.108333
ThiL	Mycoplasmatales	0.152011	0.305556
ThiL	Rhizobiales	0.27677	0.131944
ThiG	Clostridiales	0.656072	0.05
ThiG	Bacteroidales	0.580222	0.0305556
ThiG	Lactobacillales	0.295755	0.1375
ThiG	Spirochaetales	0.308428	0.158333
ThiG	Fibrobacterales	-0.0622172	0.506944
ThiG	Flavobacteriales	0.624264	0.0319444
ThiG	Bacillales	0.04212	0.279167
ThiG	Acidaminococcales	-0.1448	0.645833
ThiG	Chlamydiales	0.108643	0.275
ThiG	Erysipelotrichales	0.76336	0.0166667
ThiG	Verrucomicrobiales	-0.258849	0.913889
ThiG	Campylobacterales	-0.284521	0.920833
ThiG	Selenomonadales	0.186176	0.208333
ThiG	Burkholderiales	0.59789	0.0333333
ThiG	Coriobacteriales	0.680528	0.00833333
ThiG	Enterobacterales	0.732709	0.00277778
ThiG	Desulfovibrionales	-0.303159	0.956944
ThiG	Eggerthellales	0.434584	0.0763889
ThiG	Mycoplasmatales	0.325469	0.166667
ThiG	Rhizobiales	0.0350493	0.406944
ThiC	Clostridiales	0.610176	0.0541667
ThiC	Bacteroidales	0.537898	0.05
ThiC	Lactobacillales	0.291402	0.144444
ThiC	Spirochaetales	0.415827	0.0875
ThiC	Fibrobacterales	-0.138688	0.668056
ThiC	Flavobacteriales	0.701443	0.00833333
ThiC	Bacillales	0.0318943	0.359722
ThiC	Acidaminococcales	-0.173386	0.727778
ThiC	Chlamydiales	0.148644	0.259722
ThiC	Erysipelotrichales	0.771771	0.0166667
ThiC	Verrucomicrobiales	-0.294092	0.941667
ThiC	Campylobacterales	-0.302604	0.940278
ThiC	Selenomonadales	0.107298	0.309722
ThiC	Burkholderiales	0.699314	0.0152778
ThiC	Coriobacteriales	0.760386	0.00416667
ThiC	Enterobacterales	0.767926	0.00277778
ThiC	Desulfovibrionales	-0.321451	0.958333
ThiC	Eggerthellales	0.479005	0.0708333
ThiC	Mycoplasmatales	0.261626	0.226389
ThiC	Rhizobiales	0.0899462	0.361111
ThiH	Clostridiales	0.761451	0.0277778
ThiH	Bacteroidales	0.33032	0.0875
ThiH	Lactobacillales	0.323362	0.122222
ThiH	Spirochaetales	0.643196	0.00694444
ThiH	Fibrobacterales	-0.187653	0.755556
ThiH	Flavobacteriales	0.923961	0.00138889
ThiH	Bacillales	0.195733	0.25
ThiH	Acidaminococcales	-0.135268	0.618056
ThiH	Chlamydiales	0.0540378	0.297222
ThiH	Erysipelotrichales	0.618256	0.0138889
ThiH	Verrucomicrobiales	-0.188544	0.697222
ThiH	Campylobacterales	-0.257205	0.852778
ThiH	Selenomonadales	0.220895	0.186111
ThiH	Burkholderiales	0.806253	0.0166667
ThiH	Coriobacteriales	0.554112	0.00138889
ThiH	Enterobacterales	0.526904	0.00555556
ThiH	Desulfovibrionales	-0.250218	0.798611
ThiH	Eggerthellales	0.349787	0.109722
ThiH	Mycoplasmatales	0.131846	0.270833
ThiH	Rhizobiales	0.401335	0.0902778
